# Supplementary material for: An advanced reference genome of Trifolium subterraneum L. reveals genes related to agronomic performance
Source: Plant Biotechnol J. 2017 Mar 23;15(8):1034–46. doi: 10.1111/pbi.12697 (PMC5506647; doi:10.1111/pbi.12697)
Supplement: Supplementary file 2 — Table S1 Functional annotation of the predicted protein‐coding genes and transcripts. Table S2 Functional annotation of the predicted protein‐coding genes. Table S3 Functional composition of the assembled reference sequence Trifolium subterraneum L. genome assembly TSub_v2.0. Table S4 Non‐coding RNA genes in the advanced draft genome assembly. Table S5 Statistics of the completeness of the advanced genome Tsub_Refv2.0 assembly based using CEGMA pipeline. Table S6 List of 562 enriched GO terms among the unique 5648 GO terms, in the biological processes category using REVIGO web server. Table S7 List of 134 enriched GO terms among the unique 5648 GO terms, in the cellular processes category using REVIGO web server. Table S8 List of 316 enriched GO terms among the unique 5648 GO terms, in the molecular function category using REVIGO web server. Table S9 Hierarchical clustering of tissues based on global gene expression and GO terms. Table S10 Clustering of co‐expressed genes based on spatially enriched expression patterns. Table S11 List of GO terms for the leaf‐enriched Cluster 2, using REVIGO web server. Table S12 List of GO terms for the flower‐enriched Cluster 1, using REVIGO web server. Table S13 Number of putative genes‐encoding enzymes those mapped on KEGG pathways. Table S14 Distance matrix and pairwise mutation distance estimation calculated by Mash v1.1 (preprint: http://biorxiv.org/content/early/2016/04/19/029827) using the published whole genome sequences for all the legumes except the transcriptome assembly for Cajanus cajan as a whole genome assembly not available. Table S15 List of Trifolium‐specific genes among the galegoids identified using BLAST searches. Table S16 List of subterranean‐clover‐specific genes among the Trifoliums identified using BLAST searches. Table S17 List of red‐clover‐specific genes among the Trifoliums identified using BLAST searches. Table S18 Statistics of a SNP linkage map and numbers of anchored scaffolds. Table S19 High‐dens [file PBI-15-1034-s002.xlsx]

## Sheet: Table S1
Table S1. Functional annotation of the predicted protein-coding genes and transcripts
Gene_Id	Length	RT	DSD	ST_PD	LF_PT	FL	TrEMBL	Phyto	Swissprot	GO	KO
g1.t1	564	0.212669	0.145214	1.55609	2.4255	1.00082	tr|G7JEG6|G7JEG6_MEDTR Low PSII accumulation protein OS=Medicago truncatula GN=MTR_4g007190 PE=4 SV=2	Medtr4g007190.1 pacid=31114166 transcript=Medtr4g007190.1 locus=Medtr4g007190 ID=Medtr4g007190.1.JCVIMt4.0v1 annot-version=Mt4.0v1	sp|Q8H0W0|LPA3_ARATH Protein LOW PSII ACCUMULATION 3, chloroplastic OS=Arabidopsis thaliana GN=LPA3 PE=1 SV=1	GO:0009507;GO:0009507;GO:0009507;GO:0009535;GO:0009536;GO:0009570;GO:0009570;GO:0009571;GO:0009579;GO:0009735;GO:0010207;GO:0016020	NA
g2.t1	1152	0.0471749	0	0	0	0	tr|G7JEG1|G7JEG1_MEDTR DS12 from 2D-PAGE of leaf protein, putative OS=Medicago truncatula GN=MTR_4g007140 PE=4 SV=1	Medtr4g007140.1 pacid=31109081 transcript=Medtr4g007140.1 locus=Medtr4g007140 ID=Medtr4g007140.1.JCVIMt4.0v1 annot-version=Mt4.0v1	sp|Q9FZ47|ACR11_ARATH ACT domain-containing protein ACR11 OS=Arabidopsis thaliana GN=ACR11 PE=1 SV=1	GO:0008152;GO:0009409;GO:0009416;GO:0009507;GO:0009507;GO:0009507;GO:0009507;GO:0009507;GO:0009535;GO:0009536;GO:0009570;GO:0009570;GO:0009570;GO:0009735;GO:0009744;GO:0009941;GO:0009941;GO:0010319;GO:0016597	NA
g3.t1	1668	0.837162	1.63922	2.45403	1.03398	2.62823	tr|K7N5K3|K7N5K3_SOYBN Uncharacterized protein OS=Glycine max GN=GLYMA_20G250000 PE=4 SV=1	Glyma.20G250000.1.p pacid=30519708 transcript=Glyma.20G250000.1 locus=Glyma.20G250000 ID=Glyma.20G250000.1.Wm82.a2.v1 annot-version=Wm82.a2.v1	sp|Q8RWD5|SCD2_ARATH Coiled-coil domain-containing protein SCD2 OS=Arabidopsis thaliana GN=SCD2 PE=1 SV=1	GO:0000911;GO:0005886;GO:0005886;GO:0005886;GO:0005886;GO:0007049;GO:0009825;GO:0016020;GO:0030136;GO:0030136;GO:0031410;GO:0040008;GO:0051301	NA
g4.t1	2028	0	0	0	0	0.0721393	tr|A0A072VRC7|A0A072VRC7_MEDTR Exocyst subunit exo70 family protein OS=Medicago truncatula GN=MTR_1g117090 PE=4 SV=1	Medtr1g117090.1 pacid=31098609 transcript=Medtr1g117090.1 locus=Medtr1g117090 ID=Medtr1g117090.1.JCVIMt4.0v1 annot-version=Mt4.0v1	sp|Q9FGH9|E70B1_ARATH Exocyst complex component EXO70B1 OS=Arabidopsis thaliana GN=EXO70B1 PE=1 SV=1	GO:0000145;GO:0005829;GO:0005886;GO:0006810;GO:0006887;GO:0031410;GO:0045335;GO:0070062	K07195
g5.t1	576	3.42114	2.45544	7.71391	3.48988	4.65395	tr|A0A072VSZ2|A0A072VSZ2_MEDTR Receptor Serine/Threonine kinase OS=Medicago truncatula GN=MTR_1g117060 PE=3 SV=1	Medtr1g117060.4 pacid=31092866 transcript=Medtr1g117060.4 locus=Medtr1g117060 ID=Medtr1g117060.4.JCVIMt4.0v1 annot-version=Mt4.0v1	sp|Q9FE20|PBS1_ARATH Serine/threonine-protein kinase PBS1 OS=Arabidopsis thaliana GN=PBS1 PE=1 SV=1	GO:0000166;GO:0002221;GO:0004672;GO:0004672;GO:0004674;GO:0004674;GO:0005515;GO:0005515;GO:0005524;GO:0005524;GO:0005886;GO:0005886;GO:0005886;GO:0005886;GO:0006468;GO:0006952;GO:0006952;GO:0009816;GO:0016020;GO:0016301;GO:0016310;GO:0016740;GO:0042742;GO:0042742;GO:0045087;GO:0046777	K13430
g6.t1	630	3.78827	1.6124	5.60418	3.23314	2.76347	tr|A0A072VSZ2|A0A072VSZ2_MEDTR Receptor Serine/Threonine kinase OS=Medicago truncatula GN=MTR_1g117060 PE=3 SV=1	Medtr1g117060.4 pacid=31092866 transcript=Medtr1g117060.4 locus=Medtr1g117060 ID=Medtr1g117060.4.JCVIMt4.0v1 annot-version=Mt4.0v1	sp|Q9FE20|PBS1_ARATH Serine/threonine-protein kinase PBS1 OS=Arabidopsis thaliana GN=PBS1 PE=1 SV=1	GO:0000166;GO:0002221;GO:0004672;GO:0004672;GO:0004674;GO:0004674;GO:0005515;GO:0005515;GO:0005524;GO:0005524;GO:0005886;GO:0005886;GO:0005886;GO:0005886;GO:0006468;GO:0006952;GO:0006952;GO:0009816;GO:0016020;GO:0016301;GO:0016310;GO:0016740;GO:0042742;GO:0042742;GO:0045087;GO:0046777	K13430
g7.t1	819	2.00773	3.75355	5.85715	6.33918	8.1943	tr|G7JC24|G7JC24_MEDTR Enoyl-CoA hydratase/delta3,5-delta2,4-dienoyl-CoA isomerase OS=Medicago truncatula GN=MTR_3g085700 PE=2 SV=2	Medtr3g085700.1 pacid=31061287 transcript=Medtr3g085700.1 locus=Medtr3g085700 ID=Medtr3g085700.1.JCVIMt4.0v1 annot-version=Mt4.0v1	sp|Q9FHR8|DCI1_ARATH Delta(3,5)-Delta(2,4)-dienoyl-CoA isomerase, peroxisomal OS=Arabidopsis thaliana GN=DCI1 PE=2 SV=1	GO:0003824;GO:0005777;GO:0005777;GO:0005777;GO:0005777;GO:0006629;GO:0006631;GO:0006635;GO:0008152;GO:0009062;GO:0016853;GO:0051750	K12663
g8.t1	228	0.467769	0.585281	0	0.676974	0	tr|Q677G5|Q677G5_HYAOR 40S ribosomal protein S23 (Fragment) OS=Hyacinthus orientalis GN=RPS23 PE=2 SV=1	Spipo6G0067300 pacid=31505893 transcript=Spipo6G0067300 locus=Spipo6G0067300 ID=Spipo6G0067300.v2.290 annot-version=v2	sp|Q9SF35|RS231_ARATH 40S ribosomal protein S23-1 OS=Arabidopsis thaliana GN=RPS23A PE=2 SV=2	GO:0003735;GO:0005622;GO:0005730;GO:0005840;GO:0005840;GO:0006412;GO:0015935;GO:0022626;GO:0022627;GO:0030529;NOT	K02973
g9.t1	1356	0.600464	0.795009	2.34769	2.07952	1.67819	tr|A0A0B2R591|A0A0B2R591_GLYSO 5-methylthioadenosine/S-adenosylhomocysteine deaminase OS=Glycine soja GN=glysoja_032921 PE=4 SV=1	Glyma.20G249400.1.p pacid=30522959 transcript=Glyma.20G249400.1 locus=Glyma.20G249400 ID=Glyma.20G249400.1.Wm82.a2.v1 annot-version=Wm82.a2.v1	sp|A5UMN6|DADD_METS3 5'-deoxyadenosine deaminase OS=Methanobrevibacter smithii (strain PS / ATCC 35061 / DSM 861) GN=dadD PE=3 SV=1	GO:0008152;GO:0008152;GO:0008152;GO:0008152;GO:0008152;GO:0016787;GO:0016787;GO:0016810;GO:0019239;GO:0046872;GO:0090613	NA
g10.t1	783	1.55393	2.90514	7.49223	18.3133	4.43066	tr|I3S7Z5|I3S7Z5_MEDTR Peptidyl-prolyl cis-trans isomerase OS=Medicago truncatula GN=MTR_1g117010 PE=2 SV=1	Medtr1g117010.2 pacid=31099874 transcript=Medtr1g117010.2 locus=Medtr1g117010 ID=Medtr1g117010.2.JCVIMt4.0v1 annot-version=Mt4.0v1	sp|Q9ASS6|PNSL5_ARATH Photosynthetic NDH subunit of lumenal location 5, chloroplastic OS=Arabidopsis thaliana GN=PNSL5 PE=1 SV=1	GO:0000413;GO:0003755;GO:0003755;GO:0003755;GO:0003755;GO:0005515;GO:0006457;GO:0006810;GO:0009507;GO:0009507;GO:0009507;GO:0009533;GO:0009534;GO:0009535;GO:0009535;GO:0009536;GO:0009579;GO:0009579;GO:0010275;GO:0016020;GO:0016853;GO:0031977;GO:0042277;GO:0043424	K03768
g11.t1	489	0	0	0	0.18184	0	NA	NA	NA	NA	NA
g12.t1	993	0	0	0.262587	0.74163	0.159276	tr|G7JC25|G7JC25_MEDTR Uncharacterized protein OS=Medicago truncatula GN=MTR_3g085710 PE=4 SV=2	Medtr3g085710.1 pacid=31060863 transcript=Medtr3g085710.1 locus=Medtr3g085710 ID=Medtr3g085710.1.JCVIMt4.0v1 annot-version=Mt4.0v1	NA	NA	NA
g13.t1	3228	2.01638	2.84473	11.8818	14.0072	4.59065	tr|A0A072UBU6|A0A072UBU6_MEDTR Phosphoglucan, water dikinase OS=Medicago truncatula GN=MTR_6g093240 PE=4 SV=1	Medtr6g093240.1 pacid=31101363 transcript=Medtr6g093240.1 locus=Medtr6g093240 ID=Medtr6g093240.1.JCVIMt4.0v1 annot-version=Mt4.0v1	sp|Q6ZY51|PWD_ARATH Phosphoglucan, water dikinase, chloroplastic OS=Arabidopsis thaliana GN=GWD3 PE=1 SV=1	GO:0000166;GO:0003824;GO:0005524;GO:0005524;GO:0005975;GO:0005982;GO:0005983;GO:0009507;GO:0009507;GO:0009507;GO:0009507;GO:0009507;GO:0009536;GO:0009536;GO:0009570;GO:0009570;GO:0009570;GO:0016301;GO:0016301;GO:0016310;GO:0016310;GO:0016740;GO:0019200;GO:0030246;GO:0046777;GO:0046835;GO:0046872;GO:0051752;GO:0051752;GO:0051752;GO:2001070	K15535
g14.t1	447	0.146294	0.547272	0	0.827358	0.658321	tr|A0A0B2R5N4|A0A0B2R5N4_GLYSO ATP-dependent DNA helicase 2 subunit KU70 OS=Glycine soja GN=glysoja_032915 PE=4 SV=1	Medtr1g116980.1 pacid=31099416 transcript=Medtr1g116980.1 locus=Medtr1g116980 ID=Medtr1g116980.1.JCVIMt4.0v1 annot-version=Mt4.0v1	sp|Q7F1M0|KU70_ORYSJ ATP-dependent DNA helicase 2 subunit KU70 OS=Oryza sativa subsp. japonica GN=KU70 PE=1 SV=1	GO:0000166;GO:0000723;GO:0000723;GO:0000784;GO:0003677;GO:0003677;GO:0003684;GO:0003684;GO:0003690;GO:0004003;GO:0004003;GO:0004386;GO:0005515;GO:0005524;GO:0005634;GO:0005634;GO:0005634;GO:0006281;GO:0006281;GO:0006303;GO:0006303;GO:0006310;GO:0006310;GO:0006974;GO:0016787;GO:0032508;GO:0042162;GO:0042162;GO:0043564;GO:0043564;GO:0071480;GO:0071481;contributes_to	NA
g15.t1	1119	0.279323	0.290075	0.400321	0.258395	0.277714	tr|G7ICA9|G7ICA9_MEDTR ATP-dependent DNA helicase 2 subunit Ku70 OS=Medicago truncatula GN=MTR_1g116980 PE=4 SV=2	Medtr1g116980.1 pacid=31099416 transcript=Medtr1g116980.1 locus=Medtr1g116980 ID=Medtr1g116980.1.JCVIMt4.0v1 annot-version=Mt4.0v1	sp|Q9FQ08|KU70_ARATH ATP-dependent DNA helicase 2 subunit KU70 OS=Arabidopsis thaliana GN=KU70 PE=1 SV=1	GO:0000166;GO:0000723;GO:0000723;GO:0000723;GO:0000784;GO:0003677;GO:0003677;GO:0003684;GO:0003684;GO:0003690;GO:0004003;GO:0004003;GO:0004386;GO:0005515;GO:0005515;GO:0005515;GO:0005515;GO:0005524;GO:0005634;GO:0005634;GO:0005634;GO:0005737;GO:0005737;GO:0006281;GO:0006281;GO:0006303;GO:0006303;GO:0006310;GO:0006310;GO:0006974;GO:0009408;GO:0016787;GO:0032508;GO:0042162;GO:0042162;GO:0043564;GO:…	K10884
g16.t1	3045	0.285581	1.04057	1.94899	0.847905	1.90017	tr|A0A072VRZ0|A0A072VRZ0_MEDTR Importin-like protein OS=Medicago truncatula GN=MTR_1g116957 PE=4 SV=1	Medtr1g116957.1 pacid=31096715 transcript=Medtr1g116957.1 locus=Medtr1g116957 ID=Medtr1g116957.1.JCVIMt4.0v1 annot-version=Mt4.0v1	sp|F4IRR2|SAD2_ARATH Importin beta-like SAD2 OS=Arabidopsis thaliana GN=SAD2 PE=1 SV=1	GO:0005515;GO:0005634;GO:0005634;GO:0005634;GO:0005635;GO:0005737;GO:0005737;GO:0005737;GO:0005829;GO:0006606;GO:0006810;GO:0006886;GO:0007165;GO:0008536;GO:0008565;GO:0015031;GO:0035280	NA
g17.t1	1575	0.0318275	0.118977	0.156011	0.220216	0.474255	tr|A0A072VS87|A0A072VS87_MEDTR Signal peptide peptidase-like protein OS=Medicago truncatula GN=MTR_1g116953 PE=4 SV=1	Medtr1g116953.1 pacid=31092892 transcript=Medtr1g116953.1 locus=Medtr1g116953 ID=Medtr1g116953.1.JCVIMt4.0v1 annot-version=Mt4.0v1	sp|Q9MA44|SIPL5_ARATH Signal peptide peptidase-like 5 OS=Arabidopsis thaliana GN=SPPL5 PE=2 SV=1	GO:0004190;GO:0005768;GO:0006508;GO:0008233;GO:0010008;GO:0016020;GO:0016021;GO:0016021;GO:0016787	K09597
g18.t1	867	1.56368	1.71494	4.23723	1.47987	1.86735	tr|V7BCJ7|V7BCJ7_PHAVU Uncharacterized protein OS=Phaseolus vulgaris GN=PHAVU_007G002000g PE=4 SV=1	Phvul.007G002000.1 pacid=27158915 transcript=Phvul.007G002000.1 locus=Phvul.007G002000 ID=Phvul.007G002000.1.v1.0 annot-version=v1.0	sp|Q9ZW86|P4H1_ARATH Prolyl 4-hydroxylase 1 OS=Arabidopsis thaliana GN=P4H1 PE=1 SV=1	GO:0004656;GO:0004656;GO:0005506;GO:0005783;GO:0005789;GO:0005794;GO:0016020;GO:0016021;GO:0016491;GO:0016491;GO:0016705;GO:0018401;GO:0031418;GO:0046872;GO:0051213;GO:0055114;GO:0055114	K00472
g19.t1	717	1.17933	1.3719	2.03903	1.53663	3.64183	tr|G7IB17|G7IB17_MEDTR DEAD-box helicase family protein OS=Medicago truncatula GN=MTR_1g116820 PE=4 SV=1	Medtr1g116820.1 pacid=31094594 transcript=Medtr1g116820.1 locus=Medtr1g116820 ID=Medtr1g116820.1.JCVIMt4.0v1 annot-version=Mt4.0v1	sp|Q68EV5|CMS1_XENLA Protein CMSS1 OS=Xenopus laevis GN=cmss1 PE=2 SV=1	NA	NA
g20.t1	969	0.768761	0.889644	3.03973	1.75525	1.39286	tr|G7IB14|G7IB14_MEDTR Transcription factor OS=Medicago truncatula GN=MTR_1g116790 PE=4 SV=1	Medtr1g116790.1 pacid=31096570 transcript=Medtr1g116790.1 locus=Medtr1g116790 ID=Medtr1g116790.1.JCVIMt4.0v1 annot-version=Mt4.0v1	sp|Q8H102|BH128_ARATH Transcription factor bHLH128 OS=Arabidopsis thaliana GN=BHLH128 PE=1 SV=1	GO:0001046;GO:0001228;GO:0003677;GO:0003700;GO:0003700;GO:0005634;GO:0005634;GO:0005634;GO:0005829;GO:0006351;GO:0006355;GO:0006355;GO:0006366;GO:0010119;GO:0044212;GO:0045944;GO:0046983	NA
g21.t1	2334	0.833988	1.09107	3.67252	1.03655	1.58344	tr|G7IB13|G7IB13_MEDTR Sn1-specific diacylglycerol lipase beta-like protein OS=Medicago truncatula GN=MTR_1g116780 PE=4 SV=2	Medtr1g116780.1 pacid=31095831 transcript=Medtr1g116780.1 locus=Medtr1g116780 ID=Medtr1g116780.1.JCVIMt4.0v1 annot-version=Mt4.0v1	sp|Q91WC9|DGLB_MOUSE Sn1-specific diacylglycerol lipase beta OS=Mus musculus GN=Daglb PE=1 SV=2	GO:0005765;GO:0005765;GO:0005886;GO:0005886;GO:0005886;GO:0006629;GO:0006629;GO:0007405;GO:0016020;GO:0016021;GO:0016042;GO:0016787;GO:0019369;GO:0019369;GO:0019369;GO:0022008;GO:0042136;GO:0046872	NA
g22.t1	1620	99.5031	285.185	211.694	28.6532	71.3723	tr|A0A072VSY6|A0A072VSY6_MEDTR Pollen protein Ole E I-like protein OS=Medicago truncatula GN=MTR_1g116947 PE=4 SV=1	Medtr1g116947.1 pacid=31098752 transcript=Medtr1g116947.1 locus=Medtr1g116947 ID=Medtr1g116947.1.JCVIMt4.0v1 annot-version=Mt4.0v1	NA	NA	NA
g23.t1	1734	0.859972	0	0.0702194	0	0.0427063	tr|G7ICA6|G7ICA6_MEDTR Peptide/nitrate transporter OS=Medicago truncatula GN=MTR_1g116930 PE=4 SV=1	Medtr1g116930.1 pacid=31093534 transcript=Medtr1g116930.1 locus=Medtr1g116930 ID=Medtr1g116930.1.JCVIMt4.0v1 annot-version=Mt4.0v1	sp|Q3E9B5|PTR51_ARATH Protein NRT1/ PTR FAMILY 7.1 OS=Arabidopsis thaliana GN=NPF7.1 PE=2 SV=1	GO:0005215;GO:0006810;GO:0006810;GO:0016020;GO:0016020;GO:0016020;GO:0016021	NA
g24.t1	1008	0	0	0	0	0	tr|G7IB22|G7IB22_MEDTR AP2/ERF and B3 domain transcription factor OS=Medicago truncatula GN=MTR_1g116920 PE=4 SV=1	Medtr1g116920.1 pacid=31097694 transcript=Medtr1g116920.1 locus=Medtr1g116920 ID=Medtr1g116920.1.JCVIMt4.0v1 annot-version=Mt4.0v1	sp|Q9C688|RAVL3_ARATH AP2/ERF and B3 domain-containing transcription factor At1g51120 OS=Arabidopsis thaliana GN=At1g51120 PE=2 SV=1	GO:0003677;GO:0003677;GO:0003700;GO:0003700;GO:0005634;GO:0005634;GO:0006351;GO:0006355;GO:0006355;GO:0009873	K09287
g25.t1	933	0.459072	1.07275	0.988682	1.27661	1.02761	tr|G7IB21|G7IB21_MEDTR Nse4, component of Smc5/6 DNA repair complex protein OS=Medicago truncatula GN=MTR_1g116900 PE=4 SV=1	Medtr1g116900.2 pacid=31094953 transcript=Medtr1g116900.2 locus=Medtr1g116900 ID=Medtr1g116900.2.JCVIMt4.0v1 annot-version=Mt4.0v1	sp|Q9C689|NSE4A_ARATH Non-structural maintenance of chromosomes element 4 homolog A OS=Arabidopsis thaliana GN=NSE4A PE=2 SV=1	GO:0005634;GO:0005634;GO:0005634;GO:0006281;GO:0006281;GO:0006310;GO:0006974;GO:0030915	NA
g26.t1	804	0.273685	0	0	0	0	tr|G7IB20|G7IB20_MEDTR Cytochrome P450 family protein OS=Medicago truncatula GN=MTR_1g116890 PE=3 SV=1	Medtr1g116890.1 pacid=31093614 transcript=Medtr1g116890.1 locus=Medtr1g116890 ID=Medtr1g116890.1.JCVIMt4.0v1 annot-version=Mt4.0v1	sp|P37122|C76A2_SOLME Cytochrome P450 76A2 OS=Solanum melongena GN=CYP76A2 PE=2 SV=1	GO:0004497;GO:0005506;GO:0016491;GO:0016705;GO:0020037;GO:0046872;GO:0055114;GO:0055114	NA
g27.t1	3087	1.47574	1.64511	4.19563	3.8576	2.47438	tr|A0A072VRY6|A0A072VRY6_MEDTR Uncharacterized protein OS=Medicago truncatula GN=MTR_1g116875 PE=3 SV=1	Medtr1g116875.1 pacid=31094415 transcript=Medtr1g116875.1 locus=Medtr1g116875 ID=Medtr1g116875.1.JCVIMt4.0v1 annot-version=Mt4.0v1	sp|Q5NYD9|Y3800_AROAE UPF0061 protein AZOSEA38000 OS=Aromatoleum aromaticum (strain EbN1) GN=AZOSEA38000 PE=3 SV=1	NA	NA
g28.t1	1500	0	0	0	0	0.0500335	tr|I1NJC0|I1NJC0_SOYBN Uncharacterized protein OS=Glycine max GN=GLYMA_20G246500 PE=3 SV=2	Glyma.20G246500.1.p pacid=30519670 transcript=Glyma.20G246500.1 locus=Glyma.20G246500 ID=Glyma.20G246500.1.Wm82.a2.v1 annot-version=Wm82.a2.v1	sp|Q8VZR6|INT1_ARATH Inositol transporter 1 OS=Arabidopsis thaliana GN=INT1 PE=1 SV=1	GO:0005215;GO:0005366;GO:0005773;GO:0005773;GO:0005774;GO:0006810;GO:0009705;GO:0009705;GO:0015293;GO:0015798;GO:0015992;GO:0016020;GO:0016020;GO:0016021;GO:0016021;GO:0016021;GO:0022857;GO:0022891;GO:0055085	K08150
g29.t1	2871	0.251397	0.250578	0.798988	1.272	0.698641	tr|G7IB07|G7IB07_MEDTR Sugar porter (SP) family MFS transporter OS=Medicago truncatula GN=MTR_1g116650 PE=3 SV=1	Medtr1g116650.1 pacid=31097494 transcript=Medtr1g116650.1 locus=Medtr1g116650 ID=Medtr1g116650.1.JCVIMt4.0v1 annot-version=Mt4.0v1	sp|Q8VZR6|INT1_ARATH Inositol transporter 1 OS=Arabidopsis thaliana GN=INT1 PE=1 SV=1	GO:0005215;GO:0005366;GO:0005773;GO:0005773;GO:0005774;GO:0006810;GO:0009705;GO:0009705;GO:0015293;GO:0015798;GO:0015992;GO:0016020;GO:0016020;GO:0016021;GO:0016021;GO:0016021;GO:0022857;GO:0022891;GO:0055085	K08150
g30.t1	915	1.35023	0.658481	0.722626	0.244939	0.52568	tr|Q2PEP7|Q2PEP7_TRIPR Putative DNA-damage-repair/toleration protein DRT102 OS=Trifolium pratense PE=2 SV=1	Medtr7g114750.1 pacid=31081343 transcript=Medtr7g114750.1 locus=Medtr7g114750 ID=Medtr7g114750.1.JCVIMt4.0v1 annot-version=Mt4.0v1	sp|Q05212|DR102_ARATH DNA-damage-repair/toleration protein DRT102 OS=Arabidopsis thaliana GN=DRT102 PE=1 SV=2	GO:0005634;GO:0005634;GO:0005737;GO:0005829;GO:0005975;GO:0006281;GO:0006974;GO:0009409;GO:0016853	NA
g31.t1	264	2.08125	2.60224	7.08113	9.02607	8.37849	tr|G7IB02|G7IB02_MEDTR DUF1685 family protein OS=Medicago truncatula GN=MTR_1g116590 PE=4 SV=1	Medtr1g116590.3 pacid=31098718 transcript=Medtr1g116590.3 locus=Medtr1g116590 ID=Medtr1g116590.3.JCVIMt4.0v1 annot-version=Mt4.0v1	NA	NA	NA
g32.t1	549	0.33122	0.963452	0.959484	0.775285	1.32221	tr|G7IB01|G7IB01_MEDTR DNA-binding domain protein, putative OS=Medicago truncatula GN=MTR_1g116580 PE=4 SV=1	Medtr1g116580.1 pacid=31092709 transcript=Medtr1g116580.1 locus=Medtr1g116580 ID=Medtr1g116580.1.JCVIMt4.0v1 annot-version=Mt4.0v1	NA	NA	NA
g33.t1	1218	2.79208	4.16469	8.15327	2.99143	4.8568	tr|G7IB00|G7IB00_MEDTR UDP-galactose transporter OS=Medicago truncatula GN=MTR_1g116565 PE=4 SV=2	Medtr1g116565.1 pacid=31097014 transcript=Medtr1g116565.1 locus=Medtr1g116565 ID=Medtr1g116565.1.JCVIMt4.0v1 annot-version=Mt4.0v1	sp|Q9C5H6|CSTR3_ARATH CMP-sialic acid transporter 3 OS=Arabidopsis thaliana GN=UTR6 PE=2 SV=1	GO:0000139;GO:0000139;GO:0005351;GO:0005794;GO:0005794;GO:0006810;GO:0008643;GO:0008643;GO:0015136;GO:0015739;GO:0015992;GO:0016020;GO:0016021;GO:0016021	NA
g34.t1	588	0.908406	0.25164	1.37629	1.69799	1.66113	tr|I3T9B9|I3T9B9_MEDTR Uncharacterized protein OS=Medicago truncatula PE=2 SV=1	Medtr1g116540.1 pacid=31097601 transcript=Medtr1g116540.1 locus=Medtr1g116540 ID=Medtr1g116540.1.JCVIMt4.0v1 annot-version=Mt4.0v1	NA	NA	NA
g35.t1	678	0.252758	0.105015	1.04148	1.17745	0.377801	tr|A0A072VS83|A0A072VS83_MEDTR Uncharacterized protein OS=Medicago truncatula GN=MTR_1g116540 PE=4 SV=1	Medtr1g116540.4 pacid=31097603 transcript=Medtr1g116540.4 locus=Medtr1g116540 ID=Medtr1g116540.4.JCVIMt4.0v1 annot-version=Mt4.0v1	NA	NA	NA
g36.t1	1539	0.554926	0.89485	1.16021	1.31016	0.826923	tr|G7IAZ6|G7IAZ6_MEDTR Survival motor neuron interacting protein OS=Medicago truncatula GN=MTR_1g116530 PE=4 SV=1	Medtr1g116530.1 pacid=31095151 transcript=Medtr1g116530.1 locus=Medtr1g116530 ID=Medtr1g116530.1.JCVIMt4.0v1 annot-version=Mt4.0v1	sp|O42260|GEMI2_XENLA Gem-associated protein 2 OS=Xenopus laevis GN=gemin2 PE=2 SV=1	GO:0000245;GO:0000387;GO:0000387;GO:0005634;GO:0005681;GO:0005737;GO:0005737;GO:0005829;GO:0006397;GO:0008380;GO:0032797;GO:0034719;GO:0097504	K13130
g37.t1	231	17.2853	13.0833	109.488	42.7936	43.2155	tr|A0A0B2R4I6|A0A0B2R4I6_GLYSO PTI1-like tyrosine-protein kinase 3 OS=Glycine soja GN=glysoja_032887 PE=4 SV=1	Medtr1g116520.3 pacid=31100326 transcript=Medtr1g116520.3 locus=Medtr1g116520 ID=Medtr1g116520.3.JCVIMt4.0v1 annot-version=Mt4.0v1	sp|O49339|PTI12_ARATH PTI1-like tyrosine-protein kinase 2 OS=Arabidopsis thaliana GN=PTI12 PE=1 SV=1	GO:0000166;GO:0004672;GO:0004713;GO:0004715;GO:0005524;GO:0005524;GO:0005886;GO:0006468;GO:0006952;GO:0009506;GO:0016301;GO:0016310;GO:0016740;GO:0018108;GO:0018108;GO:0019901	NA
g38.t1	672	9.54141	7.00823	53.189	25.9589	23.6859	tr|A0A0S3SLA2|A0A0S3SLA2_PHAAN Uncharacterized protein OS=Vigna angularis var. angularis GN=Vigan.08G005600 PE=4 SV=1	Medtr1g116520.1 pacid=31100325 transcript=Medtr1g116520.1 locus=Medtr1g116520 ID=Medtr1g116520.1.JCVIMt4.0v1 annot-version=Mt4.0v1	sp|B9DFG5|PTI13_ARATH PTI1-like tyrosine-protein kinase 3 OS=Arabidopsis thaliana GN=PTI13 PE=1 SV=1	GO:0000166;GO:0004672;GO:0004713;GO:0004715;GO:0005524;GO:0005524;GO:0005886;GO:0005886;GO:0005886;GO:0005886;GO:0006468;GO:0016020;GO:0016301;GO:0016310;GO:0016740;GO:0018108;GO:0018108;GO:0019901	K13436
g39.t1	1041	2.67942	4.47321	7.3953	4.28241	4.52481	tr|I1NJA6|I1NJA6_SOYBN Uncharacterized protein OS=Glycine max GN=GLYMA_20G245400 PE=4 SV=1	Glyma.20G245400.1.p pacid=30520444 transcript=Glyma.20G245400.1 locus=Glyma.20G245400 ID=Glyma.20G245400.1.Wm82.a2.v1 annot-version=Wm82.a2.v1	sp|Q54IK2|TM120_DICDI Transmembrane protein 120 homolog OS=Dictyostelium discoideum GN=tmem120 PE=3 SV=1	GO:0003674;GO:0008150;GO:0016020;GO:0016020;GO:0016021;GO:0016021	NA
g40.t1	1575	1.05031	2.14159	3.54925	1.36534	3.98374	tr|G7IAZ2|G7IAZ2_MEDTR 2-isopropylmalate synthase OS=Medicago truncatula GN=MTR_1g116500 PE=3 SV=1	Medtr1g116500.1 pacid=31096452 transcript=Medtr1g116500.1 locus=Medtr1g116500 ID=Medtr1g116500.1.JCVIMt4.0v1 annot-version=Mt4.0v1	sp|Q9C550|LEU12_ARATH 2-isopropylmalate synthase 2, chloroplastic OS=Arabidopsis thaliana GN=IPMS2 PE=1 SV=1	GO:0003824;GO:0003852;GO:0003852;GO:0003852;GO:0003852;GO:0008652;GO:0009082;GO:0009098;GO:0009098;GO:0009098;GO:0009098;GO:0009507;GO:0009507;GO:0009507;GO:0009536;GO:0009941;GO:0016740;GO:0016829;GO:0019752;GO:0046912	K01649
g41.t1	1311	0.896153	1.26237	2.43799	1.78165	1.18967	tr|D3YBF5|D3YBF5_TRIRP Kinesin-like protein OS=Trifolium repens PE=3 SV=1	Medtr3g117330.1 pacid=31057037 transcript=Medtr3g117330.1 locus=Medtr3g117330 ID=Medtr3g117330.1.JCVIMt4.0v1 annot-version=Mt4.0v1	NA	NA	NA
g42.t1	5604	2.14703	3.21822	8.57922	3.57058	5.72831	tr|A0A072VRY1|A0A072VRY1_MEDTR Callose synthase-like protein OS=Medicago truncatula GN=MTR_1g116470 PE=4 SV=1	Medtr1g116470.3 pacid=31097940 transcript=Medtr1g116470.3 locus=Medtr1g116470 ID=Medtr1g116470.3.JCVIMt4.0v1 annot-version=Mt4.0v1	sp|Q9SFU6|CALS9_ARATH Callose synthase 9 OS=Arabidopsis thaliana GN=CALS9 PE=2 SV=2	GO:0000148;GO:0003843;GO:0003843;GO:0005886;GO:0005886;GO:0006075;GO:0008360;GO:0016020;GO:0016020;GO:0016021;GO:0016740;GO:0016757;GO:0071555	K11000
g43.t1	1068	0.44185	0.550638	1.74972	1.43129	1.46457	tr|G7IAY3|G7IAY3_MEDTR Peroxisome biogenesis protein 12 OS=Medicago truncatula GN=MTR_1g116380 PE=3 SV=1	Medtr1g116380.1 pacid=31099505 transcript=Medtr1g116380.1 locus=Medtr1g116380 ID=Medtr1g116380.1.JCVIMt4.0v1 annot-version=Mt4.0v1	sp|Q9M841|PEX12_ARATH Peroxisome biogenesis protein 12 OS=Arabidopsis thaliana GN=PEX12 PE=1 SV=2	GO:0004842;GO:0005777;GO:0005777;GO:0005778;GO:0005778;GO:0005779;GO:0005779;GO:0006513;GO:0006625;GO:0006635;GO:0006810;GO:0007031;GO:0007031;GO:0008022;GO:0008270;GO:0015031;GO:0016020;GO:0016021;GO:0016558;GO:0016558;GO:0016558;GO:0046872;GO:0048598;GO:1990429	K13345
g44.t1	5724	0.0164136	0.715714	0.0601061	0.0226137	0.451843	tr|G7IAY2|G7IAY2_MEDTR Glucan synthase-like protein OS=Medicago truncatula GN=MTR_1g116370 PE=4 SV=2	Medtr1g116370.1 pacid=31093561 transcript=Medtr1g116370.1 locus=Medtr1g116370 ID=Medtr1g116370.1.JCVIMt4.0v1 annot-version=Mt4.0v1	sp|Q9LXT9|CALS3_ARATH Callose synthase 3 OS=Arabidopsis thaliana GN=CALS3 PE=2 SV=3	GO:0000148;GO:0003843;GO:0003843;GO:0005886;GO:0005886;GO:0006075;GO:0008360;GO:0016020;GO:0016020;GO:0016021;GO:0016740;GO:0016757;GO:0071555	K11000
g45.t1	1572	0.956817	1.96839	1.99331	1.9861	2.85148	tr|G7IAX9|G7IAX9_MEDTR PRLI-interacting factor A OS=Medicago truncatula GN=MTR_1g116330 PE=4 SV=1	Medtr1g116330.1 pacid=31098121 transcript=Medtr1g116330.1 locus=Medtr1g116330 ID=Medtr1g116330.1.JCVIMt4.0v1 annot-version=Mt4.0v1	NA	NA	NA
g46.t1	1086	0	0.0600255	0.414302	2.22535	0.307453	tr|G7IAX8|G7IAX8_MEDTR Plastid lipid-associated protein OS=Medicago truncatula GN=MTR_1g116320 PE=4 SV=1	Medtr1g116320.1 pacid=31098633 transcript=Medtr1g116320.1 locus=Medtr1g116320 ID=Medtr1g116320.1.JCVIMt4.0v1 annot-version=Mt4.0v1	sp|Q8LAP6|PAP12_ARATH Probable plastid-lipid-associated protein 12, chloroplastic OS=Arabidopsis thaliana GN=PAP12 PE=2 SV=1	GO:0009507;GO:0009507;GO:0009507;GO:0009534;GO:0009534;GO:0009535;GO:0009536;GO:0009579;GO:0009941;GO:0010287;GO:0016020	NA
g47.t1	2355	1.81743	2.75336	6.26489	2.7379	3.10615	tr|G7IAX7|G7IAX7_MEDTR RabGAP/TBC domain protein OS=Medicago truncatula GN=MTR_1g116310 PE=4 SV=2	Medtr1g116310.1 pacid=31094527 transcript=Medtr1g116310.1 locus=Medtr1g116310 ID=Medtr1g116310.1.JCVIMt4.0v1 annot-version=Mt4.0v1	sp|C8VDQ4|GYP2_EMENI Putative GTPase-activating protein AN11010 OS=Emericella nidulans (strain FGSC A4 / ATCC 38163 / CBS 112.46 / NRRL 194 / M139) GN=AN11010 PE=3 SV=1	GO:0005737;GO:0005829;GO:0006886;GO:0032153	NA
g48.t1	891	0.726786	0.22645	1.34235	1.51672	0.632793	tr|G7IAX4|G7IAX4_MEDTR Phosphatidylglycerolphosphate synthase OS=Medicago truncatula GN=MTR_1g116280 PE=3 SV=1	Medtr1g116280.1 pacid=31098005 transcript=Medtr1g116280.1 locus=Medtr1g116280 ID=Medtr1g116280.1.JCVIMt4.0v1 annot-version=Mt4.0v1	sp|O80952|PGPS1_ARATH CDP-diacylglycerol--glycerol-3-phosphate 3-phosphatidyltransferase 1, chloroplastic OS=Arabidopsis thaliana GN=PGPS1 PE=1 SV=1	GO:0005739;GO:0006629;GO:0006655;GO:0008444;GO:0008444;GO:0008444;GO:0008654;GO:0008654;GO:0008654;GO:0008654;GO:0009507;GO:0009507;GO:0009507;GO:0009507;GO:0009536;GO:0009941;GO:0009941;GO:0016020;GO:0016020;GO:0016021;GO:0016021;GO:0016740;GO:0016780;GO:0030145;GO:0031969	K00995
g49.t1	960	0.752503	0.207539	1.34532	0.848703	2.23054	tr|G7IAX2|G7IAX2_MEDTR Serine/threonine phosphatase family, 2C domain protein OS=Medicago truncatula GN=MTR_1g116260 PE=3 SV=1	Medtr1g116260.1 pacid=31095611 transcript=Medtr1g116260.1 locus=Medtr1g116260 ID=Medtr1g116260.1.JCVIMt4.0v1 annot-version=Mt4.0v1	sp|Q9LHJ9|P2C38_ARATH Probable protein phosphatase 2C 38 OS=Arabidopsis thaliana GN=At3g12620 PE=2 SV=1	GO:0003824;GO:0004721;GO:0004721;GO:0004722;GO:0006470;GO:0016787;GO:0043169;GO:0046872	K01102
g50.t1	729	0	0	0.609354	0.619369	1.07841	tr|G7IAX0|G7IAX0_MEDTR Tonneau protein 1b OS=Medicago truncatula GN=MTR_1g116240 PE=4 SV=1	Medtr1g116240.1 pacid=31095629 transcript=Medtr1g116240.1 locus=Medtr1g116240 ID=Medtr1g116240.1.JCVIMt4.0v1 annot-version=Mt4.0v1	sp|Q9FQ24|TON1B_ARATH Protein TONNEAU 1b OS=Arabidopsis thaliana GN=TON1B PE=1 SV=1	GO:0000226;GO:0000913;GO:0005515;GO:0005515;GO:0005515;GO:0005737;GO:0005737;GO:0005737;GO:0005856;GO:0005856;GO:0005886;GO:0030865;GO:0030981	K16546
g50.t2	798	0.985561	1.30616	1.55028	0.738612	1.74475	tr|G7IAX0|G7IAX0_MEDTR Tonneau protein 1b OS=Medicago truncatula GN=MTR_1g116240 PE=4 SV=1	Medtr1g116240.1 pacid=31095629 transcript=Medtr1g116240.1 locus=Medtr1g116240 ID=Medtr1g116240.1.JCVIMt4.0v1 annot-version=Mt4.0v1	sp|Q9FQ24|TON1B_ARATH Protein TONNEAU 1b OS=Arabidopsis thaliana GN=TON1B PE=1 SV=1	GO:0000226;GO:0000913;GO:0005515;GO:0005515;GO:0005515;GO:0005737;GO:0005737;GO:0005737;GO:0005856;GO:0005856;GO:0005886;GO:0030865;GO:0030981	K16546
g51.t1	1335	1.06918	2.04606	2.48266	0.793548	2.67522	tr|G7IAW9|G7IAW9_MEDTR Leukotriene A-4 hydrolase-like protein OS=Medicago truncatula GN=MTR_1g116230 PE=4 SV=1	Medtr1g116230.1 pacid=31095778 transcript=Medtr1g116230.1 locus=Medtr1g116230 ID=Medtr1g116230.1.JCVIMt4.0v1 annot-version=Mt4.0v1	sp|Q9FY49|LKHA4_ARATH Leukotriene A-4 hydrolase homolog OS=Arabidopsis thaliana GN=LKHA4 PE=2 SV=1	GO:0004463;GO:0005737;GO:0005737;GO:0005829;GO:0006508;GO:0006508;GO:0008233;GO:0008237;GO:0008237;GO:0008270;GO:0016787;GO:0019370;GO:0019370;GO:0046872	K01254
g52.t1	2040	4.0429	4.43772	11.7219	6.91662	6.2724	tr|G7IF37|G7IF37_MEDTR Casein kinase I-like protein OS=Medicago truncatula GN=MTR_1g116210 PE=3 SV=1	Medtr1g116210.1 pacid=31097729 transcript=Medtr1g116210.1 locus=Medtr1g116210 ID=Medtr1g116210.1.JCVIMt4.0v1 annot-version=Mt4.0v1	sp|P42168|KC1A_CAEEL Casein kinase I isoform alpha OS=Caenorhabditis elegans GN=kin-19 PE=3 SV=1	GO:0000166;GO:0004672;GO:0004674;GO:0004674;GO:0004674;GO:0005524;GO:0005524;GO:0005634;GO:0005737;GO:0005813;GO:0006468;GO:0006909;GO:0016055;GO:0016301;GO:0016310;GO:0016740;GO:0018105;GO:0032436;GO:0060069	NA
g53.t1	1305	0	0.341611	0.0961001	2.44205	0.0583805	tr|G7IF34|G7IF34_MEDTR Transcription factor OS=Medicago truncatula GN=MTR_1g116180 PE=4 SV=2	Medtr1g116180.1 pacid=31094647 transcript=Medtr1g116180.1 locus=Medtr1g116180 ID=Medtr1g116180.1.JCVIMt4.0v1 annot-version=Mt4.0v1	sp|Q9MAT6|HMG15_ARATH High mobility group B protein 15 OS=Arabidopsis thaliana GN=HMGB15 PE=2 SV=1	GO:0003677;GO:0003677;GO:0003700;GO:0005634;GO:0005634;GO:0006351;GO:0006355;GO:0006355;GO:0044212;GO:0044212;GO:0044212;GO:0044212;GO:0044212	NA
g54.t1	537	0.11369	0.708658	5.50767	21.7278	4.08514	tr|G7IF33|G7IF33_MEDTR DnaJ/Hsp40 cysteine-rich domain protein OS=Medicago truncatula GN=MTR_1g116170 PE=4 SV=1	Medtr1g116170.2 pacid=31094902 transcript=Medtr1g116170.2 locus=Medtr1g116170 ID=Medtr1g116170.2.JCVIMt4.0v1 annot-version=Mt4.0v1	sp|O64750|EDA3_ARATH Protein EMBRYO SAC DEVELOPMENT ARREST 3, chloroplastic OS=Arabidopsis thaliana GN=EDA3 PE=1 SV=1	GO:0009507;GO:0009507;GO:0009507;GO:0009535;GO:0009536;GO:0009561;GO:0031072;GO:0046872;GO:0051082	NA
g55.t1	1926	2.53394	3.1573	8.74194	7.53548	6.8244	tr|G7K8Y3|G7K8Y3_MEDTR Formate-tetrahydrofolate ligase OS=Medicago truncatula GN=MTR_5g059390 PE=3 SV=2	Medtr5g059390.1 pacid=31087189 transcript=Medtr5g059390.1 locus=Medtr5g059390 ID=Medtr5g059390.1.JCVIMt4.0v1 annot-version=Mt4.0v1	sp|P28723|FTHS_SPIOL Formate--tetrahydrofolate ligase OS=Spinacia oleracea PE=1 SV=3	GO:0000166;GO:0004329;GO:0004329;GO:0005524;GO:0005524;GO:0006730;GO:0009396;GO:0016874;GO:0035999	K01938
g56.t1	1659	0	0	0	0.0416044	0.0896191	tr|G7IF29|G7IF29_MEDTR Pmr5/Cas1p GDSL/SGNH-like acyl-esterase family protein OS=Medicago truncatula GN=MTR_1g116130 PE=4 SV=2	Medtr1g116130.1 pacid=31093769 transcript=Medtr1g116130.1 locus=Medtr1g116130 ID=Medtr1g116130.1.JCVIMt4.0v1 annot-version=Mt4.0v1	sp|Q9LHL6|TBL1_ARATH Protein trichome birefringence-like 1 OS=Arabidopsis thaliana GN=TBL1 PE=2 SV=1	GO:0005794;GO:0016020;GO:0016020;GO:0016021;GO:0016413;GO:0030244;GO:0071554	NA
g57.t1	2193	1.31435	4.99621	35.0785	138.968	19.773	tr|G7IF28|G7IF28_MEDTR Plastid transketolase OS=Medicago truncatula GN=MTR_1g116120 PE=4 SV=1	Medtr1g116120.1 pacid=31093349 transcript=Medtr1g116120.1 locus=Medtr1g116120 ID=Medtr1g116120.1.JCVIMt4.0v1 annot-version=Mt4.0v1	sp|F4IW47|TKTC2_ARATH Transketolase-2, chloroplastic OS=Arabidopsis thaliana GN=TKL-2 PE=1 SV=1	GO:0003824;GO:0004802;GO:0004802;GO:0008152;GO:0009507;GO:0009507;GO:0009507;GO:0009535;GO:0009536;GO:0009536;GO:0009570;GO:0009570;GO:0009570;GO:0009579;GO:0016020;GO:0016740;GO:0019253;GO:0046686;GO:0046872;NOT	K00615
g58.t1	525	0	0	0	0	0	tr|G7IF34|G7IF34_MEDTR Transcription factor OS=Medicago truncatula GN=MTR_1g116180 PE=4 SV=2	Medtr1g116180.1 pacid=31094647 transcript=Medtr1g116180.1 locus=Medtr1g116180 ID=Medtr1g116180.1.JCVIMt4.0v1 annot-version=Mt4.0v1	sp|Q9MAT6|HMG15_ARATH High mobility group B protein 15 OS=Arabidopsis thaliana GN=HMGB15 PE=2 SV=1	GO:0003677;GO:0003677;GO:0003700;GO:0005634;GO:0005634;GO:0006351;GO:0006355;GO:0006355;GO:0044212;GO:0044212;GO:0044212;GO:0044212;GO:0044212	NA
g59.t1	1236	0.582591	0.881563	1.78773	1.09612	1.24086	tr|G7IF26|G7IF26_MEDTR Protoheme IX farnesyltransferase OS=Medicago truncatula GN=MTR_1g116110 PE=3 SV=1	Medtr1g116110.1 pacid=31092910 transcript=Medtr1g116110.1 locus=Medtr1g116110 ID=Medtr1g116110.1.JCVIMt4.0v1 annot-version=Mt4.0v1	sp|O64886|COX10_ARATH Protoheme IX farnesyltransferase, mitochondrial OS=Arabidopsis thaliana GN=COX10 PE=2 SV=4	GO:0004659;GO:0005739;GO:0005743;GO:0005743;GO:0006783;GO:0006783;GO:0008495;GO:0016020;GO:0016021;GO:0016021;GO:0016740;GO:0031966;GO:0048034	K02257
g60.t1	561	0.214616	0.133771	0	0	0.481826	tr|G7IF25|G7IF25_MEDTR Uncharacterized protein OS=Medicago truncatula GN=MTR_1g116100 PE=4 SV=2	Medtr1g116100.1 pacid=31094486 transcript=Medtr1g116100.1 locus=Medtr1g116100 ID=Medtr1g116100.1.JCVIMt4.0v1 annot-version=Mt4.0v1	NA	NA	NA
g61.t1	855	0.648227	0.986971	3.97121	2.38995	2.08837	tr|G7IF23|G7IF23_MEDTR Carbon-nitrogen family hydrolase OS=Medicago truncatula GN=MTR_1g116080 PE=4 SV=2	Medtr1g116080.1 pacid=31094419 transcript=Medtr1g116080.1 locus=Medtr1g116080 ID=Medtr1g116080.1.JCVIMt4.0v1 annot-version=Mt4.0v1	sp|Q94JV5|NILP2_ARATH Nitrilase-like protein 2 OS=Arabidopsis thaliana GN=NLP2 PE=2 SV=1	GO:0006807;GO:0009536;GO:0016787;GO:0016810;GO:0046686	NA
g62.t1	2772	0.226052	0.151655	0.701506	0.0719937	0.232997	tr|G7IF22|G7IF22_MEDTR ATP-binding protein, putative OS=Medicago truncatula GN=MTR_1g116070 PE=4 SV=1	Medtr1g116070.1 pacid=31093256 transcript=Medtr1g116070.1 locus=Medtr1g116070 ID=Medtr1g116070.1.JCVIMt4.0v1 annot-version=Mt4.0v1	NA	NA	NA
g63.t1	624	0	0.116581	0	0	0	tr|G7KAA1|G7KAA1_MEDTR Auxin response factor, putative OS=Medicago truncatula GN=MTR_5g062970 PE=4 SV=1	Medtr5g062970.1 pacid=31091362 transcript=Medtr5g062970.1 locus=Medtr5g062970 ID=Medtr5g062970.1.JCVIMt4.0v1 annot-version=Mt4.0v1	sp|Q6K223|ARFH_ORYSJ Auxin response factor 8 OS=Oryza sativa subsp. japonica GN=ARF8 PE=2 SV=1	GO:0003677;GO:0003677;GO:0005634;GO:0005634;GO:0005634;GO:0006351;GO:0006355;GO:0006355;GO:0009725;GO:0009734	NA
g64.t1	1317	0.775313	1.78735	2.47311	1.61141	2.716	tr|G7IF21|G7IF21_MEDTR Protein CLP1 homolog OS=Medicago truncatula GN=MTR_1g116060 PE=3 SV=2	Medtr1g116060.1 pacid=31099215 transcript=Medtr1g116060.1 locus=Medtr1g116060 ID=Medtr1g116060.1.JCVIMt4.0v1 annot-version=Mt4.0v1	sp|Q9SR06|CLP1_ARATH Protein CLP1 homolog OS=Arabidopsis thaliana GN=CLPS3 PE=1 SV=1	GO:0000166;GO:0005515;GO:0005515;GO:0005524;GO:0005524;GO:0005634;GO:0005634;GO:0005634;GO:0005634;GO:0005849;GO:0006378;GO:0006379;GO:0006388;GO:0006397;GO:0006397;GO:0009908;GO:0010228;GO:0016310;GO:0031124;GO:0031124;GO:0048827;GO:0051731	K14399
g65.t1	1248	1.64662	1.64154	3.7388	2.28258	2.02532	tr|I1LFF6|I1LFF6_SOYBN Uncharacterized protein OS=Glycine max PE=4 SV=1	Glyma.10G292700.1.p pacid=30473821 transcript=Glyma.10G292700.1 locus=Glyma.10G292700 ID=Glyma.10G292700.1.Wm82.a2.v1 annot-version=Wm82.a2.v1	sp|Q7SXR3|MAEA_DANRE Macrophage erythroblast attacher OS=Danio rerio GN=maea PE=2 SV=2	GO:0003779;GO:0005634;GO:0005737;GO:0005856;GO:0005856;GO:0005886;GO:0005886;GO:0007049;GO:0016020;GO:0016363;GO:0043249;GO:0051301	K18624
g66.t1	429	0	0	0	0	0	tr|Q2HT41|Q2HT41_MEDTR Putative uncharacterized protein OS=Medicago truncatula GN=MtrDRAFT_AC150798g8v2 PE=4 SV=1	Medtr3g023810.1 pacid=31057561 transcript=Medtr3g023810.1 locus=Medtr3g023810 ID=Medtr3g023810.1.JCVIMt4.0v1 annot-version=Mt4.0v1	NA	NA	NA
g67.t1	903	0.119242	0	0.0734006	0.248801	0.177969	tr|G7IF15|G7IF15_MEDTR Transmembrane protein, putative OS=Medicago truncatula GN=MTR_1g116000 PE=4 SV=1	Medtr1g116000.1 pacid=31095144 transcript=Medtr1g116000.1 locus=Medtr1g116000 ID=Medtr1g116000.1.JCVIMt4.0v1 annot-version=Mt4.0v1	NA	NA	NA
g68.t1	1323	0.231421	0.288378	0.473183	0.80161	0.402466	tr|A0A072W2Q8|A0A072W2Q8_MEDTR SET domain protein OS=Medicago truncatula GN=MTR_1g115980 PE=4 SV=1	Medtr1g115980.5 pacid=31093383 transcript=Medtr1g115980.5 locus=Medtr1g115980 ID=Medtr1g115980.5.JCVIMt4.0v1 annot-version=Mt4.0v1	sp|Q43088|RBCMT_PEA Ribulose-1,5 bisphosphate carboxylase/oxygenase large subunit N-methyltransferase, chloroplastic OS=Pisum sativum GN=RBCMT PE=1 SV=1	GO:0008168;GO:0009507;GO:0009507;GO:0009507;GO:0009536;GO:0016740;GO:0030785;GO:0030785;GO:0032259	K19199
g69.t1	1185	0.305423	0.543725	0.482159	0.242045	0.390359	tr|A0A072V6Z3|A0A072V6Z3_MEDTR DEAD-box ATP-dependent RNA helicase OS=Medicago truncatula GN=MTR_2g438110 PE=4 SV=1	Medtr2g438110.1 pacid=31063005 transcript=Medtr2g438110.1 locus=Medtr2g438110 ID=Medtr2g438110.1.JCVIMt4.0v1 annot-version=Mt4.0v1	sp|Q10I26|RH34_ORYSJ DEAD-box ATP-dependent RNA helicase 34 OS=Oryza sativa subsp. japonica GN=Os03g0566800 PE=2 SV=1	GO:0000166;GO:0003676;GO:0003723;GO:0004004;GO:0004386;GO:0005524;GO:0005524;GO:0005634;GO:0005730;GO:0006364;GO:0008380;GO:0010468;GO:0010501;GO:0016787;GO:0042254;GO:0071013	K13025
g70.t1	3999	4.67644	3.01666	12.3223	8.23093	7.33112	tr|G7IF09|G7IF09_MEDTR Uncharacterized protein OS=Medicago truncatula GN=MTR_1g115950 PE=4 SV=1	Medtr1g115950.1 pacid=31094564 transcript=Medtr1g115950.1 locus=Medtr1g115950 ID=Medtr1g115950.1.JCVIMt4.0v1 annot-version=Mt4.0v1	NA	NA	NA
g71.t1	1461	0.933138	0.818244	3.00836	1.57904	1.5967	tr|A0A072V513|A0A072V513_MEDTR PHD-finger protein OS=Medicago truncatula GN=MTR_2g005950 PE=4 SV=1	Medtr2g005950.3 pacid=31063579 transcript=Medtr2g005950.3 locus=Medtr2g005950 ID=Medtr2g005950.3.JCVIMt4.0v1 annot-version=Mt4.0v1	NA	NA	NA
g72.t1	816	0.470528	0.837789	2.32013	2.15368	2.91077	tr|G7J3M0|G7J3M0_MEDTR Iron-sulfur cluster scaffold protein NFU4 OS=Medicago truncatula GN=MTR_3g073070 PE=4 SV=1	Medtr3g073070.1 pacid=31061327 transcript=Medtr3g073070.1 locus=Medtr3g073070 ID=Medtr3g073070.1.JCVIMt4.0v1 annot-version=Mt4.0v1	sp|Q9LIG6|NIFU4_ARATH NifU-like protein 4, mitochondrial OS=Arabidopsis thaliana GN=NIFU4 PE=2 SV=1	GO:0005198;GO:0005506;GO:0005739;GO:0005739;GO:0005739;GO:0005739;GO:0016226;GO:0051536	NA
g73.t1	3030	1.67902	1.42093	3.5234	1.6172	3.13621	tr|G7J3M1|G7J3M1_MEDTR SAC3/GANP/Nin1/mts3/eIF-3 p25 family protein OS=Medicago truncatula GN=MTR_3g073080 PE=4 SV=1	Medtr3g073080.1 pacid=31057841 transcript=Medtr3g073080.1 locus=Medtr3g073080 ID=Medtr3g073080.1.JCVIMt4.0v1 annot-version=Mt4.0v1	sp|F4IUY8|SAC3A_ARATH SAC3 family protein A OS=Arabidopsis thaliana GN=SAC3A PE=1 SV=1	GO:0003674;GO:0005634;GO:0005634;GO:0005634;GO:0008150	NA
g74.t1	582	1.73883	1.53005	6.84807	19.5063	4.74437	tr|B7FM34|B7FM34_MEDTR Light-harvesting complex I chlorophyll A/B-binding protein OS=Medicago truncatula GN=MTR_1g115740 PE=2 SV=1	Medtr1g115740.1 pacid=31093108 transcript=Medtr1g115740.1 locus=Medtr1g115740 ID=Medtr1g115740.1.JCVIMt4.0v1 annot-version=Mt4.0v1	NA	NA	NA
g75.t1	1848	0.240838	2.13395	2.68672	2.51568	11.9188	tr|G7IEZ3|G7IEZ3_MEDTR Uncharacterized protein OS=Medicago truncatula GN=MTR_1g115790 PE=3 SV=1	Medtr1g115790.1 pacid=31097466 transcript=Medtr1g115790.1 locus=Medtr1g115790 ID=Medtr1g115790.1.JCVIMt4.0v1 annot-version=Mt4.0v1	sp|O80946|AB1G_ARATH ABC transporter G family member 1 OS=Arabidopsis thaliana GN=ABCG1 PE=2 SV=1	GO:0000166;GO:0005524;GO:0005524;GO:0005886;GO:0006810;GO:0008152;GO:0009624;GO:0010208;GO:0016020;GO:0016020;GO:0016020;GO:0016021;GO:0016021;GO:0016887;GO:0042626;GO:0055085	NA
g76.t1	2448	1.14972	1.67948	3.00617	1.77903	2.71555	tr|G7IF06|G7IF06_MEDTR U4/U6 small nuclear Prp3-like ribonucleoprotein OS=Medicago truncatula GN=MTR_1g115920 PE=4 SV=2	Medtr1g115920.1 pacid=31092856 transcript=Medtr1g115920.1 locus=Medtr1g115920 ID=Medtr1g115920.1.JCVIMt4.0v1 annot-version=Mt4.0v1	sp|Q5ZJ85|PRPF3_CHICK U4/U6 small nuclear ribonucleoprotein Prp3 OS=Gallus gallus GN=PRPF3 PE=2 SV=1	GO:0000244;GO:0000398;GO:0000398;GO:0005634;GO:0005634;GO:0005681;GO:0006397;GO:0006397;GO:0008380;GO:0016607;GO:0046540;GO:0046540	K12843
g77.t1	801	3.29898	0.0856623	0	0	0	tr|G7IF04|G7IF04_MEDTR Peroxidase OS=Medicago truncatula GN=MTR_1g115900 PE=3 SV=1	Medtr1g115900.1 pacid=31095964 transcript=Medtr1g115900.1 locus=Medtr1g115900 ID=Medtr1g115900.1.JCVIMt4.0v1 annot-version=Mt4.0v1	sp|P22195|PER1_ARAHY Cationic peroxidase 1 OS=Arachis hypogaea GN=PNC1 PE=1 SV=2	GO:0004601;GO:0004601;GO:0004601;GO:0005576;GO:0005576;GO:0006979;GO:0016491;GO:0020037;GO:0042744;GO:0046872;GO:0055114;GO:0055114;GO:0098869;GO:0098869;GO:0098869	K00430
g78.t1	675	12.2843	20.8026	45.8731	19.6557	22.1611	tr|B7FJK3|B7FJK3_MEDTR Chalcone-flavonone isomerase family protein OS=Medicago truncatula GN=MTR_1g115870 PE=2 SV=1	Medtr1g115870.1 pacid=31100307 transcript=Medtr1g115870.1 locus=Medtr1g115870 ID=Medtr1g115870.1.JCVIMt4.0v1 annot-version=Mt4.0v1	sp|Q8H0G1|CFI2_LOTJA Chalcone--flavonone isomerase 2 OS=Lotus japonicus GN=CHI2 PE=2 SV=1	GO:0009813;GO:0009813;GO:0009813;GO:0016853;GO:0016872;GO:0045430;GO:0045430	K01859
g79.t1	675	1.44023	0.739177	0.104733	0	0.633174	tr|I3T205|I3T205_MEDTR Chalcone-flavonone isomerase family protein OS=Medicago truncatula PE=2 SV=1	Medtr1g115840.1 pacid=31099146 transcript=Medtr1g115840.1 locus=Medtr1g115840 ID=Medtr1g115840.1.JCVIMt4.0v1 annot-version=Mt4.0v1	sp|Q53B75|CF1B1_SOYBN Chalcone--flavonone isomerase 1B-1 OS=Glycine max GN=CHI1B1 PE=2 SV=1	GO:0009813;GO:0009813;GO:0009813;GO:0016853;GO:0016872;GO:0045430;GO:0045430	K01859
g80.t1	684	1.58335	3.53157	9.16676	3.14392	15.0711	tr|G7IEZ8|G7IEZ8_MEDTR Chalcone-flavonone isomerase family protein OS=Medicago truncatula GN=MTR_1g115840 PE=2 SV=1	Medtr1g115840.1 pacid=31099146 transcript=Medtr1g115840.1 locus=Medtr1g115840 ID=Medtr1g115840.1.JCVIMt4.0v1 annot-version=Mt4.0v1	sp|Q53B75|CF1B1_SOYBN Chalcone--flavonone isomerase 1B-1 OS=Glycine max GN=CHI1B1 PE=2 SV=1	GO:0009813;GO:0009813;GO:0009813;GO:0016853;GO:0016872;GO:0045430;GO:0045430	K01859
g81.t1	609	11.5772	3.72808	23.6616	11.0815	8.8029	tr|G7IEZ6|G7IEZ6_MEDTR Chalcone-flavonone isomerase family protein OS=Medicago truncatula GN=MTR_1g115820 PE=2 SV=1	Medtr1g115820.1 pacid=31098116 transcript=Medtr1g115820.1 locus=Medtr1g115820 ID=Medtr1g115820.1.JCVIMt4.0v1 annot-version=Mt4.0v1	sp|P28012|CFI1_MEDSA Chalcone--flavonone isomerase 1 OS=Medicago sativa GN=CHI1 PE=1 SV=1	GO:0009813;GO:0009813;GO:0009813;GO:0016853;GO:0016872;GO:0045430;GO:0045430	K01859
g82.t1	2082	1.95433	3.31522	4.23577	3.51357	3.01591	tr|A0A072VRW6|A0A072VRW6_MEDTR Uncharacterized protein OS=Medicago truncatula GN=MTR_1g115610 PE=4 SV=1	Medtr1g115610.1 pacid=31099764 transcript=Medtr1g115610.1 locus=Medtr1g115610 ID=Medtr1g115610.1.JCVIMt4.0v1 annot-version=Mt4.0v1	NA	NA	NA
g83.t1	1008	0.104925	0	0.0645109	0	0	tr|A0A072VS60|A0A072VS60_MEDTR Membrane-associated kinase regulator-like protein, putative OS=Medicago truncatula GN=MTR_1g115605 PE=4 SV=1	Medtr1g115605.1 pacid=31099737 transcript=Medtr1g115605.1 locus=Medtr1g115605 ID=Medtr1g115605.1.JCVIMt4.0v1 annot-version=Mt4.0v1	sp|O80624|MAKR4_ARATH Probable membrane-associated kinase regulator 4 OS=Arabidopsis thaliana GN=MAKR4 PE=3 SV=1	GO:0005886;GO:0005886;GO:0008150;GO:0009506;GO:0016020	NA
g84.t1	459	18.3133	21.5693	48.7417	8.69476	20.7568	tr|B7FMJ8|B7FMJ8_MEDTR Ribosomal protein S13P/S18e OS=Medicago truncatula GN=MTR_1g098170 PE=2 SV=1	Medtr1g098170.1 pacid=31094974 transcript=Medtr1g098170.1 locus=Medtr1g098170 ID=Medtr1g098170.1.JCVIMt4.0v1 annot-version=Mt4.0v1	sp|P34788|RS18_ARATH 40S ribosomal protein S18 OS=Arabidopsis thaliana GN=RPS18A PE=1 SV=1	GO:0003676;GO:0003723;GO:0003723;GO:0003735;GO:0003735;GO:0005515;GO:0005618;GO:0005622;GO:0005730;GO:0005737;GO:0005737;GO:0005773;GO:0005774;GO:0005829;GO:0005840;GO:0005840;GO:0005840;GO:0005886;GO:0005886;GO:0006412;GO:0006413;GO:0009506;GO:0016020;GO:0019843;GO:0022626;GO:0022627;GO:0030529;NOT;NOT	K02964
g85.t1	1773	0.359093	1.53594	4.11939	4.42416	2.5594	tr|A0A0K0P9B3|A0A0K0P9B3_PEA Ankyrin-repeat protein OS=Pisum sativum GN=Ign1 PE=4 SV=1	Medtr1g115575.1 pacid=31096270 transcript=Medtr1g115575.1 locus=Medtr1g115575 ID=Medtr1g115575.1.JCVIMt4.0v1 annot-version=Mt4.0v1	sp|Q9C7A2|Y3236_ARATH Ankyrin repeat-containing protein At3g12360 OS=Arabidopsis thaliana GN=At3g12360 PE=2 SV=1	GO:0005515;GO:0005634;GO:0005886;GO:0005886;GO:0005886;GO:0009651;GO:0016020;GO:0016020;GO:0016021;GO:0034613	NA
g85.t2	1776	3.85941	2.9915	14.5314	11.2659	8.22292	tr|A0A0K0P9B3|A0A0K0P9B3_PEA Ankyrin-repeat protein OS=Pisum sativum GN=Ign1 PE=4 SV=1	Medtr1g115575.1 pacid=31096270 transcript=Medtr1g115575.1 locus=Medtr1g115575 ID=Medtr1g115575.1.JCVIMt4.0v1 annot-version=Mt4.0v1	sp|Q9C7A2|Y3236_ARATH Ankyrin repeat-containing protein At3g12360 OS=Arabidopsis thaliana GN=At3g12360 PE=2 SV=1	GO:0005515;GO:0005634;GO:0005886;GO:0005886;GO:0005886;GO:0009651;GO:0016020;GO:0016020;GO:0016021;GO:0034613	NA
g86.t1	1236	1.24841	2.38541	8.5811	4.2114	2.97806	tr|I1LFE4|I1LFE4_SOYBN Uncharacterized protein OS=Glycine max GN=GLYMA_10G291800 PE=3 SV=1	Glyma.10G291800.1.p pacid=30474413 transcript=Glyma.10G291800.1 locus=Glyma.10G291800 ID=Glyma.10G291800.1.Wm82.a2.v1 annot-version=Wm82.a2.v1	sp|Q8VZN9|P2C11_ARATH Probable protein phosphatase 2C 11 OS=Arabidopsis thaliana GN=At1g43900 PE=2 SV=1	GO:0003824;GO:0004721;GO:0004721;GO:0004722;GO:0006470;GO:0016020;GO:0016020;GO:0016021;GO:0016787;GO:0043169;GO:0046872	K17506
g87.t1	990	0.428522	2.67023	3.42569	0.893105	1.75819	tr|A0A072VR83|A0A072VR83_MEDTR Pectate lyase OS=Medicago truncatula GN=MTR_1g115550 PE=3 SV=1	Medtr1g115550.1 pacid=31097208 transcript=Medtr1g115550.1 locus=Medtr1g115550 ID=Medtr1g115550.1.JCVIMt4.0v1 annot-version=Mt4.0v1	sp|Q9FM66|PLY21_ARATH Putative pectate lyase 21 OS=Arabidopsis thaliana GN=At5g55720 PE=3 SV=1	GO:0016829;GO:0030570;GO:0045490;GO:0046872	K01728
g88.t1	372	31.1209	66.4083	83.8219	29.5682	72.5155	tr|I3S340|I3S340_LOTJA Uncharacterized protein OS=Lotus japonicus PE=2 SV=1	Prupe.6G086600.1.p pacid=32090150 transcript=Prupe.6G086600.1 locus=Prupe.6G086600 ID=Prupe.6G086600.1.v2.1 annot-version=v2.1	sp|Q9M5L0|RL35_EUPES 60S ribosomal protein L35 OS=Euphorbia esula GN=RPL35 PE=2 SV=1	GO:0003735;GO:0005622;GO:0005840;GO:0005840;GO:0006412;GO:0030529	K02918
g89.t1	912	6.24677	0.807912	17.1929	17.7862	6.0687	tr|A0A072W2N7|A0A072W2N7_MEDTR Alpha/beta fold hydrolase OS=Medicago truncatula GN=MTR_1g115535 PE=4 SV=1	Medtr1g115535.3 pacid=31095246 transcript=Medtr1g115535.3 locus=Medtr1g115535 ID=Medtr1g115535.3.JCVIMt4.0v1 annot-version=Mt4.0v1	sp|Q9C942|CSE_ARATH Caffeoylshikimate esterase OS=Arabidopsis thaliana GN=CSE PE=1 SV=1	GO:0003846;GO:0004622;GO:0005886;GO:0005886;GO:0005886;GO:0006629;GO:0006979;GO:0009506;GO:0009809;GO:0010043;GO:0016020;GO:0016787;GO:0016787;GO:0042542;GO:0042542;GO:0046686;GO:0090430	K01054
g90.t1	3645	0.99299	1.54645	2.93691	1.26121	2.56708	tr|A0A0B2RZM2|A0A0B2RZM2_GLYSO Splicing factor 3B subunit 3 OS=Glycine soja GN=glysoja_013532 PE=4 SV=1	Glyma.10G291300.1.p pacid=30473925 transcript=Glyma.10G291300.1 locus=Glyma.10G291300 ID=Glyma.10G291300.1.Wm82.a2.v1 annot-version=Wm82.a2.v1	sp|Q921M3|SF3B3_MOUSE Splicing factor 3B subunit 3 OS=Mus musculus GN=Sf3b3 PE=1 SV=1	GO:0000398;GO:0003676;GO:0003723;GO:0005634;GO:0005634;GO:0005634;GO:0005634;GO:0005681;GO:0005689;GO:0005689;GO:0005730;GO:0006397;GO:0008380;GO:0042177;GO:0042177;GO:0071013;GO:0071013	K12830
g91.t1	441	0.277479	0	0	0	0	tr|A0A072VS47|A0A072VS47_MEDTR Disease resistance-responsive, dirigent domain protein OS=Medicago truncatula GN=MTR_1g115515 PE=4 SV=1	Medtr1g115515.1 pacid=31098053 transcript=Medtr1g115515.1 locus=Medtr1g115515 ID=Medtr1g115515.1.JCVIMt4.0v1 annot-version=Mt4.0v1	NA	NA	NA
g91.t2	711	0.169965	0	0	0	0	tr|A0A072VS47|A0A072VS47_MEDTR Disease resistance-responsive, dirigent domain protein OS=Medicago truncatula GN=MTR_1g115515 PE=4 SV=1	Medtr1g115515.1 pacid=31098053 transcript=Medtr1g115515.1 locus=Medtr1g115515 ID=Medtr1g115515.1.JCVIMt4.0v1 annot-version=Mt4.0v1	sp|Q9LQQ0|DIR25_ARATH Dirigent protein 25 OS=Arabidopsis thaliana GN=DIR25 PE=2 SV=1	GO:0003674;GO:0005576;GO:0008150;GO:0048046;GO:0048046	NA
g92.t1	915	0.0587056	0	0	0	0	tr|A0A072W2N3|A0A072W2N3_MEDTR Disease resistance response/dirigent-like protein OS=Medicago truncatula GN=MTR_1g115510 PE=4 SV=1	Medtr1g115510.1 pacid=31097279 transcript=Medtr1g115510.1 locus=Medtr1g115510 ID=Medtr1g115510.1.JCVIMt4.0v1 annot-version=Mt4.0v1	sp|O80630|DIR9_ARATH Dirigent protein 9 OS=Arabidopsis thaliana GN=DIR9 PE=2 SV=1	GO:0003674;GO:0005576;GO:0048046;GO:0048046	NA
g93.t1	1293	1.06834	1.97227	5.14636	17.1081	3.48018	tr|A0A072VR75|A0A072VR75_MEDTR Cobalamin biosynthesis protein OS=Medicago truncatula GN=MTR_1g115505 PE=4 SV=1	Medtr1g115505.1 pacid=31099184 transcript=Medtr1g115505.1 locus=Medtr1g115505 ID=Medtr1g115505.1.JCVIMt4.0v1 annot-version=Mt4.0v1	sp|Q9BRT8|CBWD1_HUMAN COBW domain-containing protein 1 OS=Homo sapiens GN=CBWD1 PE=1 SV=1	GO:0000166;GO:0005524	NA
g94.t1	1716	3.13111	16.1478	8.59365	15.1169	36.7139	tr|I3SE57|I3SE57_LOTJA Uncharacterized protein OS=Lotus japonicus PE=2 SV=1	Lus10040320 pacid=23173972 transcript=Lus10040320 locus=Lus10040320.g ID=Lus10040320.BGIv1.0 annot-version=v1.0	sp|Q9FRL8|DHAR2_ARATH Glutathione S-transferase DHAR2 OS=Arabidopsis thaliana GN=DHAR2 PE=1 SV=1	GO:0004364;GO:0004364;GO:0005737;GO:0005829;GO:0005829;GO:0005886;GO:0006749;GO:0009636;GO:0010731;GO:0016740;GO:0043295;GO:0045174;GO:0098869	NA
g95.t1	741	0	0	0.559276	0	0	NA	NA	NA	NA	NA
g96.t1	294	0.851557	1.77372	17.3198	1.63583	0.856948	tr|A0A072TLL4|A0A072TLL4_MEDTR Uncharacterized protein OS=Medicago truncatula GN=MTR_0001s0190 PE=4 SV=1	Medtr0001s0190.1 pacid=31084627 transcript=Medtr0001s0190.1 locus=Medtr0001s0190 ID=Medtr0001s0190.1.JCVIMt4.0v1 annot-version=Mt4.0v1	NA	NA	NA
g97.t1	1644	0.516353	3.1413	1.00473	0.336159	4.11823	tr|A0A072W2M8|A0A072W2M8_MEDTR Beta-hexosaminidase OS=Medicago truncatula GN=MTR_1g115475 PE=3 SV=1	Medtr1g115475.1 pacid=31092669 transcript=Medtr1g115475.1 locus=Medtr1g115475 ID=Medtr1g115475.1.JCVIMt4.0v1 annot-version=Mt4.0v1	sp|A7WM73|HEXO1_ARATH Beta-hexosaminidase 1 OS=Arabidopsis thaliana GN=HEXO1 PE=1 SV=1	GO:0004553;GO:0004563;GO:0004563;GO:0004563;GO:0005773;GO:0005773;GO:0005773;GO:0005773;GO:0005773;GO:0005829;GO:0005975;GO:0008152;GO:0009505;GO:0015929;GO:0016787;GO:0016798	K12373
g98.t1	504	0	0	0	0	0	tr|A0A072TP22|A0A072TP22_MEDTR DUF674 family protein OS=Medicago truncatula GN=MTR_8g445860 PE=4 SV=1	Medtr8g445860.1 pacid=31072649 transcript=Medtr8g445860.1 locus=Medtr8g445860 ID=Medtr8g445860.1.JCVIMt4.0v1 annot-version=Mt4.0v1	NA	NA	NA
g99.t1	519	0	0	0	0	0	tr|A0A072TP22|A0A072TP22_MEDTR DUF674 family protein OS=Medicago truncatula GN=MTR_8g445860 PE=4 SV=1	Medtr8g445860.1 pacid=31072649 transcript=Medtr8g445860.1 locus=Medtr8g445860 ID=Medtr8g445860.1.JCVIMt4.0v1 annot-version=Mt4.0v1	NA	NA	NA
g100.t1	471	0	0.169455	0	0	0	tr|A0A072TP22|A0A072TP22_MEDTR DUF674 family protein OS=Medicago truncatula GN=MTR_8g445860 PE=4 SV=1	Medtr8g445860.1 pacid=31072649 transcript=Medtr8g445860.1 locus=Medtr8g445860 ID=Medtr8g445860.1.JCVIMt4.0v1 annot-version=Mt4.0v1	NA	NA	NA
g101.t1	318	0	0	0	0	0	tr|A0A072TP22|A0A072TP22_MEDTR DUF674 family protein OS=Medicago truncatula GN=MTR_8g445860 PE=4 SV=1	Medtr8g445860.1 pacid=31072649 transcript=Medtr8g445860.1 locus=Medtr8g445860 ID=Medtr8g445860.1.JCVIMt4.0v1 annot-version=Mt4.0v1	NA	NA	NA
g102.t1	594	0	0.12418	0	0	0	tr|A0A072THY7|A0A072THY7_MEDTR DUF674 family protein OS=Medicago truncatula GN=MTR_0150s0010 PE=4 SV=1	Medtr0150s0010.1 pacid=31061860 transcript=Medtr0150s0010.1 locus=Medtr0150s0010 ID=Medtr0150s0010.1.JCVIMt4.0v1 annot-version=Mt4.0v1	NA	NA	NA
g103.t1	3435	1.2646	0.83107	4.80507	2.22329	2.19267	tr|A0A072VSU0|A0A072VSU0_MEDTR ABC transporter B family protein OS=Medicago truncatula GN=MTR_1g115430 PE=4 SV=1	Medtr1g115430.1 pacid=31095825 transcript=Medtr1g115430.1 locus=Medtr1g115430 ID=Medtr1g115430.1.JCVIMt4.0v1 annot-version=Mt4.0v1	sp|Q8LPT1|AB6B_ARATH ABC transporter B family member 6 OS=Arabidopsis thaliana GN=ABCB6 PE=1 SV=2	GO:0000166;GO:0005524;GO:0005524;GO:0005634;GO:0005886;GO:0005886;GO:0005886;GO:0006810;GO:0006810;GO:0008152;GO:0009506;GO:0016020;GO:0016020;GO:0016021;GO:0016021;GO:0016887;GO:0042626;GO:0055085	K05658
g104.t1	705	0	0	1.88408	28.6972	0.959652	tr|A0A072W2L8|A0A072W2L8_MEDTR Photosystem II reaction center PsbP family protein OS=Medicago truncatula GN=MTR_1g115410 PE=4 SV=1	Medtr1g115410.1 pacid=31097949 transcript=Medtr1g115410.1 locus=Medtr1g115410 ID=Medtr1g115410.1.JCVIMt4.0v1 annot-version=Mt4.0v1	sp|O80634|PNSL1_ARATH Photosynthetic NDH subunit of lumenal location 1, chloroplastic OS=Arabidopsis thaliana GN=PNSL1 PE=1 SV=2	GO:0005509;GO:0006810;GO:0009507;GO:0009507;GO:0009507;GO:0009523;GO:0009535;GO:0009535;GO:0009535;GO:0009536;GO:0009579;GO:0009579;GO:0009654;GO:0015979;GO:0016020;GO:0019898	K02717
g105.t1	759	0.0733432	0	0	0	0	tr|A0A072VR61|A0A072VR61_MEDTR Tonoplast intrinsic protein OS=Medicago truncatula GN=MTR_1g115405 PE=3 SV=1	Medtr1g115405.1 pacid=31097793 transcript=Medtr1g115405.1 locus=Medtr1g115405 ID=Medtr1g115405.1.JCVIMt4.0v1 annot-version=Mt4.0v1	sp|O82598|TIP13_ARATH Aquaporin TIP1-3 OS=Arabidopsis thaliana GN=TIP1-3 PE=1 SV=1	GO:0005215;GO:0005773;GO:0005774;GO:0006810;GO:0006810;GO:0006833;GO:0009705;GO:0015204;GO:0015250;GO:0015250;GO:0015254;GO:0015793;GO:0015840;GO:0016020;GO:0016020;GO:0016021;GO:0034220;GO:0042807;GO:0071918	K09873
g106.t1	1185	0.610847	0.108745	0.428586	1.13378	0.910837	tr|A0A072VST6|A0A072VST6_MEDTR F-box plant-like protein OS=Medicago truncatula GN=MTR_1g115400 PE=4 SV=1	Medtr1g115400.1 pacid=31092727 transcript=Medtr1g115400.1 locus=Medtr1g115400 ID=Medtr1g115400.1.JCVIMt4.0v1 annot-version=Mt4.0v1	sp|Q5S4V7|FB129_ARATH F-box protein At2g39490 OS=Arabidopsis thaliana GN=At2g39490 PE=2 SV=1	GO:0008150	NA
g107.t1	1515	0.797035	0.70349	1.05835	0.781452	0.791827	tr|A0A072VR57|A0A072VR57_MEDTR RNA recognition motif OS=Medicago truncatula GN=MTR_1g115375 PE=4 SV=1	Medtr1g115375.1 pacid=31094234 transcript=Medtr1g115375.1 locus=Medtr1g115375 ID=Medtr1g115375.1.JCVIMt4.0v1 annot-version=Mt4.0v1	sp|P41891|GAR2_SCHPO Protein gar2 OS=Schizosaccharomyces pombe (strain 972 / ATCC 24843) GN=gar2 PE=1 SV=2	GO:0000166;GO:0001651;GO:0003676;GO:0003723;GO:0003723;GO:0005634;GO:0005730;GO:0005730;GO:0005730;GO:0005732;GO:0006364;GO:0006364;GO:0042254	NA
g108.t1	804	0	0	0	0.0953354	0.306525	tr|A0A072VST1|A0A072VST1_MEDTR DUF966 domain protein OS=Medicago truncatula GN=MTR_1g115370 PE=4 SV=1	Medtr1g115370.1 pacid=31092634 transcript=Medtr1g115370.1 locus=Medtr1g115370 ID=Medtr1g115370.1.JCVIMt4.0v1 annot-version=Mt4.0v1	sp|Q9LX14|UFC_ARATH Protein UPSTREAM OF FLC OS=Arabidopsis thaliana GN=UFC PE=2 SV=1	GO:0008150	NA
g109.t1	1176	0.0440086	0.054842	0.270196	0.244152	0.196869	tr|I3RZV8|I3RZV8_LOTJA Uncharacterized protein OS=Lotus japonicus PE=2 SV=1	Thecc1EG042838t1 pacid=27443596 transcript=Thecc1EG042838t1 locus=Thecc1EG042838 ID=Thecc1EG042838t1.CGDv1.1 annot-version=v1.1	sp|B0BN95|HARB1_RAT Putative nuclease HARBI1 OS=Rattus norvegicus GN=Harbi1 PE=2 SV=1	GO:0004518;GO:0005634;GO:0005634;GO:0005737;GO:0005737;GO:0008152;GO:0016787;GO:0046872;GO:0090305	NA
g110.t1	3072	0.0936804	0.700308	1.29757	0.430816	0.58108	tr|A0A072W2L0|A0A072W2L0_MEDTR E1 subunit-like 2-oxoglutarate dehydrogenase OS=Medicago truncatula GN=MTR_1g115340 PE=4 SV=1	Medtr1g115340.1 pacid=31095555 transcript=Medtr1g115340.1 locus=Medtr1g115340 ID=Medtr1g115340.1.JCVIMt4.0v1 annot-version=Mt4.0v1	sp|Q54JE4|ODO1_DICDI 2-oxoglutarate dehydrogenase, mitochondrial OS=Dictyostelium discoideum GN=ogdh PE=3 SV=1	GO:0004591;GO:0004591;GO:0004591;GO:0005739;GO:0005739;GO:0005739;GO:0005759;GO:0006096;GO:0006099;GO:0006099;GO:0008152;GO:0009353;GO:0016491;GO:0016624;GO:0030976;GO:0044351;GO:0045252;GO:0055114;GO:0055114;NOT	K00164
g111.t1	648	11.9481	11.3363	28.9014	12.4725	18.9307	tr|Q41023|Q41023_PEA Small GTP-binding protein OS=Pisum sativum PE=2 SV=1	Medtr1g115325.1 pacid=31093475 transcript=Medtr1g115325.1 locus=Medtr1g115325 ID=Medtr1g115325.1.JCVIMt4.0v1 annot-version=Mt4.0v1	sp|P28186|RAE1C_ARATH Ras-related protein RABE1c OS=Arabidopsis thaliana GN=RABE1C PE=1 SV=1	GO:0000139;GO:0000166;GO:0005515;GO:0005525;GO:0005525;GO:0005525;GO:0005773;GO:0005774;GO:0005794;GO:0005886;GO:0005886;GO:0005886;GO:0005886;GO:0005886;GO:0006810;GO:0006904;GO:0007264;GO:0009306;GO:0009873;GO:0015031;GO:0015031;GO:0016020	K07901
g112.t1	786	4.71067	2.45371	15.1749	5.38999	6.93032	tr|A0A072VS22|A0A072VS22_MEDTR Uncharacterized protein OS=Medicago truncatula GN=MTR_1g115315 PE=4 SV=1	Medtr1g115315.1 pacid=31096112 transcript=Medtr1g115315.1 locus=Medtr1g115315 ID=Medtr1g115315.1.JCVIMt4.0v1 annot-version=Mt4.0v1	sp|Q5QMM3|WOX8_ORYSJ WUSCHEL-related homeobox 8 OS=Oryza sativa subsp. japonica GN=WOX8 PE=2 SV=1	GO:0003677;GO:0003677;GO:0003677;GO:0005634;GO:0005634;GO:0006351;GO:0006355;GO:0007275	NA
g113.t1	1008	0.996792	0.653812	1.61277	0.655907	1.17402	tr|A0A072VRS1|A0A072VRS1_MEDTR Elongator complex protein 1 OS=Medicago truncatula GN=MTR_1g115300 PE=3 SV=1	Medtr1g115300.2 pacid=31099474 transcript=Medtr1g115300.2 locus=Medtr1g115300 ID=Medtr1g115300.2.JCVIMt4.0v1 annot-version=Mt4.0v1	sp|Q9FNA4|ELP1_ARATH Elongator complex protein 1 OS=Arabidopsis thaliana GN=ELP1 PE=1 SV=1	GO:0005634;GO:0005634;GO:0005737;GO:0005737;GO:0005829;GO:0006351;GO:0006355;GO:0006400;GO:0006979;GO:0008283;GO:0008284;GO:0009734;GO:0009737;GO:0009738;GO:0009787;GO:0009965;GO:0010928;GO:0016740;GO:0016746;GO:0031538;GO:0033588;GO:0035265;GO:0048530;GO:0071215;GO:0080178;GO:2000024	K11373
g114.t1	2997	0.656916	0.678727	1.19456	0.508453	1.04951	tr|A0A072VSS4|A0A072VSS4_MEDTR Elongator complex protein 1 OS=Medicago truncatula GN=MTR_1g115300 PE=3 SV=1	Medtr1g115300.1 pacid=31099473 transcript=Medtr1g115300.1 locus=Medtr1g115300 ID=Medtr1g115300.1.JCVIMt4.0v1 annot-version=Mt4.0v1	sp|Q9FNA4|ELP1_ARATH Elongator complex protein 1 OS=Arabidopsis thaliana GN=ELP1 PE=1 SV=1	GO:0005634;GO:0005634;GO:0005737;GO:0005737;GO:0005829;GO:0006351;GO:0006355;GO:0006400;GO:0006979;GO:0008283;GO:0008284;GO:0009734;GO:0009737;GO:0009738;GO:0009787;GO:0009965;GO:0010928;GO:0016740;GO:0016746;GO:0031538;GO:0033588;GO:0035265;GO:0048530;GO:0071215;GO:0080178;GO:2000024	K11373
g115.t1	1746	0.341429	0.815409	2.68323	4.40696	1.14448	tr|A0A072VS17|A0A072VS17_MEDTR Methionyl-tRNA synthetase OS=Medicago truncatula GN=MTR_1g115295 PE=3 SV=1	Medtr1g115295.1 pacid=31097168 transcript=Medtr1g115295.1 locus=Medtr1g115295 ID=Medtr1g115295.1.JCVIMt4.0v1 annot-version=Mt4.0v1	sp|Q9M2T9|SYMM_ARATH Methionine--tRNA ligase, chloroplastic/mitochondrial OS=Arabidopsis thaliana GN=OVA1 PE=2 SV=1	GO:0000166;GO:0000166;GO:0004812;GO:0004812;GO:0004825;GO:0004825;GO:0004825;GO:0005524;GO:0005524;GO:0005737;GO:0005739;GO:0005739;GO:0005739;GO:0005739;GO:0006412;GO:0006418;GO:0006431;GO:0009507;GO:0009507;GO:0009507;GO:0009507;GO:0009536;GO:0009570;GO:0016874;GO:0048481	K01874
g116.t1	582	0.818273	0.892528	4.56538	1.57772	6.73395	tr|A0A072VR44|A0A072VR44_MEDTR CASP-like protein OS=Medicago truncatula GN=MTR_1g115285 PE=3 SV=1	Medtr1g115285.1 pacid=31100271 transcript=Medtr1g115285.1 locus=Medtr1g115285 ID=Medtr1g115285.1.JCVIMt4.0v1 annot-version=Mt4.0v1	sp|B9HTK2|CSPLI_POPTR CASP-like protein 4C2 OS=Populus trichocarpa GN=POPTRDRAFT_822486 PE=3 SV=1	GO:0005829;GO:0005886;GO:0005886;GO:0016020;GO:0016021;GO:0016226;GO:0051536;NOT	NA
g117.t1	2415	0.322454	0.242915	0.926751	0.63598	0.812249	tr|A0A072W2J7|A0A072W2J7_MEDTR Plant/T32G24-2 protein OS=Medicago truncatula GN=MTR_1g115260 PE=4 SV=1	Medtr1g115260.1 pacid=31098555 transcript=Medtr1g115260.1 locus=Medtr1g115260 ID=Medtr1g115260.1.JCVIMt4.0v1 annot-version=Mt4.0v1	NA	NA	NA
g118.t1	375	1.70755	2.60446	2.86188	2.16226	2.85291	tr|I3T1L3|I3T1L3_MEDTR DExH-box splicing factor-binding site protein OS=Medicago truncatula GN=MTR_1g115255 PE=2 SV=1	Medtr1g115255.1 pacid=31100355 transcript=Medtr1g115255.1 locus=Medtr1g115255 ID=Medtr1g115255.1.JCVIMt4.0v1 annot-version=Mt4.0v1	sp|Q6DGZ0|GPT11_DANRE G patch domain-containing protein 11 OS=Danio rerio GN=gpatch11 PE=2 SV=1	GO:0003676;GO:0008150	NA
g119.t1	294	5.24035	5.67589	15.1548	12.3979	7.28406	tr|A0A072VRR1|A0A072VRR1_MEDTR Thioredoxin superfamily protein, putative OS=Medicago truncatula GN=MTR_1g115235 PE=4 SV=1	Medtr1g115235.3 pacid=31099636 transcript=Medtr1g115235.3 locus=Medtr1g115235 ID=Medtr1g115235.3.JCVIMt4.0v1 annot-version=Mt4.0v1	NA	NA	NA
g120.t1	2283	1.06722	5.53164	6.42326	8.07721	7.69206	tr|I1NF29|I1NF29_SOYBN Uncharacterized protein OS=Glycine max GN=GLYMA_20G100400 PE=4 SV=1	Glyma.20G100400.1.p pacid=30520415 transcript=Glyma.20G100400.1 locus=Glyma.20G100400 ID=Glyma.20G100400.1.Wm82.a2.v1 annot-version=Wm82.a2.v1	sp|Q59536|PTRB_MORLA Protease 2 OS=Moraxella lacunata GN=ptrB PE=3 SV=1	GO:0004252;GO:0006508;GO:0006508;GO:0008233;GO:0008236;GO:0008236;GO:0016787;GO:0070008	K01354
g121.t1	1641	0.821721	1.21352	0.894877	0.378936	2.22193	tr|A0A072VR32|A0A072VR32_MEDTR LRR receptor-like kinase OS=Medicago truncatula GN=MTR_1g115225 PE=4 SV=1	Medtr1g115225.1 pacid=31097217 transcript=Medtr1g115225.1 locus=Medtr1g115225 ID=Medtr1g115225.1.JCVIMt4.0v1 annot-version=Mt4.0v1	sp|Q9LP24|Y1571_ARATH Probable leucine-rich repeat receptor-like protein kinase At1g35710 OS=Arabidopsis thaliana GN=At1g35710 PE=2 SV=1	GO:0000166;GO:0004672;GO:0004674;GO:0005524;GO:0005524;GO:0006468;GO:0016020;GO:0016020;GO:0016021;GO:0016301;GO:0016310;GO:0016740	NA
g122.t1	609	0.385908	2.40521	0.717018	0.135141	3.31913	tr|A0A072VSQ8|A0A072VSQ8_MEDTR High mobility group (HMG)-box protein OS=Medicago truncatula GN=MTR_1g115220 PE=4 SV=1	Medtr1g115220.1 pacid=31096335 transcript=Medtr1g115220.1 locus=Medtr1g115220 ID=Medtr1g115220.1.JCVIMt4.0v1 annot-version=Mt4.0v1	sp|Q8LDF9|HMGB7_ARATH High mobility group B protein 7 OS=Arabidopsis thaliana GN=HMGB7 PE=1 SV=1	GO:0000741;GO:0000741;GO:0003677;GO:0003677;GO:0003700;GO:0005634;GO:0005634;GO:0005634;GO:0006355;GO:0007275;GO:0010197	NA
g123.t1	3123	1.02825	1.20463	2.41947	1.29151	2.07901	tr|A0A072VRQ7|A0A072VRQ7_MEDTR Chromatin remodeling protein OS=Medicago truncatula GN=MTR_1g115215 PE=4 SV=1	Medtr1g115215.2 pacid=31094747 transcript=Medtr1g115215.2 locus=Medtr1g115215 ID=Medtr1g115215.2.JCVIMt4.0v1 annot-version=Mt4.0v1	sp|Q94BR5|CHR28_ARATH Helicase-like transcription factor CHR28 OS=Arabidopsis thaliana GN=CHR28 PE=1 SV=1	GO:0000166;GO:0003677;GO:0004386;GO:0005524;GO:0005524;GO:0005634;GO:0005634;GO:0005737;GO:0006351;GO:0006355;GO:0008270;GO:0016568;GO:0016787;GO:0031047;GO:0046872;GO:0048025;NOT	NA
g124.t1	1461	1.17506	0.172262	0.254227	0.143549	0.669582	tr|A0A072VS01|A0A072VS01_MEDTR Aspartic protease in GUARD CELL-like protein OS=Medicago truncatula GN=MTR_1g115210 PE=4 SV=1	Medtr1g115210.1 pacid=31095112 transcript=Medtr1g115210.1 locus=Medtr1g115210 ID=Medtr1g115210.1.JCVIMt4.0v1 annot-version=Mt4.0v1	sp|Q9LHE3|ASPG2_ARATH Protein ASPARTIC PROTEASE IN GUARD CELL 2 OS=Arabidopsis thaliana GN=ASPG2 PE=2 SV=1	GO:0003677;GO:0004190;GO:0004190;GO:0006508;GO:0006508;GO:0008233;GO:0016787	NA
g125.t1	780	0	0	0	0	0	tr|G7L9G6|G7L9G6_MEDTR Cytochrome P450 family protein OS=Medicago truncatula GN=MTR_8g073960 PE=4 SV=1	Medtr8g073960.1 pacid=31071355 transcript=Medtr8g073960.1 locus=Medtr8g073960 ID=Medtr8g073960.1.JCVIMt4.0v1 annot-version=Mt4.0v1	sp|Q6J540|C79D4_LOTJA Isoleucine N-monooxygenase 2 OS=Lotus japonicus GN=CYP79D4 PE=1 SV=1	GO:0004497;GO:0004497;GO:0005506;GO:0005783;GO:0016020;GO:0016021;GO:0016491;GO:0016705;GO:0019756;GO:0020037;GO:0031090;GO:0043231;GO:0046872;GO:0055114;GO:0055114	K12153
g126.t1	1131	0.275963	0.17195	0.225982	0.0638151	0.137182	tr|V7C6L5|V7C6L5_PHAVU Uncharacterized protein OS=Phaseolus vulgaris GN=PHAVU_003G001000g PE=4 SV=1	Phvul.003G001000.1 pacid=27142802 transcript=Phvul.003G001000.1 locus=Phvul.003G001000 ID=Phvul.003G001000.1.v1.0 annot-version=v1.0	sp|Q08A71|ANM6_ARATH Probable protein arginine N-methyltransferase 6 OS=Arabidopsis thaliana GN=PRMT6 PE=2 SV=1	GO:0005829;GO:0006355;GO:0006479;GO:0008168;GO:0008168;GO:0008469;GO:0016740;GO:0019919;GO:0032259;GO:0034969;GO:0035242	K11437
g127.t1	1086	1.39683	0.360153	3.19604	1.67142	0.502885	tr|A0A072VSQ7|A0A072VSQ7_MEDTR Aluminum activated malate transporter family protein OS=Medicago truncatula GN=MTR_1g115190 PE=4 SV=1	Medtr1g115190.1 pacid=31098827 transcript=Medtr1g115190.1 locus=Medtr1g115190 ID=Medtr1g115190.1.JCVIMt4.0v1 annot-version=Mt4.0v1	sp|Q9LS22|ALMTE_ARATH Aluminum-activated malate transporter 14 OS=Arabidopsis thaliana GN=ALMT14 PE=2 SV=1	GO:0006810;GO:0006811;GO:0015743;GO:0016020;GO:0016020;GO:0016021	NA
g128.t1	1053	1.64655	1.80323	3.61833	2.94912	2.19384	tr|A0A0B2RBB5|A0A0B2RBB5_GLYSO Uncharacterized protein OS=Glycine soja GN=glysoja_008442 PE=4 SV=1	Glyma.08G141100.1.p pacid=30541379 transcript=Glyma.08G141100.1 locus=Glyma.08G141100 ID=Glyma.08G141100.1.Wm82.a2.v1 annot-version=Wm82.a2.v1	NA	NA	NA
g129.t1	1275	0.281344	0.300507	0	0	0	tr|A0A072VSP9|A0A072VSP9_MEDTR Aluminum activated malate transporter family protein OS=Medicago truncatula GN=MTR_1g115140 PE=4 SV=1	Medtr1g115140.1 pacid=31094478 transcript=Medtr1g115140.1 locus=Medtr1g115140 ID=Medtr1g115140.1.JCVIMt4.0v1 annot-version=Mt4.0v1	sp|Q9LS22|ALMTE_ARATH Aluminum-activated malate transporter 14 OS=Arabidopsis thaliana GN=ALMT14 PE=2 SV=1	GO:0006810;GO:0006811;GO:0015743;GO:0016020;GO:0016020;GO:0016021	NA
g130.t1	1086	2.1675	4.98212	5.38592	2.87485	6.32198	tr|A0A072VRP6|A0A072VRP6_MEDTR Calcium-binding EF hand-like protein OS=Medicago truncatula GN=MTR_1g115135 PE=4 SV=1	Medtr1g115135.1 pacid=31099082 transcript=Medtr1g115135.1 locus=Medtr1g115135 ID=Medtr1g115135.1.JCVIMt4.0v1 annot-version=Mt4.0v1	sp|Q9JM83|CALM4_MOUSE Calmodulin-4 OS=Mus musculus GN=Calm4 PE=2 SV=2	GO:0005509;GO:0005509;GO:0046872;GO:0070062;GO:0070062	NA
g131.t1	723	0.152925	0.805539	1.08777	0.77079	0.334254	tr|A0A072W2J7|A0A072W2J7_MEDTR Plant/T32G24-2 protein OS=Medicago truncatula GN=MTR_1g115260 PE=4 SV=1	Medtr1g115260.1 pacid=31098555 transcript=Medtr1g115260.1 locus=Medtr1g115260 ID=Medtr1g115260.1.JCVIMt4.0v1 annot-version=Mt4.0v1	NA	NA	NA
g132.t1	561	0.214616	0.267541	0.932072	0.9037	0.803043	tr|A0A072W2J7|A0A072W2J7_MEDTR Plant/T32G24-2 protein OS=Medicago truncatula GN=MTR_1g115260 PE=4 SV=1	Medtr1g115260.1 pacid=31098555 transcript=Medtr1g115260.1 locus=Medtr1g115260 ID=Medtr1g115260.1.JCVIMt4.0v1 annot-version=Mt4.0v1	NA	NA	NA
g133.t1	294	0.436696	0	0	0.68877	0	tr|A0A072VRR1|A0A072VRR1_MEDTR Thioredoxin superfamily protein, putative OS=Medicago truncatula GN=MTR_1g115235 PE=4 SV=1	Medtr1g115235.3 pacid=31099636 transcript=Medtr1g115235.3 locus=Medtr1g115235 ID=Medtr1g115235.3.JCVIMt4.0v1 annot-version=Mt4.0v1	NA	NA	NA
g134.t1	264	1.04062	0	0	0.501449	0	NA	NA	NA	NA	NA
g135.t1	657	0.613423	0.436916	0.108387	0	0.917077	tr|A0A072VRP1|A0A072VRP1_MEDTR GRAM domain protein/ABA-responsive-like protein OS=Medicago truncatula GN=MTR_1g114690 PE=4 SV=1	Medtr1g114690.1 pacid=31100148 transcript=Medtr1g114690.1 locus=Medtr1g114690 ID=Medtr1g114690.1.JCVIMt4.0v1 annot-version=Mt4.0v1	sp|Q9FMW4|GEML8_ARATH Putative GEM-like protein 8 OS=Arabidopsis thaliana GN=At5g23370 PE=3 SV=1	GO:0003674;GO:0008150	NA
g136.t1	732	3.98588	1.91072	23.4688	7.70176	10.5359	tr|A0A0L9UU18|A0A0L9UU18_PHAAN Uncharacterized protein OS=Phaseolus angularis GN=LR48_Vigan06g154900 PE=4 SV=1	Lus10010162 pacid=23154245 transcript=Lus10010162 locus=Lus10010162.g ID=Lus10010162.BGIv1.0 annot-version=v1.0	sp|Q75G68|ANM62_ORYSJ Probable protein arginine N-methyltransferase 6.2 OS=Oryza sativa subsp. japonica GN=PRMT6.2 PE=2 SV=1	GO:0005829;GO:0006355;GO:0006479;GO:0008168;GO:0008168;GO:0008469;GO:0016740;GO:0019919;GO:0032259;GO:0034969;GO:0035242	NA
g137.t1	1026	4.52361	2.69061	18.5172	7.49644	10.0457	tr|G7IDD1|G7IDD1_MEDTR Arginine N-methyltransferase, putative OS=Medicago truncatula GN=MTR_1g113940 PE=4 SV=1	Medtr1g113940.1 pacid=31094260 transcript=Medtr1g113940.1 locus=Medtr1g113940 ID=Medtr1g113940.1.JCVIMt4.0v1 annot-version=Mt4.0v1	sp|A2XYY8|ANM61_ORYSI Probable protein arginine N-methyltransferase 6.1 OS=Oryza sativa subsp. indica GN=PRMT6.1 PE=3 SV=1	GO:0006479;GO:0008168;GO:0008168;GO:0016740;GO:0032259	K11437
g138.t1	282	19.2909	11.1011	74.4586	23.8599	37.9136	NA	NA	NA	NA	NA
g139.t1	366	0.394083	0.491845	0.991647	3.09119	0.889232	NA	NA	NA	NA	NA
g140.t1	468	0.137122	0	0.170991	0	0	tr|A0A061GBA8|A0A061GBA8_THECC RNA-directed DNA polymerase (Reverse transcriptase), Polynucleotidyl transferase, Ribonuclease H fold-like protein OS=Theobroma cacao GN=TCM_015967 PE=4 SV=1	Medtr8g016985.1 pacid=31072781 transcript=Medtr8g016985.1 locus=Medtr8g016985 ID=Medtr8g016985.1.JCVIMt4.0v1 annot-version=Mt4.0v1	sp|P0C2F6|RNHX1_ARATH Putative ribonuclease H protein At1g65750 OS=Arabidopsis thaliana GN=At1g65750 PE=3 SV=1	GO:0003676;GO:0004518;GO:0004519;GO:0004523;GO:0004523;GO:0008152;GO:0016787;GO:0046872;GO:0090305;GO:0090305;GO:0090502;GO:0090502	NA
g141.t1	741	0	0	0	0.105362	0	tr|Q2HVE2|Q2HVE2_MEDTR RNA-directed DNA polymerase (Reverse transcriptase); Polynucleotidyl transferase, Ribonuclease H fold OS=Medicago truncatula GN=MtrDRAFT_AC148918g30v2 PE=4 SV=2	Thecc1EG015876t1 pacid=27447889 transcript=Thecc1EG015876t1 locus=Thecc1EG015876 ID=Thecc1EG015876t1.CGDv1.1 annot-version=v1.1	sp|P0C2F6|RNHX1_ARATH Putative ribonuclease H protein At1g65750 OS=Arabidopsis thaliana GN=At1g65750 PE=3 SV=1	GO:0003676;GO:0004518;GO:0004519;GO:0004523;GO:0004523;GO:0008152;GO:0016787;GO:0046872;GO:0090305;GO:0090305;GO:0090502;GO:0090502	NA
g142.t1	561	0	0.133771	0	0	0	NA	NA	NA	NA	NA
g143.t1	333	0	0	0.289652	0	0	NA	NA	NA	NA	NA
g144.t1	621	3.9687	6.11551	8.64201	4.82159	7.93076	tr|B7FMG6|B7FMG6_MEDTR 60S ribosomal protein L13a-4 OS=Medicago truncatula GN=MTR_1g023590 PE=2 SV=1	Medtr1g023590.1 pacid=31096450 transcript=Medtr1g023590.1 locus=Medtr1g023590 ID=Medtr1g023590.1.JCVIMt4.0v1 annot-version=Mt4.0v1	sp|Q9FKC0|R13A4_ARATH 60S ribosomal protein L13a-4 OS=Arabidopsis thaliana GN=RPL13AD PE=2 SV=1	GO:0003735;GO:0005840;GO:0005840;GO:0006412;GO:0015934;GO:0022625;GO:0022626;GO:0030529	K02872
g145.t1	1038	4.81866	8.28076	21.2624	7.25516	13.3169	tr|I1LFM6|I1LFM6_SOYBN Uncharacterized protein OS=Glycine max GN=GLYMA_11G000200 PE=4 SV=1	Glyma.11G000200.1.p pacid=30528418 transcript=Glyma.11G000200.1 locus=Glyma.11G000200 ID=Glyma.11G000200.1.Wm82.a2.v1 annot-version=Wm82.a2.v1	sp|Q9SRE4|UGAL2_ARATH UDP-galactose transporter 2 OS=Arabidopsis thaliana GN=UDP-GALT2 PE=2 SV=1	GO:0005457;GO:0005459;GO:0005460;GO:0005793;GO:0005794;GO:0006810;GO:0008643;GO:0009624;GO:0009833;GO:0015783;GO:0015786;GO:0016020;GO:0016020;GO:0016021;GO:0022857;GO:0072334	NA
g146.t1	1491	1.1491	1.72666	2.69293	1.31	2.66939	tr|A0A072VQ62|A0A072VQ62_MEDTR Hydroxyproline-rich glycoprotein family protein, putative OS=Medicago truncatula GN=MTR_1g026560 PE=4 SV=1	Medtr1g026560.1 pacid=31095051 transcript=Medtr1g026560.1 locus=Medtr1g026560 ID=Medtr1g026560.1.JCVIMt4.0v1 annot-version=Mt4.0v1	sp|Q9SRE5|Y1666_ARATH Uncharacterized protein At1g76660 OS=Arabidopsis thaliana GN=At1g76660 PE=2 SV=1	GO:0003674;GO:0005886;GO:0008150	NA
g147.t1	882	0	0	0	0	0	tr|A0A0B2R4F6|A0A0B2R4F6_GLYSO Peroxidase OS=Glycine soja GN=glysoja_011314 PE=3 SV=1	Glyma.08G181500.1.p pacid=30538392 transcript=Glyma.08G181500.1 locus=Glyma.08G181500 ID=Glyma.08G181500.1.Wm82.a2.v1 annot-version=Wm82.a2.v1	sp|Q9SZH2|PER43_ARATH Peroxidase 43 OS=Arabidopsis thaliana GN=PER43 PE=3 SV=2	GO:0004601;GO:0004601;GO:0004601;GO:0005576;GO:0005576;GO:0006979;GO:0016491;GO:0020037;GO:0042744;GO:0046872;GO:0055114;GO:0055114;GO:0098869;GO:0098869;GO:0098869	K00430
g148.t1	633	0.642894	0.801358	2.50082	5.65556	2.60945	tr|A0A072VE21|A0A072VE21_MEDTR Light-harvesting complex I chlorophyll A/B-binding protein OS=Medicago truncatula GN=MTR_1g026550 PE=4 SV=1	Medtr1g026550.1 pacid=31095583 transcript=Medtr1g026550.1 locus=Medtr1g026550 ID=Medtr1g026550.1.JCVIMt4.0v1 annot-version=Mt4.0v1	sp|P22686|CB2_CHLMO Chlorophyll a-b binding protein of LHCII type I, chloroplastic OS=Chlamydomonas moewusii PE=2 SV=1	GO:0009507;GO:0009522;GO:0009523;GO:0009535;GO:0009536;GO:0009579;GO:0009765;GO:0015979;GO:0016020;GO:0016020;GO:0016021;GO:0016168;GO:0018298;GO:0046872	K14172
g149.t1	1437	3.4845	2.49994	7.59544	2.63176	3.72442	tr|I3SNW0|I3SNW0_MEDTR 3-beta-hydroxy-delta5-steroid dehydrogenase OS=Medicago truncatula GN=MTR_1g026540 PE=2 SV=1	Medtr1g026540.1 pacid=31098683 transcript=Medtr1g026540.1 locus=Medtr1g026540 ID=Medtr1g026540.1.JCVIMt4.0v1 annot-version=Mt4.0v1	sp|Q4R7R1|D42E1_MACFA Short-chain dehydrogenase/reductase family 42E member 1 OS=Macaca fascicularis GN=SDR42E1 PE=2 SV=1	GO:0003854;GO:0006694;GO:0016020;GO:0016020;GO:0016021;GO:0016491;GO:0016616;GO:0055114;GO:0055114	NA
g150.t1	1197	0.258838	0.806382	0.317787	0.179469	0.450267	tr|A0A072VE13|A0A072VE13_MEDTR Fanconi anemia group J-like protein OS=Medicago truncatula GN=MTR_1g026490 PE=4 SV=1	Medtr1g026490.1 pacid=31093899 transcript=Medtr1g026490.1 locus=Medtr1g026490 ID=Medtr1g026490.1.JCVIMt4.0v1 annot-version=Mt4.0v1	sp|Q93575|RTEL1_CAEEL Regulator of telomere elongation helicase 1 homolog OS=Caenorhabditis elegans GN=rtel-1 PE=3 SV=3	GO:0000166;GO:0000166;GO:0000723;GO:0003676;GO:0003677;GO:0003677;GO:0003677;GO:0004003;GO:0004003;GO:0004003;GO:0004386;GO:0004386;GO:0005524;GO:0005524;GO:0005524;GO:0005524;GO:0005634;GO:0005634;GO:0005634;GO:0005634;GO:0005634;GO:0006139;GO:0006260;GO:0006281;GO:0006281;GO:0006281;GO:0006310;GO:0006974;GO:0008026;GO:0010569;GO:0010569;GO:0016787;GO:0016787;GO:0016818;GO:0032508;GO:0032508;GO:…	K15362
g151.t1	2448	0.0991139	0.345776	0.14546	0.0273696	0.64937	tr|A0A072VE13|A0A072VE13_MEDTR Fanconi anemia group J-like protein OS=Medicago truncatula GN=MTR_1g026490 PE=4 SV=1	Medtr1g026490.1 pacid=31093899 transcript=Medtr1g026490.1 locus=Medtr1g026490 ID=Medtr1g026490.1.JCVIMt4.0v1 annot-version=Mt4.0v1	sp|Q3YK19|FANCJ_CHICK Fanconi anemia group J protein homolog OS=Gallus gallus GN=BRIP1 PE=2 SV=1	GO:0000166;GO:0003676;GO:0003677;GO:0004003;GO:0004386;GO:0005524;GO:0005524;GO:0005634;GO:0005634;GO:0005634;GO:0005654;GO:0005737;GO:0006139;GO:0006281;GO:0006281;GO:0006281;GO:0006357;GO:0006974;GO:0008026;GO:0016787;GO:0016818;GO:0031965;GO:0032508;GO:0046872;GO:0051536;GO:0051539	K15362
g152.t1	261	3.90175	0.443407	3.41152	3.07706	1.07078	tr|C6T9I9|C6T9I9_SOYBN Putative uncharacterized protein OS=Glycine max PE=2 SV=1	Phvul.001G000800.2 pacid=27162035 transcript=Phvul.001G000800.2 locus=Phvul.001G000800 ID=Phvul.001G000800.2.v1.0 annot-version=v1.0	sp|Q8LAH7|OPR1_ARATH 12-oxophytodienoate reductase 1 OS=Arabidopsis thaliana GN=OPR1 PE=1 SV=2	GO:0003824;GO:0005737;GO:0005737;GO:0006629;GO:0006631;GO:0006633;GO:0010181;GO:0016491;GO:0016491;GO:0016629;GO:0031408;GO:0031408;GO:0055114;GO:0055114	NA
g153.t1	1656	1.95873	2.14027	7.53114	1.70916	2.73878	tr|A0A072VEL9|A0A072VEL9_MEDTR Acyl:CoA ligase OS=Medicago truncatula GN=MTR_1g026310 PE=4 SV=1	Medtr1g026310.1 pacid=31094354 transcript=Medtr1g026310.1 locus=Medtr1g026310 ID=Medtr1g026310.1.JCVIMt4.0v1 annot-version=Mt4.0v1	sp|Q84P21|4CLL5_ARATH 4-coumarate--CoA ligase-like 5 OS=Arabidopsis thaliana GN=4CLL5 PE=1 SV=2	GO:0000166;GO:0003824;GO:0005524;GO:0005777;GO:0005777;GO:0005777;GO:0005777;GO:0008152;GO:0009611;GO:0009695;GO:0016874	K10526
g154.t1	2778	2.70051	1.63167	4.02465	0.778435	3.22124	tr|A0A072VF72|A0A072VF72_MEDTR Scythe protein ubiquitin-like domain protein OS=Medicago truncatula GN=MTR_1g026290 PE=4 SV=1	Medtr1g026290.1 pacid=31098305 transcript=Medtr1g026290.1 locus=Medtr1g026290 ID=Medtr1g026290.1.JCVIMt4.0v1 annot-version=Mt4.0v1	sp|Q9Z1R2|BAG6_MOUSE Large proline-rich protein BAG6 OS=Mus musculus GN=Bag6 PE=1 SV=1	GO:0001822;GO:0002376;GO:0002474;GO:0005515;GO:0005515;GO:0005515;GO:0005515;GO:0005634;GO:0005634;GO:0005634;GO:0005634;GO:0005634;GO:0005634;GO:0005654;GO:0005654;GO:0005737;GO:0005737;GO:0005737;GO:0005737;GO:0005737;GO:0005829;GO:0005829;GO:0005829;GO:0005829;GO:0005829;GO:0006511;GO:0006810;GO:0006915;GO:0006915;GO:0007130;GO:0007283;GO:0007283;GO:0007420;GO:0009790;GO:0016020;GO:0016020;GO:…	NA
g154.t2	2751	0.0586075	0.731942	1.99807	2.33416	1.18191	tr|A0A072VF72|A0A072VF72_MEDTR Scythe protein ubiquitin-like domain protein OS=Medicago truncatula GN=MTR_1g026290 PE=4 SV=1	Medtr1g026290.1 pacid=31098305 transcript=Medtr1g026290.1 locus=Medtr1g026290 ID=Medtr1g026290.1.JCVIMt4.0v1 annot-version=Mt4.0v1	sp|Q9Z1R2|BAG6_MOUSE Large proline-rich protein BAG6 OS=Mus musculus GN=Bag6 PE=1 SV=1	GO:0001822;GO:0002376;GO:0002474;GO:0005515;GO:0005515;GO:0005515;GO:0005515;GO:0005634;GO:0005634;GO:0005634;GO:0005634;GO:0005634;GO:0005634;GO:0005654;GO:0005654;GO:0005737;GO:0005737;GO:0005737;GO:0005737;GO:0005737;GO:0005829;GO:0005829;GO:0005829;GO:0005829;GO:0005829;GO:0006511;GO:0006810;GO:0006915;GO:0006915;GO:0007130;GO:0007283;GO:0007283;GO:0007420;GO:0009790;GO:0016020;GO:0016020;GO:…	NA
g155.t1	1638	2.71404	9.84148	15.206	4.42978	6.63367	tr|A0A072VFN2|A0A072VFN2_MEDTR Multi-copper oxidase-like protein OS=Medicago truncatula GN=MTR_1g026410 PE=4 SV=1	Medtr1g026410.1 pacid=31096716 transcript=Medtr1g026410.1 locus=Medtr1g026410 ID=Medtr1g026410.1.JCVIMt4.0v1 annot-version=Mt4.0v1	sp|Q00624|ASOL_BRANA L-ascorbate oxidase homolog OS=Brassica napus GN=Bp10 PE=2 SV=1	GO:0005507;GO:0005576;GO:0005576;GO:0016491;GO:0016491;GO:0046872;GO:0055114;GO:0055114	NA
g156.t1	1464	1.17241	1.58983	2.74788	0.954821	1.5417	tr|K7M8H6|K7M8H6_SOYBN Uncharacterized protein OS=Glycine max PE=4 SV=1	Glyma.14G222900.1.p pacid=30532376 transcript=Glyma.14G222900.1 locus=Glyma.14G222900 ID=Glyma.14G222900.1.Wm82.a2.v1 annot-version=Wm82.a2.v1	sp|Q3MIT2|PUS10_HUMAN Putative tRNA pseudouridine synthase Pus10 OS=Homo sapiens GN=PUS10 PE=1 SV=1	GO:0001522;GO:0003723;GO:0008033;GO:0009451;GO:0009982;GO:0016853	K07583
g157.t1	2217	0.242226	0.356681	0.457996	0.273749	0.360729	tr|A0A072VF78|A0A072VF78_MEDTR Prolyl oligopeptidase-like protein OS=Medicago truncatula GN=MTR_1g026380 PE=4 SV=1	Medtr1g026380.1 pacid=31094289 transcript=Medtr1g026380.1 locus=Medtr1g026380 ID=Medtr1g026380.1.JCVIMt4.0v1 annot-version=Mt4.0v1	sp|P48147|PPCE_HUMAN Prolyl endopeptidase OS=Homo sapiens GN=PREP PE=1 SV=2	GO:0004252;GO:0004252;GO:0005515;GO:0005634;GO:0005737;GO:0005737;GO:0005737;GO:0005737;GO:0006508;GO:0006508;GO:0006508;GO:0008233;GO:0008236;GO:0008236;GO:0008236;GO:0016020;GO:0016787;GO:0070008	K01322
g158.t1	1260	1.48017	1.21804	5.67709	2.52736	0.944667	tr|G7I8E1|G7I8E1_MEDTR Alpha-amylase OS=Medicago truncatula GN=MTR_1g026170 PE=3 SV=2	Medtr1g026170.1 pacid=31094392 transcript=Medtr1g026170.1 locus=Medtr1g026170 ID=Medtr1g026170.1.JCVIMt4.0v1 annot-version=Mt4.0v1	sp|Q8LFG1|AMY2_ARATH Probable alpha-amylase 2 OS=Arabidopsis thaliana GN=AMY2 PE=2 SV=1	GO:0003824;GO:0004556;GO:0004556;GO:0005509;GO:0005576;GO:0005737;GO:0005829;GO:0005975;GO:0005975;GO:0008152;GO:0016787;GO:0016798;GO:0043169;GO:0046872	K01176
g158.t2	1266	0.674776	0	2.95403	1.19208	0.872219	tr|G7I8E1|G7I8E1_MEDTR Alpha-amylase OS=Medicago truncatula GN=MTR_1g026170 PE=3 SV=2	Medtr1g026170.1 pacid=31094392 transcript=Medtr1g026170.1 locus=Medtr1g026170 ID=Medtr1g026170.1.JCVIMt4.0v1 annot-version=Mt4.0v1	sp|Q8LFG1|AMY2_ARATH Probable alpha-amylase 2 OS=Arabidopsis thaliana GN=AMY2 PE=2 SV=1	GO:0003824;GO:0004556;GO:0004556;GO:0005509;GO:0005576;GO:0005737;GO:0005829;GO:0005975;GO:0005975;GO:0008152;GO:0016787;GO:0016798;GO:0043169;GO:0046872	K01176
g159.t1	1494	6.20492	0.504248	0.124013	0	0.0502546	tr|A0A072VEK7|A0A072VEK7_MEDTR ACT-like tyrosine kinase family protein OS=Medicago truncatula GN=MTR_1g026160 PE=4 SV=1	Medtr1g026160.6 pacid=31097626 transcript=Medtr1g026160.6 locus=Medtr1g026160 ID=Medtr1g026160.6.JCVIMt4.0v1 annot-version=Mt4.0v1	sp|O22558|STY8_ARATH Serine/threonine-protein kinase STY8 OS=Arabidopsis thaliana GN=STY8 PE=1 SV=2	GO:0000166;GO:0004672;GO:0004674;GO:0004674;GO:0004712;GO:0005524;GO:0005524;GO:0005737;GO:0005829;GO:0005829;GO:0005829;GO:0006468;GO:0008152;GO:0009658;GO:0016301;GO:0016310;GO:0016597;GO:0016740	NA
g160.t1	726	1.00656	3.57065	9.27346	10.3745	9.13918	tr|B7FIJ1|B7FIJ1_MEDTR Uncharacterized protein OS=Medicago truncatula PE=2 SV=1	Medtr1g026140.1 pacid=31096536 transcript=Medtr1g026140.1 locus=Medtr1g026140 ID=Medtr1g026140.1.JCVIMt4.0v1 annot-version=Mt4.0v1	sp|P46423|GSTF_HYOMU Glutathione S-transferase OS=Hyoscyamus muticus PE=1 SV=1	GO:0004364;GO:0008152;GO:0008152;GO:0009734;GO:0016740	K00799
g161.t1	900	0.119709	0.596775	21.5177	146.624	9.64805	tr|A0A072VF59|A0A072VF59_MEDTR CDSP32 protein (Drought-induced stress protein of 32 kDa) OS=Medicago truncatula GN=MTR_1g026125 PE=4 SV=1	Medtr1g026125.1 pacid=31096271 transcript=Medtr1g026125.1 locus=Medtr1g026125 ID=Medtr1g026125.1.JCVIMt4.0v1 annot-version=Mt4.0v1	sp|Q9SGS4|CDSP_ARATH Thioredoxin-like protein CDSP32, chloroplastic OS=Arabidopsis thaliana GN=CDSP32 PE=1 SV=1	GO:0000103;GO:0005515;GO:0006457;GO:0006662;GO:0006979;GO:0009414;GO:0009507;GO:0009507;GO:0009536;GO:0009570;GO:0009570;GO:0009570;GO:0009570;GO:0009941;GO:0015035;GO:0015035;GO:0016671;GO:0034599;GO:0045454;GO:0045454;GO:0055114;GO:0055114;NOT	NA
g162.t1	774	13.6089	4.01724	43.2069	29.4589	18.4006	tr|G7I8D2|G7I8D2_MEDTR Syringolide-induced protein 14-1-1 OS=Medicago truncatula GN=MTR_1g026110 PE=4 SV=1	Medtr1g026110.1 pacid=31093248 transcript=Medtr1g026110.1 locus=Medtr1g026110 ID=Medtr1g026110.1.JCVIMt4.0v1 annot-version=Mt4.0v1	sp|Q9SGS5|Y1607_ARATH Uncharacterized protein At1g76070 OS=Arabidopsis thaliana GN=At1g76070 PE=1 SV=1	GO:0003674;GO:0005886;GO:0008150	NA
g163.t1	237	0	0.538906	1.65474	1.87176	0	tr|G7I8D1|G7I8D1_MEDTR LYR family of Fe/S cluster biogenesis protein OS=Medicago truncatula GN=MTR_1g026100 PE=4 SV=1	Medtr1g026100.1 pacid=31100579 transcript=Medtr1g026100.1 locus=Medtr1g026100 ID=Medtr1g026100.1.JCVIMt4.0v1 annot-version=Mt4.0v1	NA	NA	NA
g164.t1	294	0	0	0	0	0	tr|G7I8E3|G7I8E3_MEDTR Uncharacterized protein OS=Medicago truncatula GN=MTR_1g026200 PE=4 SV=1	Medtr1g026200.1 pacid=31100778 transcript=Medtr1g026200.1 locus=Medtr1g026200 ID=Medtr1g026200.1.JCVIMt4.0v1 annot-version=Mt4.0v1	NA	NA	NA
g165.t1	333	1.83495	0.858978	3.47583	1.64283	1.72745	tr|I3S747|I3S747_MEDTR Complex 1 protein, LYR family protein OS=Medicago truncatula GN=MTR_1g026078 PE=2 SV=1	Medtr1g026078.2 pacid=31097113 transcript=Medtr1g026078.2 locus=Medtr1g026078 ID=Medtr1g026078.2.JCVIMt4.0v1 annot-version=Mt4.0v1	NA	NA	NA
g166.t1	936	0.457356	0.569994	1.26637	0.794869	1.02376	tr|G7I8E2|G7I8E2_MEDTR Calcium-dependent kinase OS=Medicago truncatula GN=MTR_1g026190 PE=4 SV=2	Medtr1g026190.1 pacid=31099703 transcript=Medtr1g026190.1 locus=Medtr1g026190 ID=Medtr1g026190.1.JCVIMt4.0v1 annot-version=Mt4.0v1	sp|Q8RWL2|CDPKT_ARATH Calcium-dependent protein kinase 29 OS=Arabidopsis thaliana GN=CPK29 PE=2 SV=2	GO:0000166;GO:0004672;GO:0004674;GO:0005509;GO:0005524;GO:0005524;GO:0006468;GO:0016020;GO:0016020;GO:0016301;GO:0016310;GO:0016740;GO:0046872	K13412
g167.t1	390	1.07219	0	0.448458	0.25411	0	tr|G7I8C8|G7I8C8_MEDTR Anaphase-promoting complex subunit 11 RING-H2 finger protein OS=Medicago truncatula GN=MTR_1g026070 PE=4 SV=2	Medtr1g026070.1 pacid=31100589 transcript=Medtr1g026070.1 locus=Medtr1g026070 ID=Medtr1g026070.1.JCVIMt4.0v1 annot-version=Mt4.0v1	sp|Q8L9W3|ATL23_ARATH E3 ubiquitin-protein ligase ATL23 OS=Arabidopsis thaliana GN=ATL23 PE=1 SV=2	GO:0004842;GO:0004842;GO:0008270;GO:0016020;GO:0016020;GO:0016021;GO:0016567;GO:0016567;GO:0016567;GO:0016874;GO:0046872	K19037
g168.t1	2031	0.024179	0.120507	0.177554	0.434348	0.14405	tr|A0A072VEK1|A0A072VEK1_MEDTR PPR containing plant-like protein OS=Medicago truncatula GN=MTR_1g026035 PE=4 SV=1	Medtr1g026035.1 pacid=31094823 transcript=Medtr1g026035.1 locus=Medtr1g026035 ID=Medtr1g026035.1.JCVIMt4.0v1 annot-version=Mt4.0v1	sp|Q9XIL5|PP154_ARATH Pentatricopeptide repeat-containing protein At2g15820, chloroplastic OS=Arabidopsis thaliana GN=OTP51 PE=2 SV=3	GO:0000373;GO:0004519;GO:0006397;GO:0008380;GO:0009507;GO:0009507;GO:0009507;GO:0009536;GO:0045292;GO:0048564;GO:0090305	NA
g169.t1	1809	2.13584	3.51429	4.29197	2.6124	7.87279	tr|A0A0L9V9B1|A0A0L9V9B1_PHAAN Uncharacterized protein OS=Phaseolus angularis GN=LR48_Vigan09g034400 PE=4 SV=1	MDP0000265659 pacid=22672556 transcript=MDP0000265659 locus=MDP0000265659 ID=MDP0000265659.GDRv1.0.196 annot-version=v1.0	sp|P93768|PSMD3_TOBAC Probable 26S proteasome non-ATPase regulatory subunit 3 OS=Nicotiana tabacum GN=21D7 PE=2 SV=1	GO:0000502;GO:0000502;GO:0005634;GO:0005634;GO:0030234;GO:0042176;GO:0050790	K03033
g170.t1	792	1.18436	0.173667	0	0	0.416177	tr|G7I8C1|G7I8C1_MEDTR Peroxidase OS=Medicago truncatula GN=MTR_1g025980 PE=3 SV=1	Medtr1g025980.1 pacid=31096180 transcript=Medtr1g025980.1 locus=Medtr1g025980 ID=Medtr1g025980.1.JCVIMt4.0v1 annot-version=Mt4.0v1	sp|Q43872|PER64_ARATH Peroxidase 64 OS=Arabidopsis thaliana GN=PER64 PE=1 SV=1	GO:0004601;GO:0004601;GO:0004601;GO:0004601;GO:0005576;GO:0005576;GO:0006979;GO:0009505;GO:0009664;GO:0016491;GO:0020037;GO:0042744;GO:0046872;GO:0055114;GO:0055114;GO:0098869;GO:0098869;GO:0098869;GO:0098869	K00430
g171.t1	594	0.0996191	0	0.6173	0.698107	0	tr|A0A072TSC9|A0A072TSC9_MEDTR Transmembrane protein OS=Medicago truncatula GN=MTR_8g068520 PE=4 SV=1	Medtr8g068520.1 pacid=31071725 transcript=Medtr8g068520.1 locus=Medtr8g068520 ID=Medtr8g068520.1.JCVIMt4.0v1 annot-version=Mt4.0v1	sp|Q6DYE5|U496K_ARATH UPF0496 protein At1g20180 OS=Arabidopsis thaliana GN=At1g20180 PE=2 SV=2	GO:0016020;GO:0016020;GO:0016021	NA
g172.t1	1089	2.35276	0.418859	3.42192	4.19865	0.930989	tr|G7I8B8|G7I8B8_MEDTR Cinnamyl alcohol dehydrogenase-like protein OS=Medicago truncatula GN=MTR_1g025950 PE=3 SV=1	Medtr1g025950.1 pacid=31092604 transcript=Medtr1g025950.1 locus=Medtr1g025950 ID=Medtr1g025950.1.JCVIMt4.0v1 annot-version=Mt4.0v1	sp|Q7XWU3|CADH6_ORYSJ Probable cinnamyl alcohol dehydrogenase 6 OS=Oryza sativa subsp. japonica GN=CAD6 PE=2 SV=2	GO:0008270;GO:0009699;GO:0009809;GO:0016491;GO:0016491;GO:0045551;GO:0046872;GO:0052747;GO:0055114;GO:0055114	K00083
g173.t1	1515	0.797035	1.40698	1.99459	1.33306	2.12804	tr|G7I7U5|G7I7U5_MEDTR LA-related protein 6 LA RNA-binding domain protein OS=Medicago truncatula GN=MTR_1g025920 PE=4 SV=2	Medtr1g025920.1 pacid=31095673 transcript=Medtr1g025920.1 locus=Medtr1g025920 ID=Medtr1g025920.1.JCVIMt4.0v1 annot-version=Mt4.0v1	sp|Q94K80|LRP1C_ARATH La-related protein 1C OS=Arabidopsis thaliana GN=LARP1C PE=1 SV=1	GO:0003723;GO:0005737;GO:0005737;GO:0005737;GO:0005844;GO:0009737;GO:0009738;GO:0009751;GO:0009753;GO:0010150	K18757
g174.t1	1149	0	0	0	0	0.0673722	tr|G7I7U4|G7I7U4_MEDTR GDSL-like lipase/acylhydrolase OS=Medicago truncatula GN=MTR_1g025910 PE=2 SV=1	Medtr1g025910.1 pacid=31096368 transcript=Medtr1g025910.1 locus=Medtr1g025910 ID=Medtr1g025910.1.JCVIMt4.0v1 annot-version=Mt4.0v1	sp|Q94CH8|EXL1_ARATH GDSL esterase/lipase EXL1 OS=Arabidopsis thaliana GN=EXL1 PE=2 SV=1	GO:0005576;GO:0005576;GO:0006629;GO:0006629;GO:0016042;GO:0016298;GO:0016787;GO:0016788	NA
g175.t1	1383	0.0367181	0.274527	0.270194	0.050857	0.32837	tr|G7I7U2|G7I7U2_MEDTR F-box/RNI/FBD-like domain protein OS=Medicago truncatula GN=MTR_1g025870 PE=4 SV=1	Medtr1g025870.1 pacid=31092530 transcript=Medtr1g025870.1 locus=Medtr1g025870 ID=Medtr1g025870.1.JCVIMt4.0v1 annot-version=Mt4.0v1	sp|Q56YH2|FBD41_ARATH FBD-associated F-box protein At5g18780 OS=Arabidopsis thaliana GN=At5g18780 PE=2 SV=2	NA	NA
g176.t1	477	0	7.82519	3.32849	2.07172	12.0096	tr|G7I7T3|G7I7T3_MEDTR GDSL-like lipase/acylhydrolase OS=Medicago truncatula GN=MTR_1g025780 PE=4 SV=1	Medtr1g025780.1 pacid=31093607 transcript=Medtr1g025780.1 locus=Medtr1g025780 ID=Medtr1g025780.1.JCVIMt4.0v1 annot-version=Mt4.0v1	sp|Q94CH6|EXL3_ARATH GDSL esterase/lipase EXL3 OS=Arabidopsis thaliana GN=EXL3 PE=2 SV=1	GO:0005576;GO:0005576;GO:0006629;GO:0006629;GO:0016042;GO:0016298;GO:0016787;GO:0016788	NA
g177.t1	537	0.11369	1.84251	0	0.479289	26.213	tr|G7I7S7|G7I7S7_MEDTR GDSL-like lipase/acylhydrolase OS=Medicago truncatula GN=MTR_1g025700 PE=4 SV=1	Medtr1g025700.1 pacid=31097197 transcript=Medtr1g025700.1 locus=Medtr1g025700 ID=Medtr1g025700.1.JCVIMt4.0v1 annot-version=Mt4.0v1	sp|Q94CH6|EXL3_ARATH GDSL esterase/lipase EXL3 OS=Arabidopsis thaliana GN=EXL3 PE=2 SV=1	GO:0005576;GO:0005576;GO:0006629;GO:0006629;GO:0016042;GO:0016298;GO:0016787;GO:0016788	NA
g178.t1	1305	5.16948	3.2209	13.3099	6.45787	7.00566	tr|G7IA21|G7IA21_MEDTR Uncharacterized protein OS=Medicago truncatula GN=MTR_1g034990 PE=4 SV=1	Medtr1g034990.1 pacid=31100216 transcript=Medtr1g034990.1 locus=Medtr1g034990 ID=Medtr1g034990.1.JCVIMt4.0v1 annot-version=Mt4.0v1	NA	NA	NA
g179.t1	336	0	0	0	0	0	NA	NA	NA	NA	NA
g180.t1	2376	2.43465	2.24324	5.80564	2.4014	3.29029	tr|G7I7R8|G7I7R8_MEDTR Vacuolar protein sorting-associated protein 35 OS=Medicago truncatula GN=MTR_1g025610 PE=3 SV=1	Medtr1g025610.1 pacid=31096938 transcript=Medtr1g025610.1 locus=Medtr1g025610 ID=Medtr1g025610.1.JCVIMt4.0v1 annot-version=Mt4.0v1	sp|F4I0P8|VP35B_ARATH Vacuolar protein sorting-associated protein 35B OS=Arabidopsis thaliana GN=VPS35B PE=1 SV=1	GO:0005737;GO:0005737;GO:0005768;GO:0005770;GO:0005794;GO:0005794;GO:0006810;GO:0006886;GO:0008565;GO:0008565;GO:0010008;GO:0015031;GO:0015031;GO:0016020;GO:0030904;GO:0030904;GO:0031902;GO:0042147;GO:0042147	K18468
g181.t1	279	0	0	0	0	0	tr|G7I7R5|G7I7R5_MEDTR ABC transporter B family protein OS=Medicago truncatula GN=MTR_1g025560 PE=4 SV=2	Medtr1g025560.1 pacid=31100180 transcript=Medtr1g025560.1 locus=Medtr1g025560 ID=Medtr1g025560.1.JCVIMt4.0v1 annot-version=Mt4.0v1	sp|Q9C7F2|AB14B_ARATH ABC transporter B family member 14 OS=Arabidopsis thaliana GN=ABCB14 PE=3 SV=1	GO:0000166;GO:0005524;GO:0005524;GO:0006810;GO:0006810;GO:0008152;GO:0016020;GO:0016020;GO:0016021;GO:0016021;GO:0016021;GO:0016887;GO:0042626;GO:0042626;GO:0055085;GO:0055085	NA
g182.t1	1086	0.0963334	0.0600255	0.236744	0.133714	0	tr|A0A0R0GRB9|A0A0R0GRB9_SOYBN Uncharacterized protein OS=Glycine max GN=GLYMA_14G220200 PE=3 SV=1	Glyma.14G220200.2.p pacid=30532915 transcript=Glyma.14G220200.2 locus=Glyma.14G220200 ID=Glyma.14G220200.2.Wm82.a2.v1 annot-version=Wm82.a2.v1	sp|Q9C7F2|AB14B_ARATH ABC transporter B family member 14 OS=Arabidopsis thaliana GN=ABCB14 PE=3 SV=1	GO:0000166;GO:0005524;GO:0005524;GO:0006810;GO:0006810;GO:0008152;GO:0016020;GO:0016020;GO:0016021;GO:0016021;GO:0016021;GO:0016887;GO:0042626;GO:0042626;GO:0055085;GO:0055085	NA
g183.t1	1617	4.97916	2.4663	31.9437	19.0411	5.99046	tr|A0A0B2S517|A0A0B2S517_GLYSO Extended synaptotagmin-2 OS=Glycine soja GN=glysoja_016806 PE=4 SV=1	Glyma.14G220000.1.p pacid=30532578 transcript=Glyma.14G220000.1 locus=Glyma.14G220000 ID=Glyma.14G220000.1.Wm82.a2.v1 annot-version=Wm82.a2.v1	sp|B6ETT4|SYT2_ARATH Synaptotagmin-2 OS=Arabidopsis thaliana GN=SYT2 PE=2 SV=1	GO:0000139;GO:0005783;GO:0005794;GO:0005794;GO:0008289;GO:0008289;GO:0009306;GO:0016020;GO:0016021;GO:0046872	NA
g184.t1	552	3.28846	3.68952	5.30668	3.23237	4.10211	tr|G7I7R6|G7I7R6_MEDTR Plant/K21P3-8 protein, putative OS=Medicago truncatula GN=MTR_1g025570 PE=4 SV=1	Medtr1g025570.1 pacid=31094141 transcript=Medtr1g025570.1 locus=Medtr1g025570 ID=Medtr1g025570.1.JCVIMt4.0v1 annot-version=Mt4.0v1	NA	NA	NA
g185.t1	3102	1.12826	0.770255	2.00219	1.32199	2.53089	tr|G7I7R0|G7I7R0_MEDTR Transcription elongation factor (TFIIS) family protein, putative OS=Medicago truncatula GN=MTR_1g025500 PE=4 SV=1	Medtr1g025500.1 pacid=31093684 transcript=Medtr1g025500.1 locus=Medtr1g025500 ID=Medtr1g025500.1.JCVIMt4.0v1 annot-version=Mt4.0v1	NA	NA	NA
g186.t1	336	0.225987	2.25705	1.14114	1.61821	0.68074	tr|G7I7Q9|G7I7Q9_MEDTR Transmembrane protein, putative OS=Medicago truncatula GN=MTR_1g025490 PE=4 SV=1	Medtr1g025490.1 pacid=31093107 transcript=Medtr1g025490.1 locus=Medtr1g025490 ID=Medtr1g025490.1.JCVIMt4.0v1 annot-version=Mt4.0v1	NA	NA	NA
g187.t1	2364	19.6437	28.2683	45.8656	19.6842	27.5361	tr|G7I7Q4|G7I7Q4_MEDTR Heat shock protein 81-2 OS=Medicago truncatula GN=MTR_1g025430 PE=3 SV=1	Medtr1g025430.1 pacid=31093538 transcript=Medtr1g025430.1 locus=Medtr1g025430 ID=Medtr1g025430.1.JCVIMt4.0v1 annot-version=Mt4.0v1	sp|Q9STX5|ENPL_ARATH Endoplasmin homolog OS=Arabidopsis thaliana GN=HSP90-7 PE=1 SV=1	GO:0000166;GO:0005524;GO:0005524;GO:0005634;GO:0005739;GO:0005773;GO:0005774;GO:0005783;GO:0005783;GO:0005783;GO:0005783;GO:0005783;GO:0005788;GO:0005886;GO:0006457;GO:0006950;GO:0009306;GO:0009409;GO:0009414;GO:0009506;GO:0009507;GO:0009507;GO:0009651;GO:0009934;GO:0010075;GO:0016020;GO:0046686;GO:0048046;GO:0051082;NOT;NOT	K09487
g188.t1	1785	1.24916	0	1.66109	2.47267	0	tr|G7I7P5|G7I7P5_MEDTR DUF668 family protein OS=Medicago truncatula GN=MTR_1g025340 PE=4 SV=1	Medtr1g025340.1 pacid=31097660 transcript=Medtr1g025340.1 locus=Medtr1g025340 ID=Medtr1g025340.1.JCVIMt4.0v1 annot-version=Mt4.0v1	NA	NA	NA
g188.t2	1788	1.02698	1.17478	2.68863	4.20366	1.6111	tr|G7I7P5|G7I7P5_MEDTR DUF668 family protein OS=Medicago truncatula GN=MTR_1g025340 PE=4 SV=1	Medtr1g025340.1 pacid=31097660 transcript=Medtr1g025340.1 locus=Medtr1g025340 ID=Medtr1g025340.1.JCVIMt4.0v1 annot-version=Mt4.0v1	NA	NA	NA
g189.t1	1470	0.720887	0.213877	0.925854	1.23566	0.613905	tr|G7I779|G7I779_MEDTR Uncharacterized protein OS=Medicago truncatula GN=MTR_1g025290 PE=4 SV=1	Medtr1g025290.1 pacid=31099681 transcript=Medtr1g025290.1 locus=Medtr1g025290 ID=Medtr1g025290.1.JCVIMt4.0v1 annot-version=Mt4.0v1	NA	NA	NA
g190.t1	300	0.547695	41.0602	100.88	44.942	37.6058	tr|G7I774|G7I774_MEDTR GASA/GAST/Snakin OS=Medicago truncatula GN=MTR_1g025220 PE=4 SV=1	Medtr1g025220.1 pacid=31098695 transcript=Medtr1g025220.1 locus=Medtr1g025220 ID=Medtr1g025220.1.JCVIMt4.0v1 annot-version=Mt4.0v1	sp|Q93X17|SNAK2_SOLTU Snakin-2 OS=Solanum tuberosum GN=SN2 PE=1 SV=1	GO:0005576;GO:0005618;GO:0005618;GO:0006952	NA
g191.t1	228	0	0	0	0	0	NA	NA	NA	NA	NA
g192.t1	429	4.8111	6.58024	13.5835	5.71437	8.85027	tr|V7CUV2|V7CUV2_PHAVU Uncharacterized protein OS=Phaseolus vulgaris GN=PHAVU_001G006900g PE=4 SV=1	Phvul.001G006900.1 pacid=27162994 transcript=Phvul.001G006900.1 locus=Phvul.001G006900 ID=Phvul.001G006900.1.v1.0 annot-version=v1.0	sp|Q84WL9|AP2S_ARATH AP-2 complex subunit sigma OS=Arabidopsis thaliana GN=AP17 PE=2 SV=1	GO:0005886;GO:0005886;GO:0005905;GO:0005905;GO:0006810;GO:0006810;GO:0006897;GO:0008565;GO:0015031;GO:0015031;GO:0016020	K11827
g193.t1	1695	0.17629	0.915267	1.5836	2.35712	0.83172	tr|G7I770|G7I770_MEDTR Uncharacterized protein OS=Medicago truncatula GN=MTR_1g025180 PE=4 SV=2	Medtr1g025180.1 pacid=31098502 transcript=Medtr1g025180.1 locus=Medtr1g025180 ID=Medtr1g025180.1.JCVIMt4.0v1 annot-version=Mt4.0v1	NA	NA	NA
g194.t1	1455	0.972092	1.90349	4.72468	0.384546	1.96614	tr|G7I766|G7I766_MEDTR Hexokinase OS=Medicago truncatula GN=MTR_1g025140 PE=3 SV=1	Medtr1g025140.1 pacid=31093207 transcript=Medtr1g025140.1 locus=Medtr1g025140 ID=Medtr1g025140.1.JCVIMt4.0v1 annot-version=Mt4.0v1	sp|Q6Q8A5|HXK2_TOBAC Hexokinase-2, chloroplastic OS=Nicotiana tabacum GN=HXK2 PE=2 SV=1	GO:0000166;GO:0001678;GO:0004396;GO:0004396;GO:0005524;GO:0005524;GO:0005536;GO:0005975;GO:0006096;GO:0009507;GO:0009536;GO:0009570;GO:0016301;GO:0016310;GO:0016740;GO:0016773;GO:0046835	K00844
g195.t1	378	0.187415	0	0	0	0	tr|I3SLI8|I3SLI8_LOTJA Uncharacterized protein OS=Lotus japonicus PE=2 SV=1	Aqcoe5G208600.1.p pacid=33086435 transcript=Aqcoe5G208600.1 locus=Aqcoe5G208600 ID=Aqcoe5G208600.1.v3.1 annot-version=v3.1	NA	NA	NA
g196.t1	1443	0.350357	1.35338	1.2028	1.06726	2.663	tr|I3TA58|I3TA58_MEDTR Uncharacterized protein OS=Medicago truncatula PE=2 SV=1	Medtr1g024980.1 pacid=31096692 transcript=Medtr1g024980.1 locus=Medtr1g024980 ID=Medtr1g024980.1.JCVIMt4.0v1 annot-version=Mt4.0v1	NA	NA	NA
g197.t1	555	0	0	0	0	0.651637	tr|Q8GV06|Q8GV06_VICFA Pre-pro cysteine proteinase OS=Vicia faba PE=3 SV=1	Medtr1g023210.1 pacid=31094491 transcript=Medtr1g023210.1 locus=Medtr1g023210 ID=Medtr1g023210.1.JCVIMt4.0v1 annot-version=Mt4.0v1	sp|P25804|CYSP_PEA Cysteine proteinase 15A OS=Pisum sativum PE=2 SV=1	GO:0006508;GO:0006508;GO:0008233;GO:0008234;GO:0008234;GO:0016787	NA
g198.t1	474	0	0	0	0	0	tr|A0A0A0KII9|A0A0A0KII9_CUCSA Uncharacterized protein OS=Cucumis sativus GN=Csa_6G449290 PE=4 SV=1	Cucsa.125040.2 pacid=16961808 transcript=Cucsa.125040.2 locus=Cucsa.125040 ID=Cucsa.125040.2.v1.122 annot-version=v1.0	NA	NA	NA
g199.t1	1509	0.366901	0.374061	0.531498	0.507865	0.497055	tr|A0A072VS35|A0A072VS35_MEDTR Transcription termination factor family protein OS=Medicago truncatula GN=MTR_1g115415 PE=4 SV=1	Medtr1g115415.1 pacid=31093902 transcript=Medtr1g115415.1 locus=Medtr1g115415 ID=Medtr1g115415.1.JCVIMt4.0v1 annot-version=Mt4.0v1	NA	NA	K15032
g200.t1	1368	1.26247	1.38932	4.46712	1.38994	1.88342	tr|G7I755|G7I755_MEDTR Uncharacterized protein OS=Medicago truncatula GN=MTR_1g024920 PE=4 SV=1	Medtr1g024920.1 pacid=31099914 transcript=Medtr1g024920.1 locus=Medtr1g024920 ID=Medtr1g024920.1.JCVIMt4.0v1 annot-version=Mt4.0v1	sp|Q54UB1|TRM6_DICDI tRNA (adenine(58)-N(1))-methyltransferase non-catalytic subunit trm6 OS=Dictyostelium discoideum GN=trmt6 PE=3 SV=1	GO:0005634;GO:0005634;GO:0005634;GO:0008033;GO:0030488;GO:0030488;GO:0031515;GO:0031515;contributes_to	K03256
g201.t1	1008	0.57709	0.915336	1.67728	0.51015	1.87843	tr|G7I756|G7I756_MEDTR HVA22-like protein OS=Medicago truncatula GN=MTR_1g024930 PE=3 SV=1	Medtr1g024930.1 pacid=31097536 transcript=Medtr1g024930.1 locus=Medtr1g024930 ID=Medtr1g024930.1.JCVIMt4.0v1 annot-version=Mt4.0v1	sp|Q8LE10|HA22I_ARATH HVA22-like protein i OS=Arabidopsis thaliana GN=HVA22I PE=2 SV=2	GO:0008150	K17338
g202.t1	474	0.134707	1.34369	6.88451	23.1848	5.85618	tr|G7I748|G7I748_MEDTR Protein disulfide-isomerase LQY1 OS=Medicago truncatula GN=MTR_1g024840 PE=4 SV=1	Medtr1g024840.1 pacid=31096892 transcript=Medtr1g024840.1 locus=Medtr1g024840 ID=Medtr1g024840.1.JCVIMt4.0v1 annot-version=Mt4.0v1	sp|K4BVL1|SPA_SOLLC Protein SPA, chloroplastic OS=Solanum lycopersicum GN=SPA PE=2 SV=1	GO:0009507;GO:0009535;GO:0009536;GO:0009579;GO:0016020;GO:0016021;GO:0031072;GO:0051082	NA
g203.t1	921	0.291292	0.290427	0.573653	0.243052	0.260831	tr|G7I747|G7I747_MEDTR Myb/SANT-like DNA-binding domain protein OS=Medicago truncatula GN=MTR_1g024830 PE=4 SV=2	Medtr1g024830.1 pacid=31094464 transcript=Medtr1g024830.1 locus=Medtr1g024830 ID=Medtr1g024830.1.JCVIMt4.0v1 annot-version=Mt4.0v1	sp|Q9FFJ8|LIMYB_ARATH L10-interacting MYB domain-containing protein OS=Arabidopsis thaliana GN=LIMYB PE=1 SV=1	GO:0003674;GO:0005634;GO:0005634;GO:0006351;GO:0006355	NA
g204.t1	2256	0.36747	0.511722	1.48087	0.686674	0.708184	tr|G7I746|G7I746_MEDTR Transcription factor bHLH140-like protein OS=Medicago truncatula GN=MTR_1g024820 PE=4 SV=2	Medtr1g024820.1 pacid=31099604 transcript=Medtr1g024820.1 locus=Medtr1g024820 ID=Medtr1g024820.1.JCVIMt4.0v1 annot-version=Mt4.0v1	sp|Q9M041|BH140_ARATH Transcription factor bHLH140 OS=Arabidopsis thaliana GN=BHLH140 PE=3 SV=1	GO:0000166;GO:0003677;GO:0003677;GO:0003700;GO:0003700;GO:0003824;GO:0005524;GO:0005634;GO:0005634;GO:0006260;GO:0006281;GO:0006351;GO:0006355;GO:0006355;GO:0006790;GO:0009150;GO:0033699;GO:0046872;GO:0046983;GO:0047627;GO:0090305	K10863
g205.t1	537	0	0.283463	0.423667	0.159763	0.170214	tr|A0A0B2PU08|A0A0B2PU08_GLYSO Cytokinin riboside 5'-monophosphate phosphoribohydrolase LOG1 OS=Glycine soja GN=glysoja_008613 PE=4 SV=1	Glyma.17G257200.1.p pacid=30478837 transcript=Glyma.17G257200.1 locus=Glyma.17G257200 ID=Glyma.17G257200.1.Wm82.a2.v1 annot-version=Wm82.a2.v1	sp|Q8RUN2|LOG1_ARATH Cytokinin riboside 5'-monophosphate phosphoribohydrolase LOG1 OS=Arabidopsis thaliana GN=LOG1 PE=1 SV=1	GO:0005634;GO:0005634;GO:0005634;GO:0005737;GO:0005737;GO:0005829;GO:0009691;GO:0009691;GO:0016787;GO:0016799;GO:0016799	K06966
g206.t1	3255	0.932341	1.22197	2.3179	1.309	2.95319	tr|K7M8L7|K7M8L7_SOYBN Uncharacterized protein OS=Glycine max PE=4 SV=1	Glyma.17G257100.1.p pacid=30481304 transcript=Glyma.17G257100.1 locus=Glyma.17G257100 ID=Glyma.17G257100.1.Wm82.a2.v1 annot-version=Wm82.a2.v1	sp|Q9FQ03|XRN3_ARATH 5'-3' exoribonuclease 3 OS=Arabidopsis thaliana GN=XRN3 PE=2 SV=1	GO:0003676;GO:0004518;GO:0004527;GO:0004527;GO:0004534;GO:0005634;GO:0005634;GO:0005634;GO:0005634;GO:0006139;GO:0006397;GO:0008270;GO:0010587;GO:0016787;GO:0046872;GO:0090305;GO:0090305;GO:0090305;GO:0090503	K12619
g206.t2	3243	1.23301	0.979287	2.1626	1.04688	1.97728	tr|I1MC52|I1MC52_SOYBN Uncharacterized protein OS=Glycine max GN=GLYMA_14G218000 PE=4 SV=1	Glyma.14G218000.1.p pacid=30532520 transcript=Glyma.14G218000.1 locus=Glyma.14G218000 ID=Glyma.14G218000.1.Wm82.a2.v1 annot-version=Wm82.a2.v1	sp|Q9FQ03|XRN3_ARATH 5'-3' exoribonuclease 3 OS=Arabidopsis thaliana GN=XRN3 PE=2 SV=1	GO:0003676;GO:0004518;GO:0004527;GO:0004527;GO:0004534;GO:0005634;GO:0005634;GO:0005634;GO:0005634;GO:0006139;GO:0006397;GO:0008270;GO:0010587;GO:0016787;GO:0046872;GO:0090305;GO:0090305;GO:0090305;GO:0090503	K12619
g207.t1	3183	4.01704	4.85492	18.0363	4.54525	4.25532	tr|A0A072VFI4|A0A072VFI4_MEDTR Filament-plant-like protein OS=Medicago truncatula GN=MTR_1g024095 PE=4 SV=1	Medtr1g024095.2 pacid=31097038 transcript=Medtr1g024095.2 locus=Medtr1g024095 ID=Medtr1g024095.2.JCVIMt4.0v1 annot-version=Mt4.0v1	sp|Q0WSY2|FPP4_ARATH Filament-like plant protein 4 OS=Arabidopsis thaliana GN=FPP4 PE=1 SV=1	GO:0003674;GO:0005886;GO:0008150	NA
g208.t1	462	0	0	0	0.197153	0	NA	NA	NA	NA	NA
g209.t1	252	0.380113	0.475278	0.970702	0	0.573758	tr|A0A0A7U034|A0A0A7U034_CICAR Cysteine protease OS=Cicer arietinum PE=3 SV=1	Potri.002G028700.3 pacid=27024666 transcript=Potri.002G028700.3 locus=Potri.002G028700 ID=Potri.002G028700.3.v3.0 annot-version=v3.0	sp|P25804|CYSP_PEA Cysteine proteinase 15A OS=Pisum sativum PE=2 SV=1	GO:0006508;GO:0006508;GO:0008233;GO:0008234;GO:0008234;GO:0016787	NA
g210.t1	954	0.0559153	0	0	0	0.0834355	tr|I1MVU3|I1MVU3_SOYBN Uncharacterized protein OS=Glycine max GN=GLYMA_17G169300 PE=4 SV=1	Glyma.17G169300.1.p pacid=30479272 transcript=Glyma.17G169300.1 locus=Glyma.17G169300 ID=Glyma.17G169300.1.Wm82.a2.v1 annot-version=Wm82.a2.v1	sp|Q93Y06|Y5720_ARATH Probable inactive receptor kinase At5g67200 OS=Arabidopsis thaliana GN=At5g67200 PE=1 SV=1	GO:0000166;GO:0004672;GO:0005524;GO:0005524;GO:0005886;GO:0005886;GO:0006468;GO:0016020;GO:0016020;GO:0016021	NA
g211.t1	726	0	0	0	0	0.115686	tr|V7CEU3|V7CEU3_PHAVU Uncharacterized protein OS=Phaseolus vulgaris GN=PHAVU_003G241400g PE=4 SV=1	Phvul.003G241400.1 pacid=27143448 transcript=Phvul.003G241400.1 locus=Phvul.003G241400 ID=Phvul.003G241400.1.v1.0 annot-version=v1.0	sp|Q93Y06|Y5720_ARATH Probable inactive receptor kinase At5g67200 OS=Arabidopsis thaliana GN=At5g67200 PE=1 SV=1	GO:0000166;GO:0004672;GO:0005524;GO:0005524;GO:0005886;GO:0005886;GO:0006468;GO:0016020;GO:0016020;GO:0016021	NA
g212.t1	243	0	0	0	0	0	tr|A0A0B2QCY6|A0A0B2QCY6_GLYSO 2-oxoisovalerate dehydrogenase subunit beta, mitochondrial OS=Glycine soja GN=glysoja_047933 PE=4 SV=1	Phvul.010G017700.1 pacid=27141303 transcript=Phvul.010G017700.1 locus=Phvul.010G017700 ID=Phvul.010G017700.1.v1.0 annot-version=v1.0	sp|Q9SAV3|ODBB1_ARATH 2-oxoisovalerate dehydrogenase subunit beta 1, mitochondrial OS=Arabidopsis thaliana GN=BCDH BETA1 PE=2 SV=1	BETA1;BETA1;BETA1;BETA1;BETA1;BETA1;BETA1	NA
g213.t1	288	0	0	0	0	0	tr|A0A072USI5|A0A072USI5_MEDTR Pectinesterase OS=Medicago truncatula GN=MTR_4g120290 PE=3 SV=1	Medtr4g120290.1 pacid=31110086 transcript=Medtr4g120290.1 locus=Medtr4g120290 ID=Medtr4g120290.1.JCVIMt4.0v1 annot-version=Mt4.0v1	sp|Q8GX86|PME21_ARATH Probable pectinesterase/pectinesterase inhibitor 21 OS=Arabidopsis thaliana GN=PME21 PE=2 SV=2	GO:0004857;GO:0005618;GO:0016020;GO:0016020;GO:0016021;GO:0016787;GO:0030599;GO:0030599;GO:0042545;GO:0043086;GO:0045330;GO:0045490	NA
g214.t1	765	0.0726464	0.452724	0.44816	0.607818	0.217023	tr|G7IEJ0|G7IEJ0_MEDTR Kinesin-like protein OS=Medicago truncatula GN=MTR_1g087880 PE=3 SV=2	Medtr1g087880.1 pacid=31096831 transcript=Medtr1g087880.1 locus=Medtr1g087880 ID=Medtr1g087880.1.JCVIMt4.0v1 annot-version=Mt4.0v1	sp|O65874|MTF1_PEA MADS-box transcription factor 1 OS=Pisum sativum GN=MTF1 PE=2 SV=1	GO:0003677;GO:0003677;GO:0003700;GO:0003700;GO:0005634;GO:0005634;GO:0005634;GO:0005634;GO:0006351;GO:0006355;GO:0006355;GO:0006355;GO:0009888;GO:0046983	NA
g215.t1	3480	0.636374	0.982283	2.11053	0.642869	1.18362	tr|A0A067KY08|A0A067KY08_JATCU Uncharacterized protein OS=Jatropha curcas GN=JCGZ_07990 PE=4 SV=1	mrna18967.1-v1.0-hybrid pacid=27250513 transcript=mrna18967.1-v1.0-hybrid locus=gene18967-v1.0-hybrid ID=mrna18967.1-v1.0-hybrid.v1.1 annot-version=v1.1	sp|Q38953|DEAH5_ARATH Probable pre-mRNA-splicing factor ATP-dependent RNA helicase DEAH5 OS=Arabidopsis thaliana GN=At3g26560 PE=1 SV=2	GO:0000166;GO:0003676;GO:0004386;GO:0004386;GO:0005524;GO:0005524;GO:0005634;GO:0005634;GO:0005681;GO:0005739;GO:0005829;GO:0006397;GO:0008026;GO:0008380;GO:0009506;GO:0016787	K12818
g216.t1	1011	0.15685	1.04252	1.35006	0.217881	0.545996	tr|A0A072VF27|A0A072VF27_MEDTR ATRAD3-like protein OS=Medicago truncatula GN=MTR_1g024005 PE=4 SV=1	Medtr1g024005.1 pacid=31094475 transcript=Medtr1g024005.1 locus=Medtr1g024005 ID=Medtr1g024005.1.JCVIMt4.0v1 annot-version=Mt4.0v1	NA	NA	NA
g217.t1	2499	1.72619	1.15995	1.51801	0.374884	3.20565	tr|A0A072VFI0|A0A072VFI0_MEDTR Auxin response factor OS=Medicago truncatula GN=MTR_1g024025 PE=3 SV=1	Medtr1g024025.1 pacid=31098348 transcript=Medtr1g024025.1 locus=Medtr1g024025 ID=Medtr1g024025.1.JCVIMt4.0v1 annot-version=Mt4.0v1	sp|P93024|ARFE_ARATH Auxin response factor 5 OS=Arabidopsis thaliana GN=ARF5 PE=1 SV=3	GO:0003677;GO:0003677;GO:0003700;GO:0003700;GO:0005515;GO:0005515;GO:0005515;GO:0005515;GO:0005515;GO:0005515;GO:0005515;GO:0005515;GO:0005515;GO:0005515;GO:0005515;GO:0005515;GO:0005515;GO:0005515;GO:0005515;GO:0005515;GO:0005634;GO:0005634;GO:0005634;GO:0005634;GO:0006351;GO:0006355;GO:0006355;GO:0006355;GO:0007275;GO:0009725;GO:0009733;GO:0009734;GO:0009793;GO:0009908;GO:0009942;GO:0010051;GO:…	K14486
g218.t1	456	0	0.70932	0.177476	0	0.853145	tr|A0A072VF32|A0A072VF32_MEDTR SAUR-like auxin-responsive family protein OS=Medicago truncatula GN=MTR_1g024085 PE=4 SV=1	Medtr1g024085.1 pacid=31093203 transcript=Medtr1g024085.1 locus=Medtr1g024085 ID=Medtr1g024085.1.JCVIMt4.0v1 annot-version=Mt4.0v1	sp|P32295|ARG7_VIGRR Indole-3-acetic acid-induced protein ARG7 OS=Vigna radiata var. radiata GN=ARG7 PE=2 SV=1	GO:0009733	K14488
g219.t1	504	0	0.308726	0.154051	0	0.370964	tr|G7JYN5|G7JYN5_MEDTR F-box protein OS=Medicago truncatula GN=MTR_5g013660 PE=4 SV=1	Medtr5g013660.1 pacid=31085527 transcript=Medtr5g013660.1 locus=Medtr5g013660 ID=Medtr5g013660.1.JCVIMt4.0v1 annot-version=Mt4.0v1	NA	NA	NA
g220.t1	2316	0	0	0	0	0	tr|S8D5C6|S8D5C6_9LAMI Uncharacterized protein (Fragment) OS=Genlisea aurea GN=M569_02121 PE=4 SV=1	Traes_2AL_D2EF0DF59.1 pacid=32007184 transcript=Traes_2AL_D2EF0DF59.1 locus=Traes_2AL_D2EF0DF59 ID=Traes_2AL_D2EF0DF59.1.v2.2 annot-version=v2.2	NA	NA	NA
g221.t1	579	0	0	0	0	0	tr|A0A072VRH5|A0A072VRH5_MEDTR Uncharacterized protein OS=Medicago truncatula GN=MTR_1g033950 PE=4 SV=1	Medtr1g033950.1 pacid=31099798 transcript=Medtr1g033950.1 locus=Medtr1g033950 ID=Medtr1g033950.1.JCVIMt4.0v1 annot-version=Mt4.0v1	NA	NA	NA
g222.t1	363	0	0	0	0	0	tr|I3SF94|I3SF94_MEDTR Uncharacterized protein OS=Medicago truncatula PE=2 SV=1	Medtr5g078690.1 pacid=31086314 transcript=Medtr5g078690.1 locus=Medtr5g078690 ID=Medtr5g078690.1.JCVIMt4.0v1 annot-version=Mt4.0v1	NA	NA	NA
g223.t1	213	0	0.678751	0	0	0	NA	NA	NA	NA	NA
g224.t1	588	0	0	0	0	0	tr|Q2HS44|Q2HS44_MEDTR Hemopexin OS=Medicago truncatula GN=MtrDRAFT_AC157503g5v2 PE=4 SV=1	Medtr1g100687.1 pacid=31099300 transcript=Medtr1g100687.1 locus=Medtr1g100687 ID=Medtr1g100687.1.JCVIMt4.0v1 annot-version=Mt4.0v1	NA	NA	NA
g225.t1	681	0	0.104439	0.207139	0.585448	1.00192	tr|V7CEU3|V7CEU3_PHAVU Uncharacterized protein OS=Phaseolus vulgaris GN=PHAVU_003G241400g PE=4 SV=1	Phvul.003G241400.1 pacid=27143448 transcript=Phvul.003G241400.1 locus=Phvul.003G241400 ID=Phvul.003G241400.1.v1.0 annot-version=v1.0	sp|Q93Y06|Y5720_ARATH Probable inactive receptor kinase At5g67200 OS=Arabidopsis thaliana GN=At5g67200 PE=1 SV=1	GO:0000166;GO:0004672;GO:0005524;GO:0005524;GO:0005886;GO:0005886;GO:0006468;GO:0016020;GO:0016020;GO:0016021	NA
g226.t1	666	0	0.107382	0.7457	0.361323	0.257572	tr|I1M6K6|I1M6K6_SOYBN Uncharacterized protein OS=Glycine max GN=GLYMA_14G017100 PE=4 SV=1	Glyma.14G017100.1.p pacid=30532867 transcript=Glyma.14G017100.1 locus=Glyma.14G017100 ID=Glyma.14G017100.1.Wm82.a2.v1 annot-version=Wm82.a2.v1	sp|Q7Y208|GPDL1_ARATH Glycerophosphodiester phosphodiesterase GDPDL1 OS=Arabidopsis thaliana GN=GDPDL1 PE=1 SV=2	GO:0005509;GO:0005886;GO:0005886;GO:0005886;GO:0006071;GO:0006629;GO:0008081;GO:0008889;GO:0008889;GO:0008889;GO:0016020;GO:0016787;GO:0031225;GO:0031225	NA
g227.t1	237	0	0	0	0	0	tr|I3SEY8|I3SEY8_MEDTR Uncharacterized protein OS=Medicago truncatula PE=2 SV=1	Medtr1g029610.1 pacid=31099701 transcript=Medtr1g029610.1 locus=Medtr1g029610 ID=Medtr1g029610.1.JCVIMt4.0v1 annot-version=Mt4.0v1	sp|O04086|Y1105_ARATH Probable receptor-like protein kinase At1g11050 OS=Arabidopsis thaliana GN=At1g11050 PE=2 SV=1	GO:0000166;GO:0004672;GO:0004674;GO:0005524;GO:0005524;GO:0006468;GO:0016020;GO:0016020;GO:0016021;GO:0016301;GO:0016310;GO:0016740	NA
g228.t1	855	0.0635873	0.237746	0.156671	0	0	tr|A0A072VEX8|A0A072VEX8_MEDTR Uncharacterized protein OS=Medicago truncatula GN=MTR_1g022365 PE=4 SV=1	Medtr1g022365.1 pacid=31095614 transcript=Medtr1g022365.1 locus=Medtr1g022365 ID=Medtr1g022365.1.JCVIMt4.0v1 annot-version=Mt4.0v1	NA	NA	NA
g229.t1	3444	0	0.0189865	0	0.0602389	0.0425561	tr|G7I2M7|G7I2M7_MEDTR RRP12-like protein OS=Medicago truncatula GN=MTR_1g072890 PE=4 SV=2	Medtr1g072890.1 pacid=31097107 transcript=Medtr1g072890.1 locus=Medtr1g072890 ID=Medtr1g072890.1.JCVIMt4.0v1 annot-version=Mt4.0v1	sp|Q5ZKD5|RRP12_CHICK RRP12-like protein OS=Gallus gallus GN=RRP12 PE=2 SV=1	GO:0005634;GO:0005730;GO:0016020;GO:0016021;GO:0031965	K14794
g230.t1	306	0	0	0	0	0	tr|I1M6K6|I1M6K6_SOYBN Uncharacterized protein OS=Glycine max GN=GLYMA_14G017100 PE=4 SV=1	Glyma.14G017100.1.p pacid=30532867 transcript=Glyma.14G017100.1 locus=Glyma.14G017100 ID=Glyma.14G017100.1.Wm82.a2.v1 annot-version=Wm82.a2.v1	sp|F4JEQ1|GPDL5_ARATH Glycerophosphodiester phosphodiesterase GDPDL5 OS=Arabidopsis thaliana GN=GDPDL5 PE=2 SV=1	GO:0006071;GO:0006629;GO:0008081;GO:0008889;GO:0008889;GO:0016020;GO:0016020;GO:0016021;GO:0016787;GO:0031225;GO:0031225	NA
g231.t1	1638	1.64672	1.70991	3.25043	1.77191	2.81704	tr|A0A072VF22|A0A072VF22_MEDTR Small RNA degrading nuclease OS=Medicago truncatula GN=MTR_1g023955 PE=4 SV=1	Medtr1g023955.1 pacid=31096533 transcript=Medtr1g023955.1 locus=Medtr1g023955 ID=Medtr1g023955.1.JCVIMt4.0v1 annot-version=Mt4.0v1	sp|Q8RXK2|SDN3_ARATH Small RNA degrading nuclease 3 OS=Arabidopsis thaliana GN=SDN3 PE=1 SV=1	GO:0000166;GO:0003676;GO:0003723;GO:0004518;GO:0004527;GO:0005634;GO:0005634;GO:0006351;GO:0006355;GO:0016592;GO:0016787;GO:0090305;GO:0090305	K14570
g232.t1	2400	3.03639	7.03677	11.4136	4.72379	11.3336	tr|G7I6H0|G7I6H0_MEDTR IQ calmodulin-binding motif protein OS=Medicago truncatula GN=MTR_1g023760 PE=4 SV=1	Medtr1g023760.1 pacid=31096959 transcript=Medtr1g023760.1 locus=Medtr1g023760 ID=Medtr1g023760.1.JCVIMt4.0v1 annot-version=Mt4.0v1	sp|Q9FXI5|IQD32_ARATH Protein IQ-DOMAIN 32 OS=Arabidopsis thaliana GN=IQD32 PE=1 SV=3	GO:0005634;GO:0005829;GO:0005875;GO:0005886;GO:0005886;GO:0005886;GO:0009737;GO:0009941	NA
g233.t1	1656	5.66525	3.64222	17.425	11.4639	9.0245	tr|G7I6G4|G7I6G4_MEDTR BZIP transcription factor OS=Medicago truncatula GN=MTR_1g023690 PE=4 SV=1	Medtr1g023690.1 pacid=31098962 transcript=Medtr1g023690.1 locus=Medtr1g023690 ID=Medtr1g023690.1.JCVIMt4.0v1 annot-version=Mt4.0v1	sp|Q69IL4|RF2A_ORYSJ Transcription factor RF2a OS=Oryza sativa subsp. japonica GN=RF2a PE=1 SV=1	GO:0003677;GO:0003700;GO:0003700;GO:0005634;GO:0005634;GO:0005634;GO:0006351;GO:0006355;GO:0006355;GO:0043565	NA
g234.t1	477	0	0	0	0	0	tr|G7I5X5|G7I5X5_MEDTR F-box protein interaction domain protein OS=Medicago truncatula GN=MTR_1g023400 PE=4 SV=1	Medtr1g023400.1 pacid=31096672 transcript=Medtr1g023400.1 locus=Medtr1g023400 ID=Medtr1g023400.1.JCVIMt4.0v1 annot-version=Mt4.0v1	NA	NA	NA
g235.t1	1032	1.73609	1.71812	4.33135	2.1274	4.64643	tr|G7I6G1|G7I6G1_MEDTR GAGA-binding transcriptional activator BBR/BPC6-like protein OS=Medicago truncatula GN=MTR_1g023660 PE=4 SV=1	Medtr1g023660.2 pacid=31098850 transcript=Medtr1g023660.2 locus=Medtr1g023660 ID=Medtr1g023660.2.JCVIMt4.0v1 annot-version=Mt4.0v1	sp|Q8L999|BPC6_ARATH Protein BASIC PENTACYSTEINE6 OS=Arabidopsis thaliana GN=BPC6 PE=1 SV=1	GO:0003677;GO:0005515;GO:0005634;GO:0005634;GO:0005634;GO:0005634;GO:0005730;GO:0005730;GO:0006351;GO:0006355;GO:0009723;GO:0042803	NA
g236.t1	621	18.8041	38.81	42.0422	11.3843	37.2462	tr|B7FMG6|B7FMG6_MEDTR 60S ribosomal protein L13a-4 OS=Medicago truncatula GN=MTR_1g023590 PE=2 SV=1	Medtr1g023590.1 pacid=31096450 transcript=Medtr1g023590.1 locus=Medtr1g023590 ID=Medtr1g023590.1.JCVIMt4.0v1 annot-version=Mt4.0v1	sp|Q9FKC0|R13A4_ARATH 60S ribosomal protein L13a-4 OS=Arabidopsis thaliana GN=RPL13AD PE=2 SV=1	GO:0003735;GO:0005840;GO:0005840;GO:0006412;GO:0015934;GO:0022625;GO:0022626;GO:0030529	K02872
g237.t1	1626	0	5.74553	0.0753264	0	3.98478	tr|G7I5Z0|G7I5Z0_MEDTR Glyoxal oxidase amino-terminal protein OS=Medicago truncatula GN=MTR_1g023570 PE=4 SV=1	Medtr1g023570.1 pacid=31100625 transcript=Medtr1g023570.1 locus=Medtr1g023570 ID=Medtr1g023570.1.JCVIMt4.0v1 annot-version=Mt4.0v1	sp|D4AUF1|WSCD1_ARTBC WSC domain-containing protein ARB_07867 OS=Arthroderma benhamiae (strain ATCC MYA-4681 / CBS 112371) GN=ARB_07867 PE=1 SV=1	GO:0005576;GO:0005576	NA
g238.t1	5568	1.08063	1.47252	2.16419	1.3493	2.26128	tr|G7I5Y4|G7I5Y4_MEDTR Polyamine oxidase OS=Medicago truncatula GN=MTR_1g023510 PE=4 SV=1	Medtr1g023510.6 pacid=31094779 transcript=Medtr1g023510.6 locus=Medtr1g023510 ID=Medtr1g023510.6.JCVIMt4.0v1 annot-version=Mt4.0v1	sp|F4JLS1|LDL3_ARATH Lysine-specific histone demethylase 1 homolog 3 OS=Arabidopsis thaliana GN=LDL3 PE=2 SV=1	GO:0003677;GO:0005634;GO:0006351;GO:0006351;GO:0006355;GO:0016491;GO:0016491;GO:0016568;GO:0055114;GO:0055114	NA
g239.t1	3507	3.9437	3.65892	12.2127	7.44603	7.81403	tr|G7I5Y3|G7I5Y3_MEDTR DNA-directed RNA polymerase OS=Medicago truncatula GN=MTR_1g023500 PE=3 SV=2	Medtr1g023500.1 pacid=31099398 transcript=Medtr1g023500.1 locus=Medtr1g023500 ID=Medtr1g023500.1.JCVIMt4.0v1 annot-version=Mt4.0v1	sp|Q42877|RPB2_SOLLC DNA-directed RNA polymerase II subunit RPB2 OS=Solanum lycopersicum GN=RPB2 PE=2 SV=1	GO:0003677;GO:0003899;GO:0003899;GO:0003899;GO:0005634;GO:0005634;GO:0005665;GO:0006351;GO:0006366;GO:0016740;GO:0016779;GO:0032549;GO:0046872;contributes_to	K03010
g240.t1	1140	0.820487	0.68165	2.85531	4.93269	1.69941	tr|G7I5X0|G7I5X0_MEDTR Alpha/beta fold hydrolase OS=Medicago truncatula GN=MTR_1g023340 PE=4 SV=1	Medtr1g023340.1 pacid=31094600 transcript=Medtr1g023340.1 locus=Medtr1g023340 ID=Medtr1g023340.1.JCVIMt4.0v1 annot-version=Mt4.0v1	sp|Q0J0A4|LPAAT_ORYSJ Probable 1-acylglycerol-3-phosphate O-acyltransferase OS=Oryza sativa subsp. japonica GN=Os09g0520200 PE=3 SV=3	GO:0003824;GO:0003841;GO:0005737;GO:0005737;GO:0006629;GO:0008654;GO:0016740;GO:0016746;GO:0052689	NA
g241.t1	348	2.98834	4.79661	6.72823	6.41016	7.71256	tr|A0A0S3TBF1|A0A0S3TBF1_PHAAN Uncharacterized protein OS=Vigna angularis var. angularis GN=Vigan.11G186800 PE=4 SV=1	Medtr1g023330.1 pacid=31096956 transcript=Medtr1g023330.1 locus=Medtr1g023330 ID=Medtr1g023330.1.JCVIMt4.0v1 annot-version=Mt4.0v1	sp|Q6ID77|MED11_ARATH Mediator of RNA polymerase II transcription subunit 11 OS=Arabidopsis thaliana GN=MED11 PE=1 SV=1	GO:0001104;GO:0005515;GO:0005634;GO:0005634;GO:0006351;GO:0006355;GO:0006357;GO:0016592;GO:0016592	K15131
g242.t1	312	0	0	0	1.4707	0.771742	tr|A0A072TFJ2|A0A072TFJ2_MEDTR FAR1 DNA-binding domain protein (Fragment) OS=Medicago truncatula GN=MTR_0402s0040 PE=4 SV=1	Medtr0402s0040.1 pacid=31105952 transcript=Medtr0402s0040.1 locus=Medtr0402s0040 ID=Medtr0402s0040.1.JCVIMt4.0v1 annot-version=Mt4.0v1	NA	NA	NA
g243.t1	426	0	0	0	0	0.941217	tr|A0A072VJV6|A0A072VJV6_MEDTR Lung seven transmembrane receptor family protein OS=Medicago truncatula GN=MTR_1g067370 PE=4 SV=1	MDP0000718434 pacid=22621189 transcript=MDP0000718434 locus=MDP0000718434 ID=MDP0000718434.GDRv1.0.196 annot-version=v1.0	NA	NA	NA
g244.t1	294	0	0	0	0	0	NA	NA	NA	NA	NA
g245.t1	2394	0.568297	1.11269	1.51429	1.76563	1.81336	tr|G7I5W7|G7I5W7_MEDTR Protein accumulation AND replication OFs protein OS=Medicago truncatula GN=MTR_1g023310 PE=4 SV=1	Medtr1g023310.1 pacid=31093833 transcript=Medtr1g023310.1 locus=Medtr1g023310 ID=Medtr1g023310.1.JCVIMt4.0v1 annot-version=Mt4.0v1	sp|Q9FIG9|ARC6_ARATH Protein ACCUMULATION AND REPLICATION OF CHLOROPLASTS 6, chloroplastic OS=Arabidopsis thaliana GN=ARC6 PE=1 SV=1	GO:0005515;GO:0005515;GO:0005515;GO:0005515;GO:0005515;GO:0005515;GO:0005515;GO:0005515;GO:0005515;GO:0005515;GO:0009507;GO:0009507;GO:0009507;GO:0009528;GO:0009536;GO:0009536;GO:0009658;GO:0009706;GO:0009706;GO:0009941;GO:0009941;GO:0010020;GO:0016020;GO:0016021;GO:0031357;GO:0043621	NA
g246.t1	354	5.19209	8.03704	9.68224	2.67014	14.0657	tr|B7FII1|B7FII1_MEDTR Salt tolerance-like protein OS=Medicago truncatula GN=MTR_1g023260 PE=2 SV=1	Medtr1g023260.3 pacid=31096059 transcript=Medtr1g023260.3 locus=Medtr1g023260 ID=Medtr1g023260.3.JCVIMt4.0v1 annot-version=Mt4.0v1	NA	NA	NA
g247.t1	510	0	0	1.06086	0.171479	0.547516	tr|I1MY05|I1MY05_SOYBN Uncharacterized protein OS=Glycine max GN=GLYMA_17G255000 PE=4 SV=2	Glyma.17G255000.1.p pacid=30478856 transcript=Glyma.17G255000.1 locus=Glyma.17G255000 ID=Glyma.17G255000.1.Wm82.a2.v1 annot-version=Wm82.a2.v1	sp|Q9LQZ5|SRS5_ARATH Protein SHI RELATED SEQUENCE 5 OS=Arabidopsis thaliana GN=SRS5 PE=2 SV=1	GO:0003677;GO:0005634;GO:0005634;GO:0005634;GO:0007275;GO:0009734;GO:0009851;GO:0046872	NA
g248.t1	1059	76.8859	33.2361	145.31	280.877	136.72	tr|Q8GV06|Q8GV06_VICFA Pre-pro cysteine proteinase OS=Vicia faba PE=3 SV=1	Medtr1g023210.1 pacid=31094491 transcript=Medtr1g023210.1 locus=Medtr1g023210 ID=Medtr1g023210.1.JCVIMt4.0v1 annot-version=Mt4.0v1	sp|P25804|CYSP_PEA Cysteine proteinase 15A OS=Pisum sativum PE=2 SV=1	GO:0006508;GO:0006508;GO:0008233;GO:0008234;GO:0008234;GO:0016787	K01373
g249.t1	1110	7.94012	1.93214	46.8109	0.977992	2.87288	tr|A0A0B2S2F7|A0A0B2S2F7_GLYSO Auxin-induced protein 5NG4 OS=Glycine soja GN=glysoja_016837 PE=4 SV=1	Glyma.14G216200.1.p pacid=30534625 transcript=Glyma.14G216200.1 locus=Glyma.14G216200 ID=Glyma.14G216200.1.Wm82.a2.v1 annot-version=Wm82.a2.v1	sp|Q94AP3|WAT1_ARATH Protein WALLS ARE THIN 1 OS=Arabidopsis thaliana GN=WAT1 PE=1 SV=1	GO:0000162;GO:0005773;GO:0005774;GO:0005774;GO:0005886;GO:0006810;GO:0006952;GO:0008652;GO:0009073;GO:0009705;GO:0009734;GO:0009826;GO:0009834;GO:0009851;GO:0010315;GO:0016020;GO:0016020;GO:0016021;GO:0016021;GO:0022857;GO:0022857;GO:0055085;GO:0055085;GO:0071555;GO:0090355;GO:0090358	NA
g250.t1	285	0	0	1.52861	0	0	tr|G7I5V5|G7I5V5_MEDTR AP2 domain class transcription factor OS=Medicago truncatula GN=MTR_1g023170 PE=4 SV=1	Medtr1g023170.1 pacid=31092458 transcript=Medtr1g023170.1 locus=Medtr1g023170 ID=Medtr1g023170.1.JCVIMt4.0v1 annot-version=Mt4.0v1	NA	NA	NA
g251.t1	1467	0.137621	0.385845	0.759231	2.38165	1.1793	tr|G7I5V4|G7I5V4_MEDTR GTP-binding protein Obg2, putative OS=Medicago truncatula GN=MTR_1g023160 PE=4 SV=2	Medtr1g023160.1 pacid=31093858 transcript=Medtr1g023160.1 locus=Medtr1g023160 ID=Medtr1g023160.1.JCVIMt4.0v1 annot-version=Mt4.0v1	sp|Q851Q6|OBGC2_ORYSJ Probable GTP-binding protein OBGC2 OS=Oryza sativa subsp. japonica GN=Os03g0799700 PE=2 SV=1	GO:0000166;GO:0000287;GO:0003924;GO:0005525;GO:0005525;GO:0008152	NA
g252.t1	348	4.69596	3.46422	15.0712	22.8934	8.67663	tr|A1BLP7|A1BLP7_MEDTR Thioredoxin OS=Medicago truncatula GN=MTR_1g023140 PE=2 SV=1	Medtr1g023140.1 pacid=31097399 transcript=Medtr1g023140.1 locus=Medtr1g023140 ID=Medtr1g023140.1.JCVIMt4.0v1 annot-version=Mt4.0v1	sp|Q43636|TRXH_RICCO Thioredoxin H-type OS=Ricinus communis PE=3 SV=1	GO:0005737;GO:0005737;GO:0006662;GO:0015035;GO:0045454;GO:0055114	K03671
g253.t1	2235	1.44091	16.1579	7.77242	4.46293	9.266	tr|G7I5V0|G7I5V0_MEDTR Beta-galactosidase OS=Medicago truncatula GN=MTR_1g023120 PE=3 SV=1	Medtr1g023120.1 pacid=31096042 transcript=Medtr1g023120.1 locus=Medtr1g023120 ID=Medtr1g023120.1.JCVIMt4.0v1 annot-version=Mt4.0v1	sp|Q9MAJ7|BGAL5_ARATH Beta-galactosidase 5 OS=Arabidopsis thaliana GN=BGAL5 PE=2 SV=1	GO:0004553;GO:0004565;GO:0004565;GO:0005576;GO:0005618;GO:0005975;GO:0008152;GO:0016787;GO:0016798;GO:0048046;GO:0048046	NA
g254.t1	1896	3.12372	3.95705	8.63642	4.8577	4.69178	tr|G7I5U5|G7I5U5_MEDTR BEL1-related homeotic protein OS=Medicago truncatula GN=MTR_1g023050 PE=4 SV=1	Medtr1g023050.1 pacid=31095390 transcript=Medtr1g023050.1 locus=Medtr1g023050 ID=Medtr1g023050.1.JCVIMt4.0v1 annot-version=Mt4.0v1	sp|Q9SIW1|BLH7_ARATH BEL1-like homeodomain protein 7 OS=Arabidopsis thaliana GN=BLH7 PE=2 SV=1	GO:0003677;GO:0003677;GO:0003677;GO:0003700;GO:0005634;GO:0005634;GO:0006351;GO:0006355;GO:0006355	NA
g255.t1	1371	0.556112	0.508181	0.727547	0.616243	1.04994	tr|G7L3K3|G7L3K3_MEDTR Uncharacterized protein OS=Medicago truncatula GN=MTR_7g076850 PE=4 SV=2	Medtr7g076850.1 pacid=31078941 transcript=Medtr7g076850.1 locus=Medtr7g076850 ID=Medtr7g076850.1.JCVIMt4.0v1 annot-version=Mt4.0v1	NA	NA	NA
g256.t1	1833	0.674898	2.11915	1.71888	0.597176	2.17159	tr|A0A072VFF9|A0A072VFF9_MEDTR Peptide N-acetyl-beta-D-glucosaminyl asparaginase amidase A OS=Medicago truncatula GN=MTR_1g023035 PE=4 SV=1	Medtr1g023035.1 pacid=31097229 transcript=Medtr1g023035.1 locus=Medtr1g023035 ID=Medtr1g023035.1.JCVIMt4.0v1 annot-version=Mt4.0v1	sp|P81898|PNAA_PRUDU Peptide-N4-(N-acetyl-beta-glucosaminyl)asparagine amidase A OS=Prunus dulcis PE=1 SV=2	GO:0000224;GO:0008152;GO:0008152;GO:0016787	NA
g257.t1	1596	0.407817	0.508162	1.84511	6.72809	1.30881	tr|A0A0B2PYM9|A0A0B2PYM9_GLYSO GTPase HflX OS=Glycine soja GN=glysoja_008640 PE=3 SV=1	Glyma.17G253900.1.p pacid=30479741 transcript=Glyma.17G253900.1 locus=Glyma.17G253900 ID=Glyma.17G253900.1.Wm82.a2.v1 annot-version=Wm82.a2.v1	sp|P25519|HFLX_ECOLI GTPase HflX OS=Escherichia coli (strain K12) GN=hflX PE=1 SV=3	GO:0000166;GO:0000287;GO:0003924;GO:0005524;GO:0005524;GO:0005525;GO:0005525;GO:0005525;GO:0005525;GO:0005525;GO:0005737;GO:0005737;GO:0005737;GO:0005737;GO:0005829;GO:0008152;GO:0009408;GO:0019843;GO:0043022;GO:0046872;NOT	K03665
g258.t1	849	0.128241	0	0.315997	0	0.19145	tr|G8A1S1|G8A1S1_MEDTR Peroxidase OS=Medicago truncatula GN=MTR_1g022970 PE=3 SV=1	Medtr1g022970.1 pacid=31099424 transcript=Medtr1g022970.1 locus=Medtr1g022970 ID=Medtr1g022970.1.JCVIMt4.0v1 annot-version=Mt4.0v1	sp|Q96512|PER9_ARATH Peroxidase 9 OS=Arabidopsis thaliana GN=PER9 PE=1 SV=1	GO:0004601;GO:0004601;GO:0004601;GO:0005576;GO:0005576;GO:0006979;GO:0016491;GO:0020037;GO:0042744;GO:0046872;GO:0055114;GO:0055114;GO:0098869;GO:0098869;GO:0098869	K00430
g259.t1	1356	1.87645	1.63678	4.32711	2.1835	3.2445	tr|G7I5C2|G7I5C2_MEDTR Nucleotide-binding protein OS=Medicago truncatula GN=MTR_1g022960 PE=4 SV=1	Medtr1g022960.1 pacid=31093803 transcript=Medtr1g022960.1 locus=Medtr1g022960 ID=Medtr1g022960.1.JCVIMt4.0v1 annot-version=Mt4.0v1	sp|Q5ZLK1|DCA13_CHICK DDB1- and CUL4-associated factor 13 OS=Gallus gallus GN=DCAF13 PE=2 SV=1	GO:0000462;GO:0005634;GO:0005730;GO:0005730;GO:0006364;GO:0016567;GO:0030529;GO:0032040;GO:0042254;GO:0080008;GO:0080008	K11806
g260.t1	1806	0	0.991234	2.04908	2.80675	3.80044	tr|G7I5C1|G7I5C1_MEDTR TRAM, LAG1 and CLN8 (TLC) lipid-sensing domain protein OS=Medicago truncatula GN=MTR_1g022950 PE=4 SV=2	Medtr1g022950.1 pacid=31098032 transcript=Medtr1g022950.1 locus=Medtr1g022950 ID=Medtr1g022950.1.JCVIMt4.0v1 annot-version=Mt4.0v1	sp|Q6ZRR5|TM136_HUMAN Transmembrane protein 136 OS=Homo sapiens GN=TMEM136 PE=2 SV=2	GO:0016020;GO:0016020;GO:0016021;GO:0016021	NA
g261.t1	1101	0.52162	0.413662	1.0487	0.460679	1.13158	tr|G7I5C0|G7I5C0_MEDTR NAD-dependent epimerase/dehydratase family protein OS=Medicago truncatula GN=MTR_1g022940 PE=4 SV=2	Medtr1g022940.1 pacid=31095676 transcript=Medtr1g022940.1 locus=Medtr1g022940 ID=Medtr1g022940.1.JCVIMt4.0v1 annot-version=Mt4.0v1	sp|P0AD12|YEEZ_ECOLI Protein YeeZ OS=Escherichia coli (strain K12) GN=yeeZ PE=1 SV=1	GO:0000166;GO:0005524;GO:0005829	NA
g262.t1	1308	1.75782	0.876184	1.72535	2.27338	1.45578	tr|A0A0B2PY73|A0A0B2PY73_GLYSO Uncharacterized protein OS=Glycine soja GN=glysoja_008646 PE=4 SV=1	Glyma.17G253300.1.p pacid=30480301 transcript=Glyma.17G253300.1 locus=Glyma.17G253300 ID=Glyma.17G253300.1.Wm82.a2.v1 annot-version=Wm82.a2.v1	NA	NA	NA
g263.t1	483	4.98724	2.12724	3.1066	0.925149	4.52407	tr|A0A072VF03|A0A072VF03_MEDTR BZIP transcription factor bZIP124 OS=Medicago truncatula GN=MTR_1g022495 PE=4 SV=1	Medtr1g022495.1 pacid=31096105 transcript=Medtr1g022495.1 locus=Medtr1g022495 ID=Medtr1g022495.1.JCVIMt4.0v1 annot-version=Mt4.0v1	sp|Q9LZP8|BZP53_ARATH bZIP transcription factor 53 OS=Arabidopsis thaliana GN=BZIP53 PE=1 SV=1	GO:0003677;GO:0003700;GO:0003700;GO:0003700;GO:0003700;GO:0003700;GO:0005515;GO:0005515;GO:0005515;GO:0005515;GO:0005515;GO:0005515;GO:0005515;GO:0005515;GO:0005515;GO:0005515;GO:0005515;GO:0005515;GO:0005515;GO:0005515;GO:0005515;GO:0005515;GO:0005634;GO:0005634;GO:0005634;GO:0006351;GO:0006355;GO:0006355;GO:0006971;GO:0006971;GO:0009267;GO:0043565;GO:0043565;GO:0043565;GO:0043565;GO:0045735;GO:…	NA
g264.t1	990	2.35687	2.53672	8.43247	14.8851	4.07581	tr|A0A072VDT6|A0A072VDT6_MEDTR Nuclease in basal defense response protein OS=Medicago truncatula GN=MTR_1g022485 PE=4 SV=1	Medtr1g022485.1 pacid=31099014 transcript=Medtr1g022485.1 locus=Medtr1g022485 ID=Medtr1g022485.1.JCVIMt4.0v1 annot-version=Mt4.0v1	sp|Q9FWS6|BBD1_ARATH Bifunctional nuclease 1 OS=Arabidopsis thaliana GN=BBD1 PE=2 SV=1	GO:0004518;GO:0004518;GO:0004518;GO:0005634;GO:0005634;GO:0008152;GO:0016787;GO:0043565;GO:0043565;GO:0050832;GO:0090305;GO:0090305;GO:0090305	NA
g265.t1	1857	3.54046	3.64858	8.50678	3.2385	4.40158	tr|A0A072VPX1|A0A072VPX1_MEDTR Sec14p-like phosphatidylinositol transfer family protein OS=Medicago truncatula GN=MTR_1g022480 PE=4 SV=1	Medtr1g022480.2 pacid=31099264 transcript=Medtr1g022480.2 locus=Medtr1g022480 ID=Medtr1g022480.2.JCVIMt4.0v1 annot-version=Mt4.0v1	sp|F4IHJ0|SFH8_ARATH Phosphatidylinositol/phosphatidylcholine transfer protein SFH8 OS=Arabidopsis thaliana GN=SFH8 PE=2 SV=1	GO:0000139;GO:0005215;GO:0005622;GO:0005794;GO:0005886;GO:0005886;GO:0006810;GO:0006810;GO:0015031;GO:0016020	NA
g266.t1	1452	0.417559	1.73438	2.13311	1.73442	1.60762	tr|A0A072VDS9|A0A072VDS9_MEDTR Inositol-pentakisphosphate 2-kinase-like protein OS=Medicago truncatula GN=MTR_1g022475 PE=4 SV=1	Medtr1g022475.1 pacid=31099358 transcript=Medtr1g022475.1 locus=Medtr1g022475 ID=Medtr1g022475.1.JCVIMt4.0v1 annot-version=Mt4.0v1	sp|Q93YN9|IPPK_ARATH Inositol-pentakisphosphate 2-kinase OS=Arabidopsis thaliana GN=IPK1 PE=1 SV=1	GO:0000166;GO:0005524;GO:0005524;GO:0005634;GO:0005737;GO:0010264;GO:0010264;GO:0016301;GO:0016310;GO:0016740;GO:0030643;GO:0032942;GO:0035299;GO:0035299;GO:0035299;GO:0040007;GO:0042742;GO:0046872;GO:0048527;GO:0050832;GO:0051607;GO:0055062	K10572
g267.t1	267	0	0	0	0	0	tr|A0A0B2PU51|A0A0B2PU51_GLYSO Jasmonate O-methyltransferase OS=Glycine soja GN=glysoja_008653 PE=4 SV=1	Glyma.17G252700.1.p pacid=30479221 transcript=Glyma.17G252700.1 locus=Glyma.17G252700 ID=Glyma.17G252700.1.Wm82.a2.v1 annot-version=Wm82.a2.v1	sp|Q9SPV4|SAMT_CLABR Salicylate carboxymethyltransferase OS=Clarkia breweri GN=SAMT PE=1 SV=1	GO:0008168;GO:0008168;GO:0016740;GO:0032259;GO:0046872	NA
g268.t1	1149	0	0.112601	0.16646	7.01954	1.88642	tr|A0A072VED2|A0A072VED2_MEDTR Salicylic acid carboxyl methyltransferase OS=Medicago truncatula GN=MTR_1g022465 PE=4 SV=1	Medtr1g022465.1 pacid=31093964 transcript=Medtr1g022465.1 locus=Medtr1g022465 ID=Medtr1g022465.1.JCVIMt4.0v1 annot-version=Mt4.0v1	sp|Q9SBK6|JMT_BRARP Jasmonate O-methyltransferase OS=Brassica rapa subsp. pekinensis GN=JMT PE=1 SV=1	GO:0005634;GO:0005634;GO:0005737;GO:0005737;GO:0006629;GO:0006631;GO:0006633;GO:0008168;GO:0008168;GO:0016740;GO:0030795;GO:0031408;GO:0031408;GO:0032259	K08241
g269.t1	405	1.6888	2.5277	21.5825	62.0859	13.1804	tr|G8A1R6|G8A1R6_MEDTR 50S ribosomal protein L31 OS=Medicago truncatula GN=MTR_1g022450 PE=2 SV=1	Medtr1g022450.1 pacid=31093160 transcript=Medtr1g022450.1 locus=Medtr1g022450 ID=Medtr1g022450.1.JCVIMt4.0v1 annot-version=Mt4.0v1	sp|Q9FWS4|RK31_ARATH 50S ribosomal protein L31, chloroplastic OS=Arabidopsis thaliana GN=RPL31 PE=2 SV=1	GO:0003723;GO:0003735;GO:0005622;GO:0005840;GO:0005840;GO:0006412;GO:0009507;GO:0009507;GO:0009507;GO:0009507;GO:0009536;GO:0009570;GO:0009941;GO:0019843;GO:0030529	K02909
g270.t1	1053	0	0.435263	0.919914	0.277115	39.2227	tr|G8A1R1|G8A1R1_MEDTR Dihydroflavonol reductase OS=Medicago truncatula GN=MTR_124s0002 PE=4 SV=1	Medtr1g022445.1 pacid=31096299 transcript=Medtr1g022445.1 locus=Medtr1g022445 ID=Medtr1g022445.1.JCVIMt4.0v1 annot-version=Mt4.0v1	sp|Q84KP0|DFRA_PYRCO Bifunctional dihydroflavonol 4-reductase/flavanone 4-reductase OS=Pyrus communis GN=DFR PE=1 SV=1	GO:0003824;GO:0009813;GO:0016491;GO:0045552;GO:0047890;GO:0050662;GO:0055114	K13082
g271.t1	1020	0	18.8973	0.763562	0	4.24629	tr|F8UWD2|F8UWD2_MEDSA Dihydroflavonol 4-reductase OS=Medicago sativa GN=DFR PE=2 SV=1	Medtr1g022440.1 pacid=31098787 transcript=Medtr1g022440.1 locus=Medtr1g022440 ID=Medtr1g022440.1.JCVIMt4.0v1 annot-version=Mt4.0v1	sp|Q9XES5|DFRA_MALDO Bifunctional dihydroflavonol 4-reductase/flavanone 4-reductase OS=Malus domestica GN=DFR PE=1 SV=1	GO:0003824;GO:0009813;GO:0016491;GO:0045552;GO:0047890;GO:0050662;GO:0055114	K13082
g272.t1	1116	0	28.4559	0.172094	0.0647978	0.0696412	tr|A0A072VEY9|A0A072VEY9_MEDTR Ornithine carbamoyltransferase OS=Medicago truncatula GN=MTR_1g022420 PE=3 SV=1	Medtr1g022420.1 pacid=31100490 transcript=Medtr1g022420.1 locus=Medtr1g022420 ID=Medtr1g022420.1.JCVIMt4.0v1 annot-version=Mt4.0v1	sp|Q43814|OTC_PEA Ornithine carbamoyltransferase, chloroplastic OS=Pisum sativum GN=ARGF PE=2 SV=1	GO:0004585;GO:0004585;GO:0006520;GO:0006526;GO:0006591;GO:0008652;GO:0009507;GO:0009507;GO:0009536;GO:0016597;GO:0016740;GO:0016743	K00611
g273.t1	4071	1.32834	0.812959	3.65744	1.49394	1.59547	tr|A0A072VPW1|A0A072VPW1_MEDTR Auxilin-like protein OS=Medicago truncatula GN=MTR_1g022415 PE=4 SV=1	Medtr1g022415.1 pacid=31100337 transcript=Medtr1g022415.1 locus=Medtr1g022415 ID=Medtr1g022415.1.JCVIMt4.0v1 annot-version=Mt4.0v1	sp|Q9FWS1|AUL1_ARATH Auxilin-like protein 1 OS=Arabidopsis thaliana GN=AUL1 PE=2 SV=2	NA	NA
g274.t1	840	6.88335	14.6487	23.9249	11.1215	19.9715	tr|I3RZQ6|I3RZQ6_MEDTR Proteasome subunit alpha type OS=Medicago truncatula GN=MTR_1g022410 PE=2 SV=1	Medtr1g022410.1 pacid=31094246 transcript=Medtr1g022410.1 locus=Medtr1g022410 ID=Medtr1g022410.1.JCVIMt4.0v1 annot-version=Mt4.0v1	sp|P34066|PSA1A_ARATH Proteasome subunit alpha type-1-A OS=Arabidopsis thaliana GN=PAF1 PE=1 SV=3	GO:0000502;GO:0000502;GO:0000502;GO:0004175;GO:0004298;GO:0004298;GO:0005634;GO:0005634;GO:0005737;GO:0005737;GO:0005829;GO:0005839;GO:0005886;GO:0006508;GO:0006511;GO:0008233;GO:0016787;GO:0019773;GO:0030163;GO:0046685;GO:0051603	K02725
g275.t1	789	3.7093	5.58279	10.4438	5.65764	10.6613	tr|I3SYK2|I3SYK2_MEDTR Gamma carbonic anhydrase-like protein OS=Medicago truncatula GN=MTR_1g022405 PE=2 SV=1	Medtr1g022405.1 pacid=31097718 transcript=Medtr1g022405.1 locus=Medtr1g022405 ID=Medtr1g022405.1.JCVIMt4.0v1 annot-version=Mt4.0v1	sp|Q9FWR5|GCA1_ARATH Gamma carbonic anhydrase 1, mitochondrial OS=Arabidopsis thaliana GN=GAMMACA1 PE=1 SV=1	GO:0004089;GO:0005739;GO:0005739;GO:0005747;GO:0005747;GO:0009853;GO:0016020;GO:0016829;GO:0031966;GO:0031966;GO:0045271;GO:0046872;GO:0070207;NOT	NA
g276.t1	1683	0.296092	0.737885	0.870502	0.57339	0.661715	tr|A0A072VEC1|A0A072VEC1_MEDTR PPR containing plant protein OS=Medicago truncatula GN=MTR_1g022400 PE=4 SV=1	Medtr1g022400.1 pacid=31098227 transcript=Medtr1g022400.1 locus=Medtr1g022400 ID=Medtr1g022400.1.JCVIMt4.0v1 annot-version=Mt4.0v1	sp|Q94B59|PP372_ARATH Pentatricopeptide repeat-containing protein At5g09450, mitochondrial OS=Arabidopsis thaliana GN=At5g09450 PE=2 SV=1	GO:0003674;GO:0005739;GO:0005739	NA
g277.t1	438	17.9234	3.56856	46.6742	4.04939	4.06741	tr|A0A0B2PY88|A0A0B2PY88_GLYSO Uncharacterized protein OS=Glycine soja GN=glysoja_008661 PE=4 SV=1	Glyma.17G251800.1.p pacid=30479546 transcript=Glyma.17G251800.1 locus=Glyma.17G251800 ID=Glyma.17G251800.1.Wm82.a2.v1 annot-version=Wm82.a2.v1	NA	NA	NA
g278.t1	378	13.4939	33.2085	22.3732	11.4767	27.6138	tr|A0A072VPV6|A0A072VPV6_MEDTR 60S ribosomal protein L7 OS=Medicago truncatula GN=MTR_1g022385 PE=3 SV=1	Medtr1g022385.1 pacid=31095316 transcript=Medtr1g022385.1 locus=Medtr1g022385 ID=Medtr1g022385.1.JCVIMt4.0v1 annot-version=Mt4.0v1	sp|Q9LHP1|RL74_ARATH 60S ribosomal protein L7-4 OS=Arabidopsis thaliana GN=RPL7D PE=2 SV=1	GO:0005840;GO:0009507;GO:0016020;GO:0022625;GO:0022626;GO:0022626;GO:0030529	K02937
g279.t1	270	15.6164	36.1393	33.8855	9.11918	38.6321	tr|I3T3R3|I3T3R3_MEDTR Uncharacterized protein OS=Medicago truncatula PE=2 SV=1	Medtr1g022385.1 pacid=31095316 transcript=Medtr1g022385.1 locus=Medtr1g022385 ID=Medtr1g022385.1.JCVIMt4.0v1 annot-version=Mt4.0v1	sp|P60039|RL73_ARATH 60S ribosomal protein L7-3 OS=Arabidopsis thaliana GN=RPL7C PE=2 SV=1	GO:0005840;GO:0030529	K02937
g280.t1	246	0.79825	0.998201	1.53045	0	0.60219	NA	NA	NA	NA	NA
g281.t1	417	0.80876	0.60518	1.82199	0.229309	0.242833	tr|B7FH82|B7FH82_MEDTR Putative uncharacterized protein OS=Medicago truncatula PE=2 SV=1	Medtr2g038250.1 pacid=31064842 transcript=Medtr2g038250.1 locus=Medtr2g038250 ID=Medtr2g038250.1.JCVIMt4.0v1 annot-version=Mt4.0v1	sp|Q9LHP1|RL74_ARATH 60S ribosomal protein L7-4 OS=Arabidopsis thaliana GN=RPL7D PE=2 SV=1	GO:0005840;GO:0009507;GO:0016020;GO:0022625;GO:0022626;GO:0022626;GO:0030529	K02937
g282.t1	1212	0.127619	0.265055	0.365558	0.117969	0.507416	tr|A0A072VEX8|A0A072VEX8_MEDTR Uncharacterized protein OS=Medicago truncatula GN=MTR_1g022365 PE=4 SV=1	Medtr1g022365.1 pacid=31095614 transcript=Medtr1g022365.1 locus=Medtr1g022365 ID=Medtr1g022365.1.JCVIMt4.0v1 annot-version=Mt4.0v1	NA	NA	NA
g283.t1	2139	0.503293	0.94064	1.95949	0.63209	1.53318	tr|V7CV20|V7CV20_PHAVU Uncharacterized protein OS=Phaseolus vulgaris GN=PHAVU_001G013700g PE=4 SV=1	Phvul.001G013700.1 pacid=27164601 transcript=Phvul.001G013700.1 locus=Phvul.001G013700 ID=Phvul.001G013700.1.v1.0 annot-version=v1.0	sp|Q940Z1|PPR51_ARATH Pentatricopeptide repeat-containing protein At1g19525 OS=Arabidopsis thaliana GN=At1g19525 PE=2 SV=2	NA	NA
g284.t1	753	3.70267	1.10759	23.4865	18.1795	9.62414	tr|A0A072VFD0|A0A072VFD0_MEDTR Ubiquitin-protein ligase, putative OS=Medicago truncatula GN=MTR_1g022350 PE=4 SV=1	Medtr1g022350.1 pacid=31097492 transcript=Medtr1g022350.1 locus=Medtr1g022350 ID=Medtr1g022350.1.JCVIMt4.0v1 annot-version=Mt4.0v1	sp|O23225|PUB5_ARATH U-box domain-containing protein 5 OS=Arabidopsis thaliana GN=PUB5 PE=3 SV=3	GO:0004842;GO:0016567;GO:0016567;GO:0016874	NA
g285.t1	1761	2.81902	3.02081	10.1847	3.89833	6.04752	tr|A0A0B2SSQ2|A0A0B2SSQ2_GLYSO FACT complex subunit SSRP1 OS=Glycine soja GN=glysoja_031121 PE=4 SV=1	Glyma.01G136100.1.p pacid=30541688 transcript=Glyma.01G136100.1 locus=Glyma.01G136100 ID=Glyma.01G136100.1.Wm82.a2.v1 annot-version=Wm82.a2.v1	sp|O04235|SSRP1_VICFA FACT complex subunit SSRP1 OS=Vicia faba GN=SSRP1 PE=2 SV=1	GO:0003677;GO:0003677;GO:0005634;GO:0005634;GO:0005634;GO:0005694;GO:0005694;GO:0006260;GO:0006281;GO:0006351;GO:0006355;GO:0006974	K09272
g286.t1	447	0	0	0	0	0	tr|A0A072VEX3|A0A072VEX3_MEDTR Transmembrane protein, putative OS=Medicago truncatula GN=MTR_1g022340 PE=4 SV=1	Medtr1g022340.1 pacid=31098723 transcript=Medtr1g022340.1 locus=Medtr1g022340 ID=Medtr1g022340.1.JCVIMt4.0v1 annot-version=Mt4.0v1	NA	NA	NA
g287.t1	1470	0.343279	0.898284	1.05211	0.0475253	0.153476	tr|A0A072VFC5|A0A072VFC5_MEDTR Sugar porter (SP) family MFS transporter OS=Medicago truncatula GN=MTR_1g022315 PE=3 SV=1	Medtr1g022315.1 pacid=31092968 transcript=Medtr1g022315.1 locus=Medtr1g022315 ID=Medtr1g022315.1.JCVIMt4.0v1 annot-version=Mt4.0v1	sp|Q9FRL3|ERDL6_ARATH Sugar transporter ERD6-like 6 OS=Arabidopsis thaliana GN=At1g75220 PE=1 SV=1	GO:0005215;GO:0005351;GO:0005355;GO:0005774;GO:0005794;GO:0005887;GO:0006810;GO:0008643;GO:0009705;GO:0010030;GO:0015992;GO:0016020;GO:0016020;GO:0016020;GO:0016021;GO:0016021;GO:0022857;GO:0022891;GO:0035428;GO:0042593;GO:0046323;GO:0055085;GO:1904659	K08145
g288.t1	246	0	0	0	0	0	tr|B7FHC4|B7FHC4_MEDTR Putative uncharacterized protein OS=Medicago truncatula PE=2 SV=1	Medtr2g038250.1 pacid=31064842 transcript=Medtr2g038250.1 locus=Medtr2g038250 ID=Medtr2g038250.1.JCVIMt4.0v1 annot-version=Mt4.0v1	sp|P60039|RL73_ARATH 60S ribosomal protein L7-3 OS=Arabidopsis thaliana GN=RPL7C PE=2 SV=1	GO:0005840;GO:0030529	NA
g289.t1	618	0.29983	1.18026	1.05953	1.0924	0.905888	tr|K7MNV4|K7MNV4_SOYBN Uncharacterized protein OS=Glycine max GN=GLYMA_17G250900 PE=3 SV=1	Glyma.17G250900.1.p pacid=30479858 transcript=Glyma.17G250900.1 locus=Glyma.17G250900 ID=Glyma.17G250900.1.Wm82.a2.v1 annot-version=Wm82.a2.v1	sp|Q54TC5|MAFL2_DICDI Maf-like protein DDB_G0281937 OS=Dictyostelium discoideum GN=DDB_G0281937 PE=3 SV=1	GO:0003674;GO:0005575;GO:0005737;GO:0005737;GO:0005737;GO:0008150	K06287
g289.t2	699	0.392105	0	1.19907	0.992651	2.61906	tr|A0A0S3RQ97|A0A0S3RQ97_PHAAN Uncharacterized protein OS=Vigna angularis var. angularis GN=Vigan.03G281600 PE=4 SV=1	Medtr1g022295.1 pacid=31093694 transcript=Medtr1g022295.1 locus=Medtr1g022295 ID=Medtr1g022295.1.JCVIMt4.0v1 annot-version=Mt4.0v1	sp|Q54TC5|MAFL2_DICDI Maf-like protein DDB_G0281937 OS=Dictyostelium discoideum GN=DDB_G0281937 PE=3 SV=1	GO:0003674;GO:0005575;GO:0005737;GO:0005737;GO:0005737;GO:0008150	K06287
g290.t1	309	0	0	0.989966	1.1221	3.53142	tr|A0A0B2QM68|A0A0B2QM68_GLYSO DnaJ like subfamily C member 2 OS=Glycine soja GN=glysoja_009286 PE=4 SV=1	Glyma.14G074500.1.p pacid=30531733 transcript=Glyma.14G074500.1 locus=Glyma.14G074500 ID=Glyma.14G074500.1.Wm82.a2.v1 annot-version=Wm82.a2.v1	sp|F4JVB8|RADL1_ARATH Protein RADIALIS-like 1 OS=Arabidopsis thaliana GN=RL1 PE=2 SV=1	GO:0003677;GO:0003700;GO:0005634;GO:0005634;GO:0006351;GO:0006355	NA
g291.t1	2442	2.7029	1.23812	25.3517	19.9496	5.80035	tr|A0A072VFB5|A0A072VFB5_MEDTR LRR receptor-like kinase family protein OS=Medicago truncatula GN=MTR_1g022265 PE=4 SV=1	Medtr1g022265.1 pacid=31095077 transcript=Medtr1g022265.1 locus=Medtr1g022265 ID=Medtr1g022265.1.JCVIMt4.0v1 annot-version=Mt4.0v1	sp|C0LGK4|Y2165_ARATH Probable LRR receptor-like serine/threonine-protein kinase At2g16250 OS=Arabidopsis thaliana GN=At2g16250 PE=2 SV=1	GO:0000166;GO:0004672;GO:0004674;GO:0005524;GO:0005524;GO:0005886;GO:0005886;GO:0005886;GO:0005886;GO:0006468;GO:0009505;GO:0009506;GO:0016020;GO:0016021;GO:0016301;GO:0016310;GO:0016740	NA
g292.t1	1671	0.149201	0.223094	0.694553	0.247667	0.266755	tr|A0A072VEV9|A0A072VEV9_MEDTR Cytosolic purine 5-nucleotidase OS=Medicago truncatula GN=MTR_1g022260 PE=4 SV=1	Medtr1g022260.1 pacid=31096005 transcript=Medtr1g022260.1 locus=Medtr1g022260 ID=Medtr1g022260.1.JCVIMt4.0v1 annot-version=Mt4.0v1	sp|Q5RA22|5NTC_PONAB Cytosolic purine 5'-nucleotidase OS=Pongo abelii GN=NT5C2 PE=2 SV=1	GO:0000166;GO:0003824;GO:0005737;GO:0005737;GO:0008152;GO:0008253;GO:0008253;GO:0009117;GO:0016311;GO:0016311;GO:0016787;GO:0046872	NA
g293.t1	327	3.78183	4.94826	9.22129	2.45041	5.34234	NA	NA	NA	NA	NA
g293.t2	324	0	3.96552	2.16655	1.29787	0	NA	NA	NA	NA	NA
g294.t1	1605	0.530037	1.35976	2.75065	1.2942	2.46222	tr|A0A072VPS8|A0A072VPS8_MEDTR Methyltransferase PMT16, putative OS=Medicago truncatula GN=MTR_1g022255 PE=4 SV=1	Medtr1g022255.1 pacid=31098353 transcript=Medtr1g022255.1 locus=Medtr1g022255 ID=Medtr1g022255.1.JCVIMt4.0v1 annot-version=Mt4.0v1	sp|Q9LN50|PMTS_ARATH Probable methyltransferase PMT28 OS=Arabidopsis thaliana GN=At1g19430 PE=2 SV=1	GO:0000139;GO:0005768;GO:0005794;GO:0005794;GO:0005794;GO:0005802;GO:0008168;GO:0008168;GO:0016020;GO:0016021;GO:0016740;GO:0032259	NA
g295.t1	756	0	0	0	0	0	tr|A0A072VE89|A0A072VE89_MEDTR P-loop nucleoside triphosphate hydrolase superfamily protein OS=Medicago truncatula GN=MTR_1g022245 PE=3 SV=1	Medtr1g022245.1 pacid=31098345 transcript=Medtr1g022245.1 locus=Medtr1g022245 ID=Medtr1g022245.1.JCVIMt4.0v1 annot-version=Mt4.0v1	sp|Q9FLD5|ASD_ARATH AAA-ATPase ASD, mitochondrial OS=Arabidopsis thaliana GN=AATP1 PE=1 SV=1	GO:0000166;GO:0005524;GO:0005524;GO:0005739;GO:0005739;GO:0005783;GO:0008152;GO:0008152;GO:0009409;GO:0009414;GO:0009651;GO:0009737;GO:0010154;GO:0010431;GO:0016020;GO:0016021;GO:0016787;GO:0016887;GO:0016887;GO:0031966	K08900
g296.t1	1779	0.752809	1.0075	1.77555	0.693984	1.32917	tr|A0A0R0GAG6|A0A0R0GAG6_SOYBN Uncharacterized protein OS=Glycine max GN=GLYMA_14G075000 PE=4 SV=1	Glyma.14G075000.1.p pacid=30534300 transcript=Glyma.14G075000.1 locus=Glyma.14G075000 ID=Glyma.14G075000.1.Wm82.a2.v1 annot-version=Wm82.a2.v1	sp|Q8RXN5|TYW1_ARATH S-adenosyl-L-methionine-dependent tRNA 4-demethylwyosine synthase OS=Arabidopsis thaliana GN=TYW1 PE=2 SV=1	GO:0000166;GO:0003824;GO:0005506;GO:0005739;GO:0008033;GO:0010181;GO:0016829;GO:0046872;GO:0051536;GO:0051536;GO:0051539;GO:0055114	K15449
g297.t1	612	0.287616	0.478025	0.831193	0.268556	0.4302	tr|A0A072VFA0|A0A072VFA0_MEDTR Erythronate-4-phosphate dehydrogenase family protein OS=Medicago truncatula GN=MTR_1g022190 PE=4 SV=1	Medtr1g022190.2 pacid=31092984 transcript=Medtr1g022190.2 locus=Medtr1g022190 ID=Medtr1g022190.2.JCVIMt4.0v1 annot-version=Mt4.0v1	sp|Q8GUH2|Y1015_ARATH Uncharacterized protein At1g01500 OS=Arabidopsis thaliana GN=At1g01500 PE=2 SV=1	GO:0008150;GO:0016020;GO:0016020;GO:0016021	NA
g298.t1	1065	4.23572	3.74413	16.0407	12.6499	4.40789	tr|I3T0C2|I3T0C2_MEDTR Uncharacterized protein OS=Medicago truncatula PE=2 SV=1	Medtr1g022185.1 pacid=31098968 transcript=Medtr1g022185.1 locus=Medtr1g022185 ID=Medtr1g022185.1.JCVIMt4.0v1 annot-version=Mt4.0v1	sp|Q55CU8|RSC5_DICDI Random slug protein 5 OS=Dictyostelium discoideum GN=rsc5 PE=2 SV=1	GO:0003674;GO:0005575;GO:0008150	NA
g299.t1	312	6.39701	6.71071	23.3495	23.8988	16.9783	NA	NA	NA	NA	NA
g300.t1	1449	1.49322	1.39787	3.44406	1.45041	2.61285	tr|A0A072VF96|A0A072VF96_MEDTR Glucan endo-1,3-beta-glucosidase-like protein OS=Medicago truncatula GN=MTR_1g022160 PE=3 SV=1	Medtr1g022160.3 pacid=31099392 transcript=Medtr1g022160.3 locus=Medtr1g022160 ID=Medtr1g022160.3.JCVIMt4.0v1 annot-version=Mt4.0v1	sp|Q9M069|E137_ARATH Glucan endo-1,3-beta-glucosidase 7 OS=Arabidopsis thaliana GN=At4g34480 PE=1 SV=2	GO:0004553;GO:0005576;GO:0005576;GO:0005618;GO:0005618;GO:0005975;GO:0008152;GO:0016787;GO:0016798;GO:0042973;GO:0071555	NA
g300.t2	1473	3.12317	1.27331	4.34407	1.70534	4.47813	tr|A0A072VF96|A0A072VF96_MEDTR Glucan endo-1,3-beta-glucosidase-like protein OS=Medicago truncatula GN=MTR_1g022160 PE=3 SV=1	Medtr1g022160.3 pacid=31099392 transcript=Medtr1g022160.3 locus=Medtr1g022160 ID=Medtr1g022160.3.JCVIMt4.0v1 annot-version=Mt4.0v1	sp|Q9M069|E137_ARATH Glucan endo-1,3-beta-glucosidase 7 OS=Arabidopsis thaliana GN=At4g34480 PE=1 SV=2	GO:0004553;GO:0005576;GO:0005576;GO:0005618;GO:0005618;GO:0005975;GO:0008152;GO:0016787;GO:0016798;GO:0042973;GO:0071555	NA
g301.t1	801	0	0	0	0	0	tr|A0A072VET6|A0A072VET6_MEDTR Like-COV protein OS=Medicago truncatula GN=MTR_1g022150 PE=4 SV=1	Medtr1g022150.1 pacid=31100374 transcript=Medtr1g022150.1 locus=Medtr1g022150 ID=Medtr1g022150.1.JCVIMt4.0v1 annot-version=Mt4.0v1	sp|F4IQJ6|LCV3_ARATH Protein LIKE COV 3 OS=Arabidopsis thaliana GN=LCV3 PE=2 SV=1	GO:0016020;GO:0016020;GO:0016021	NA
g302.t1	5097	1.60837	2.48749	3.13725	2.29277	3.50764	tr|A0A072VPQ7|A0A072VPQ7_MEDTR GYF domain protein OS=Medicago truncatula GN=MTR_1g022145 PE=4 SV=1	Medtr1g022145.1 pacid=31100685 transcript=Medtr1g022145.1 locus=Medtr1g022145 ID=Medtr1g022145.1.JCVIMt4.0v1 annot-version=Mt4.0v1	NA	NA	NA
g303.t1	1128	0	0.0574898	0.0566673	0	0.109364	tr|A0A072VF85|A0A072VF85_MEDTR DUF620 family protein OS=Medicago truncatula GN=MTR_1g022075 PE=4 SV=1	Medtr1g022075.1 pacid=31095329 transcript=Medtr1g022075.1 locus=Medtr1g022075 ID=Medtr1g022075.1.JCVIMt4.0v1 annot-version=Mt4.0v1	NA	NA	NA
g304.t1	3432	0.194731	0.0519891	0.18694	0.134286	0.124226	tr|G7L7I1|G7L7I1_MEDTR NB-ARC domain disease resistance protein, putative OS=Medicago truncatula GN=MTR_8g020790 PE=4 SV=1	Medtr8g020790.1 pacid=31072161 transcript=Medtr8g020790.1 locus=Medtr8g020790 ID=Medtr8g020790.1.JCVIMt4.0v1 annot-version=Mt4.0v1	sp|P0C8S1|RP8L2_ARATH Probable disease resistance RPP8-like protein 2 OS=Arabidopsis thaliana GN=RPP8L2 PE=3 SV=1	GO:0000166;GO:0005524;GO:0006952;GO:0043531	NA
g305.t1	2205	0.00475965	0	0	0	0	tr|G7L7I0|G7L7I0_MEDTR DUF594 family protein OS=Medicago truncatula GN=MTR_8g020780 PE=4 SV=1	Medtr8g020780.1 pacid=31069636 transcript=Medtr8g020780.1 locus=Medtr8g020780 ID=Medtr8g020780.1.JCVIMt4.0v1 annot-version=Mt4.0v1	NA	NA	NA
g305.t2	2202	0.0174136	0	0	0	0	tr|G7L7I0|G7L7I0_MEDTR DUF594 family protein OS=Medicago truncatula GN=MTR_8g020780 PE=4 SV=1	Medtr8g020780.1 pacid=31069636 transcript=Medtr8g020780.1 locus=Medtr8g020780 ID=Medtr8g020780.1.JCVIMt4.0v1 annot-version=Mt4.0v1	NA	NA	NA
g306.t1	645	1.79375	3.68916	6.99093	9.78659	6.16863	tr|A0A072VDK2|A0A072VDK2_MEDTR Outer envelope pore protein 24B OS=Medicago truncatula GN=MTR_1g022050 PE=4 SV=1	Medtr1g022050.1 pacid=31099547 transcript=Medtr1g022050.1 locus=Medtr1g022050 ID=Medtr1g022050.1.JCVIMt4.0v1 annot-version=Mt4.0v1	sp|O49929|OEP24_PEA Outer envelope pore protein 24, chloroplastic OS=Pisum sativum GN=OEP24 PE=1 SV=1	GO:0006810;GO:0006811;GO:0009507;GO:0009527;GO:0009536;GO:0009707;GO:0015288;GO:0015288;GO:0016020;GO:0016021;GO:0022843;GO:0031359;GO:0034426;GO:0034426;GO:0034765;GO:0046930;GO:0046930;GO:0055085;GO:0055085	NA
g307.t1	1554	0.549067	0.603681	1.82079	0.491679	1.73261	tr|A0A072VF81|A0A072VF81_MEDTR Plant/F18O14-17 protein OS=Medicago truncatula GN=MTR_1g022045 PE=4 SV=1	Medtr1g022045.1 pacid=31100786 transcript=Medtr1g022045.1 locus=Medtr1g022045 ID=Medtr1g022045.1.JCVIMt4.0v1 annot-version=Mt4.0v1	sp|Q9FRK5|Y1514_ARATH Uncharacterized membrane protein At1g75140 OS=Arabidopsis thaliana GN=At1g75140 PE=1 SV=3	GO:0005773;GO:0005774;GO:0005783;GO:0005783;GO:0016020;GO:0016021	NA
g308.t1	2781	0.831817	0.561377	1.52534	0.932726	1.62543	tr|A0A072VER9|A0A072VER9_MEDTR Protein phosphatase 2C family protein OS=Medicago truncatula GN=MTR_1g022030 PE=4 SV=1	Medtr1g022030.1 pacid=31093254 transcript=Medtr1g022030.1 locus=Medtr1g022030 ID=Medtr1g022030.1.JCVIMt4.0v1 annot-version=Mt4.0v1	sp|Q9SUK9|P2C55_ARATH Probable protein phosphatase 2C 55 OS=Arabidopsis thaliana GN=At4g16580 PE=2 SV=2	GO:0003824;GO:0004721;GO:0004721;GO:0006470;GO:0006470;GO:0008152;GO:0008152;GO:0016787;GO:0046872	K17508
g309.t1	1284	2.07363	2.48463	4.30609	3.64753	4.75589	tr|A0A072VPP4|A0A072VPP4_MEDTR Nucleotide-diphospho-sugar transferase family protein OS=Medicago truncatula GN=MTR_1g022025 PE=4 SV=1	Medtr1g022025.1 pacid=31095056 transcript=Medtr1g022025.1 locus=Medtr1g022025 ID=Medtr1g022025.1.JCVIMt4.0v1 annot-version=Mt4.0v1	sp|Q9LN62|RRA3_ARATH Arabinosyltransferase RRA3 OS=Arabidopsis thaliana GN=RRA3 PE=2 SV=1	GO:0000139;GO:0005768;GO:0005794;GO:0005794;GO:0005794;GO:0005794;GO:0005802;GO:0008152;GO:0008152;GO:0016020;GO:0016021;GO:0016740;GO:0016757;GO:0071555;GO:0080147	NA
g310.t1	468	0	0	0	0.774104	0	NA	NA	NA	NA	NA
g311.t1	759	0.513402	1.64545	3.52959	1.12517	2.62936	tr|A0A072VDJ9|A0A072VDJ9_MEDTR PPPDE thiol peptidase family protein, putative OS=Medicago truncatula GN=MTR_1g022015 PE=4 SV=1	Medtr1g022015.1 pacid=31094559 transcript=Medtr1g022015.1 locus=Medtr1g022015 ID=Medtr1g022015.1.JCVIMt4.0v1 annot-version=Mt4.0v1	sp|Q93VG8|PPDEX_ARATH DeSI-like protein At4g17486 OS=Arabidopsis thaliana GN=At4g17486 PE=2 SV=1	GO:0006508;GO:0008233;GO:0016787	NA
g312.t1	1134	0.22928	0.342869	0.619573	0.190866	0.615465	tr|A0A072VER2|A0A072VER2_MEDTR Phospholipid/glycerol acyltransferase family protein OS=Medicago truncatula GN=MTR_1g022005 PE=4 SV=1	Medtr1g022005.2 pacid=31097166 transcript=Medtr1g022005.2 locus=Medtr1g022005 ID=Medtr1g022005.2.JCVIMt4.0v1 annot-version=Mt4.0v1	sp|Q8L7R3|LPCT1_ARATH Lysophospholipid acyltransferase LPEAT1 OS=Arabidopsis thaliana GN=LPEAT1 PE=1 SV=1	GO:0005634;GO:0005783;GO:0005783;GO:0005783;GO:0005789;GO:0006629;GO:0006644;GO:0006644;GO:0008152;GO:0008654;GO:0016020;GO:0016021;GO:0016740;GO:0016746;GO:0016746;GO:0050200;GO:0050200	K13510
g313.t1	789	0.769855	1.48293	3.5388	2.146	1.77688	tr|A0A072VPP1|A0A072VPP1_MEDTR Peroxisomal biogenesis factor 11 family protein OS=Medicago truncatula GN=MTR_1g021995 PE=4 SV=1	Medtr1g021995.1 pacid=31094209 transcript=Medtr1g021995.1 locus=Medtr1g021995 ID=Medtr1g021995.1.JCVIMt4.0v1 annot-version=Mt4.0v1	sp|Q9FZF1|PX11A_ARATH Peroxisomal membrane protein 11A OS=Arabidopsis thaliana GN=PEX11A PE=1 SV=1	GO:0003674;GO:0005515;GO:0005515;GO:0005777;GO:0005777;GO:0005777;GO:0005778;GO:0005779;GO:0005779;GO:0007031;GO:0007031;GO:0016020;GO:0016021;GO:0016559;GO:0016559;GO:0016559;GO:0042802;GO:0044375;GO:0044375	NA
g314.t1	735	0	0.285178	0	0	0.113947	tr|A0A072VDJ6|A0A072VDJ6_MEDTR Brassinazole-resistant 1 protein OS=Medicago truncatula GN=MTR_1g021990 PE=4 SV=1	Medtr1g021990.1 pacid=31096640 transcript=Medtr1g021990.1 locus=Medtr1g021990 ID=Medtr1g021990.1.JCVIMt4.0v1 annot-version=Mt4.0v1	sp|Q8S307|BZR1_ARATH Protein BRASSINAZOLE-RESISTANT 1 OS=Arabidopsis thaliana GN=BZR1 PE=1 SV=1	GO:0003677;GO:0003677;GO:0003700;GO:0005515;GO:0005634;GO:0005634;GO:0005634;GO:0005829;GO:0006351;GO:0006355;GO:0006355;GO:0009742;GO:0009742;GO:0040008;GO:0045892;GO:0048316;GO:0048481	K14503
g315.t1	1290	0.119012	0.593217	0.486774	0.274884	1.06451	tr|A0A072VF70|A0A072VF70_MEDTR Methyltransferase-like protein OS=Medicago truncatula GN=MTR_1g021985 PE=4 SV=1	Medtr1g021985.1 pacid=31094112 transcript=Medtr1g021985.1 locus=Medtr1g021985 ID=Medtr1g021985.1.JCVIMt4.0v1 annot-version=Mt4.0v1	sp|Q8LFA9|METL2_ARATH Methyltransferase-like protein 2 OS=Arabidopsis thaliana GN=At1g19340 PE=2 SV=2	GO:0003676;GO:0006139;GO:0008168;GO:0008168;GO:0016740;GO:0032259;GO:0032259	NA
g316.t1	678	2.10631	3.04543	4.16592	1.88392	8.81536	tr|A0A072VE50|A0A072VE50_MEDTR Histone deacetylase complex subunit SAP30 Sin3-binding protein OS=Medicago truncatula GN=MTR_1g021970 PE=4 SV=1	Medtr1g021970.1 pacid=31098514 transcript=Medtr1g021970.1 locus=Medtr1g021970 ID=Medtr1g021970.1.JCVIMt4.0v1 annot-version=Mt4.0v1	NA	NA	NA
g317.t1	1071	0.342562	0.121972	0.0601406	0.271746	9.27016	tr|A0A072VDJ2|A0A072VDJ2_MEDTR PPR containing plant-like protein OS=Medicago truncatula GN=MTR_1g021955 PE=4 SV=1	Medtr1g021955.1 pacid=31092729 transcript=Medtr1g021955.1 locus=Medtr1g021955 ID=Medtr1g021955.1.JCVIMt4.0v1 annot-version=Mt4.0v1	sp|Q9FJV7|MCU4_ARATH Calcium uniporter protein 4, mitochondrial OS=Arabidopsis thaliana GN=At5g42610 PE=2 SV=1	GO:0005262;GO:0005739;GO:0005743;GO:0005743;GO:0006810;GO:0006811;GO:0006816;GO:0016020;GO:0016021;GO:0070588	NA
g318.t1	2568	0.734982	1.97238	1.03701	0.832507	0.95405	tr|I1MXU3|I1MXU3_SOYBN Uncharacterized protein OS=Glycine max GN=GLYMA_17G248400 PE=4 SV=2	Glyma.17G248400.3.p pacid=30480396 transcript=Glyma.17G248400.3 locus=Glyma.17G248400 ID=Glyma.17G248400.3.Wm82.a2.v1 annot-version=Wm82.a2.v1	sp|Q29AK2|LMLN_DROPS Leishmanolysin-like peptidase OS=Drosophila pseudoobscura pseudoobscura GN=GA17800 PE=3 SV=1	GO:0004222;GO:0005737;GO:0005737;GO:0005737;GO:0006338;GO:0006508;GO:0006508;GO:0007049;GO:0007052;GO:0007067;GO:0007076;GO:0007100;GO:0007155;GO:0007420;GO:0007444;GO:0008233;GO:0008233;GO:0008237;GO:0008354;GO:0008406;GO:0016020;GO:0016787;GO:0045842;GO:0046872;GO:0051298;GO:0051301	K01404
g319.t1	348	0.213453	0.266478	0.269129	0.305246	2.57085	tr|A0A072VEQ3|A0A072VEQ3_MEDTR Pathogenesis-related thaumatin family protein OS=Medicago truncatula GN=MTR_1g021945 PE=4 SV=1	Medtr1g021945.1 pacid=31093046 transcript=Medtr1g021945.1 locus=Medtr1g021945 ID=Medtr1g021945.1.JCVIMt4.0v1 annot-version=Mt4.0v1	sp|P28493|PR5_ARATH Pathogenesis-related protein 5 OS=Arabidopsis thaliana GN=At1g75040 PE=1 SV=1	GO:0005576;GO:0005618;GO:0005773;GO:0006952;GO:0009607;GO:0009615;GO:0009627;GO:0009627;GO:0010224;GO:0031540;GO:0046686;GO:0048046;GO:0048046;GO:0048046	NA
g320.t1	1155	0.673699	1.00746	2.20633	2.24292	1.54044	tr|A0A072VPM7|A0A072VPM7_MEDTR Phospholipid/glycerol acyltransferase family protein OS=Medicago truncatula GN=MTR_1g021925 PE=4 SV=1	Medtr1g021925.1 pacid=31093732 transcript=Medtr1g021925.1 locus=Medtr1g021925 ID=Medtr1g021925.1.JCVIMt4.0v1 annot-version=Mt4.0v1	sp|Q8L4Y2|LPAT4_ARATH Probable 1-acyl-sn-glycerol-3-phosphate acyltransferase 4 OS=Arabidopsis thaliana GN=LPAT4 PE=2 SV=1	GO:0003841;GO:0006629;GO:0008152;GO:0008654;GO:0016020;GO:0016020;GO:0016021;GO:0016024;GO:0016740;GO:0016746;GO:0016746	K13513
g321.t1	669	2.65572	0.747463	4.97839	0.239511	1.02449	tr|M5XQB5|M5XQB5_PRUPE Uncharacterized protein OS=Prunus persica GN=PRUPE_ppa009859mg PE=4 SV=1	GSVIVT01019031001 pacid=17828806 transcript=GSVIVT01019031001 locus=GSVIVG01019031001 ID=GSVIVT01019031001.Genoscope12X annot-version=Genoscope.12X	sp|Q9SYY4|ELO3L_ARATH Elongation of fatty acids protein 3-like OS=Arabidopsis thaliana GN=HOS3 PE=2 SV=1	GO:0006629;GO:0006631;GO:0006633;GO:0009922;GO:0016020;GO:0016020;GO:0016021;GO:0016021;GO:0016740;GO:0030497;GO:0042761;GO:0071215	NA
g322.t1	804	5.61054	2.72892	12.3165	8.86619	5.00657	tr|I3S3J9|I3S3J9_LOTJA Uncharacterized protein OS=Lotus japonicus PE=2 SV=1	Manes.18G030200.1.p pacid=32348858 transcript=Manes.18G030200.1 locus=Manes.18G030200 ID=Manes.18G030200.1.v6.1 annot-version=v6.1	sp|Q09463|RNF5_CAEEL RING finger protein 5 OS=Caenorhabditis elegans GN=rnf-5 PE=1 SV=1	GO:0005515;GO:0005634;GO:0008270;GO:0018996;GO:0030054;GO:0040039;GO:0040039;GO:0042787;GO:0046872;GO:0055002;GO:0055120;GO:0061630	K10666
g323.t1	819	3.01159	10.7602	15.9215	4.0086	6.49548	tr|A0A072VDI5|A0A072VDI5_MEDTR Hexosyltransferase OS=Medicago truncatula GN=MTR_1g021855 PE=3 SV=1	Medtr1g021855.1 pacid=31096712 transcript=Medtr1g021855.1 locus=Medtr1g021855 ID=Medtr1g021855.1.JCVIMt4.0v1 annot-version=Mt4.0v1	sp|Q9S7G2|GATL2_ARATH Probable galacturonosyltransferase-like 2 OS=Arabidopsis thaliana GN=GATL2 PE=2 SV=1	GO:0000139;GO:0000271;GO:0005794;GO:0005794;GO:0016020;GO:0016021;GO:0016740;GO:0016757;GO:0016757;GO:0016757;GO:0045489;GO:0047262;GO:0071555	NA
g324.t1	1509	0.333547	0	0.0408845	0	0	tr|A0A072VF56|A0A072VF56_MEDTR LysM-domain receptor-like kinase OS=Medicago truncatula GN=MTR_1g021845 PE=4 SV=1	Medtr1g021845.1 pacid=31099863 transcript=Medtr1g021845.1 locus=Medtr1g021845 ID=Medtr1g021845.1.JCVIMt4.0v1 annot-version=Mt4.0v1	sp|O64825|LYK4_ARATH LysM domain receptor-like kinase 4 OS=Arabidopsis thaliana GN=LYK4 PE=1 SV=1	GO:0000166;GO:0004672;GO:0005524;GO:0005524;GO:0005886;GO:0005886;GO:0005886;GO:0006468;GO:0006952;GO:0008061;GO:0008061;GO:0016020;GO:0016021;GO:0016301;GO:0016310;GO:0016740;GO:0045087;GO:0045087;GO:0071219;GO:0071323	NA
g325.t1	1410	2.22837	0.76137	5.02445	2.19006	2.73199	tr|A0A072VE38|A0A072VE38_MEDTR Uncharacterized protein OS=Medicago truncatula GN=MTR_1g021835 PE=4 SV=1	Medtr1g021835.1 pacid=31097840 transcript=Medtr1g021835.1 locus=Medtr1g021835 ID=Medtr1g021835.1.JCVIMt4.0v1 annot-version=Mt4.0v1	sp|P0C7Q8|DA1_ARATH Protein DA1 OS=Arabidopsis thaliana GN=DA1 PE=1 SV=1	GO:0007275;GO:0008270;GO:0043130;GO:0046621;GO:0046872;GO:0048317;GO:0048482	NA
g326.t1	1023	0.0515781	0.0642783	0.0634137	0	0	tr|G7I5A8|G7I5A8_MEDTR Inositol polyphosphate 5-phosphatase I OS=Medicago truncatula GN=MTR_1g021730 PE=4 SV=2	Medtr1g021730.2 pacid=31097834 transcript=Medtr1g021730.2 locus=Medtr1g021730 ID=Medtr1g021730.2.JCVIMt4.0v1 annot-version=Mt4.0v1	sp|Q5EAF2|IP5PB_ARATH Type IV inositol polyphosphate 5-phosphatase 11 OS=Arabidopsis thaliana GN=IP5P11 PE=1 SV=1	GO:0004439;GO:0004439;GO:0004439;GO:0005886;GO:0005886;GO:0005886;GO:0009651;GO:0009733;GO:0009737;GO:0009753;GO:0016020;GO:0016787;GO:0034485;GO:0036092;GO:0043813;GO:0046856;GO:0046856;GO:0046856	NA
g327.t1	1464	0	1.03124	0.887778	0.0954821	2.10699	tr|G7I5A9|G7I5A9_MEDTR Protein DETOXIFICATION OS=Medicago truncatula GN=MTR_1g021740 PE=3 SV=2	Medtr1g021740.1 pacid=31098628 transcript=Medtr1g021740.1 locus=Medtr1g021740 ID=Medtr1g021740.1.JCVIMt4.0v1 annot-version=Mt4.0v1	sp|Q9SX83|DTX33_ARATH Protein DETOXIFICATION 33 OS=Arabidopsis thaliana GN=DTX33 PE=2 SV=1	GO:0005774;GO:0006810;GO:0006855;GO:0015238;GO:0015297;GO:0016020;GO:0016020;GO:0016020;GO:0016021;GO:0055085	K03327
g328.t1	618	0.147465	0.73432	4.22094	11.9327	4.67328	tr|G7I5B0|G7I5B0_MEDTR 30S ribosomal protein S9P OS=Medicago truncatula GN=MTR_1g021760 PE=2 SV=1	Medtr1g021760.1 pacid=31097774 transcript=Medtr1g021760.1 locus=Medtr1g021760 ID=Medtr1g021760.1.JCVIMt4.0v1 annot-version=Mt4.0v1	sp|P82278|RR9_SPIOL 30S ribosomal protein S9, chloroplastic (Fragment) OS=Spinacia oleracea GN=PRPS9 PE=1 SV=1	GO:0003723;GO:0003735;GO:0005840;GO:0005840;GO:0006412;GO:0009507;GO:0009507;GO:0009536;GO:0019843;GO:0030529	K02996
g329.t1	339	0	0	0	0	0	tr|G7I5A2|G7I5A2_MEDTR Plant/MJB21-3 protein OS=Medicago truncatula GN=MTR_1g021670 PE=2 SV=2	Medtr1g021670.1 pacid=31093091 transcript=Medtr1g021670.1 locus=Medtr1g021670 ID=Medtr1g021670.1.JCVIMt4.0v1 annot-version=Mt4.0v1	NA	NA	NA
g330.t1	429	1.29444	0.614281	1.02451	0	1.11301	tr|G7I5A3|G7I5A3_MEDTR Exocyst complex component SEC3B OS=Medicago truncatula GN=MTR_1g021680 PE=4 SV=2	Medtr1g021680.1 pacid=31093917 transcript=Medtr1g021680.1 locus=Medtr1g021680 ID=Medtr1g021680.1.JCVIMt4.0v1 annot-version=Mt4.0v1	sp|Q9SX85|SEC3A_ARATH Exocyst complex component SEC3A OS=Arabidopsis thaliana GN=SEC3A PE=1 SV=1	GO:0005737;GO:0005829;GO:0005856;GO:0005886;GO:0005886;GO:0006810;GO:0006887;GO:0009524;GO:0016020	NA
g331.t1	1788	0.640839	0.426214	0.940624	0.808737	1.42577	tr|G7I5A3|G7I5A3_MEDTR Exocyst complex component SEC3B OS=Medicago truncatula GN=MTR_1g021680 PE=4 SV=2	Medtr1g021680.1 pacid=31093917 transcript=Medtr1g021680.1 locus=Medtr1g021680 ID=Medtr1g021680.1.JCVIMt4.0v1 annot-version=Mt4.0v1	sp|Q9SX85|SEC3A_ARATH Exocyst complex component SEC3A OS=Arabidopsis thaliana GN=SEC3A PE=1 SV=1	GO:0005737;GO:0005829;GO:0005856;GO:0005886;GO:0005886;GO:0006810;GO:0006887;GO:0009524;GO:0016020	NA
g332.t1	504	0	0	0	0	0.0761183	tr|A0A072VF85|A0A072VF85_MEDTR DUF620 family protein OS=Medicago truncatula GN=MTR_1g022075 PE=4 SV=1	Medtr1g022075.1 pacid=31095329 transcript=Medtr1g022075.1 locus=Medtr1g022075 ID=Medtr1g022075.1.JCVIMt4.0v1 annot-version=Mt4.0v1	NA	NA	NA
g333.t1	306	0.117082	0.257244	0	0	0	tr|G7I5B0|G7I5B0_MEDTR 30S ribosomal protein S9P OS=Medicago truncatula GN=MTR_1g021760 PE=2 SV=1	Medtr1g021760.1 pacid=31097774 transcript=Medtr1g021760.1 locus=Medtr1g021760 ID=Medtr1g021760.1.JCVIMt4.0v1 annot-version=Mt4.0v1	sp|Q9XJ27|RR9_ARATH 30S ribosomal protein S9, chloroplastic OS=Arabidopsis thaliana GN=RPS9 PE=2 SV=1	GO:0000312;GO:0000462;GO:0003723;GO:0003735;GO:0003735;GO:0003735;GO:0005840;GO:0005840;GO:0006412;GO:0006412;GO:0009507;GO:0009507;GO:0009507;GO:0009507;GO:0009536;GO:0009570;GO:0009570;GO:0009941;GO:0009941;GO:0016020;GO:0019843;GO:0030529;NOT	K02996
g334.t1	561	0.107308	0.267541	0.665766	0	1.28487	tr|G7I5A2|G7I5A2_MEDTR Plant/MJB21-3 protein OS=Medicago truncatula GN=MTR_1g021670 PE=2 SV=2	Medtr1g021670.1 pacid=31093091 transcript=Medtr1g021670.1 locus=Medtr1g021670 ID=Medtr1g021670.1.JCVIMt4.0v1 annot-version=Mt4.0v1	NA	NA	NA
g335.t1	2652	2.50576	2.91641	6.30393	3.97063	4.60305	tr|G7I5A3|G7I5A3_MEDTR Exocyst complex component SEC3B OS=Medicago truncatula GN=MTR_1g021680 PE=4 SV=2	Medtr1g021680.1 pacid=31093917 transcript=Medtr1g021680.1 locus=Medtr1g021680 ID=Medtr1g021680.1.JCVIMt4.0v1 annot-version=Mt4.0v1	sp|Q9SX85|SEC3A_ARATH Exocyst complex component SEC3A OS=Arabidopsis thaliana GN=SEC3A PE=1 SV=1	GO:0005737;GO:0005829;GO:0005856;GO:0005886;GO:0005886;GO:0006810;GO:0006887;GO:0009524;GO:0016020	NA
g336.t1	1713	3.28229	1.6649	7.29364	2.89255	2.2503	tr|Q7X9B4|Q7X9B4_MEDTR Allene oxide synthase OS=Medicago truncatula GN=aos PE=2 SV=1	Medtr1g021652.1 pacid=31095216 transcript=Medtr1g021652.1 locus=Medtr1g021652 ID=Medtr1g021652.1.JCVIMt4.0v1 annot-version=Mt4.0v1	sp|P48417|CP74_LINUS Allene oxide synthase, chloroplastic OS=Linum usitatissimum GN=CYP74A PE=1 SV=1	GO:0004497;GO:0005506;GO:0006629;GO:0006631;GO:0006633;GO:0009507;GO:0009507;GO:0009536;GO:0016705;GO:0016829;GO:0020037;GO:0031408;GO:0031408;GO:0046872;GO:0047987;GO:0055114	K01723
g337.t1	1398	0.108848	0.0452116	0.133485	0.200999	0.865245	tr|G7I595|G7I595_MEDTR Transducin/WD40 repeat protein OS=Medicago truncatula GN=MTR_1g021590 PE=4 SV=1	Medtr1g021590.1 pacid=31093312 transcript=Medtr1g021590.1 locus=Medtr1g021590 ID=Medtr1g021590.1.JCVIMt4.0v1 annot-version=Mt4.0v1	sp|P90648|MHCKB_DICDI Myosin heavy chain kinase B OS=Dictyostelium discoideum GN=mhkB PE=2 SV=1	GO:0000166;GO:0000281;GO:0000281;GO:0004674;GO:0004674;GO:0004674;GO:0005524;GO:0005524;GO:0005524;GO:0005737;GO:0005737;GO:0005826;GO:0006468;GO:0016301;GO:0016310;GO:0016740;GO:0016905;GO:0016905;GO:0018107;GO:0018107;GO:0031037;GO:0045159;GO:0046777	NA
g338.t1	1914	0.309214	0.738458	2.36589	1.28223	1.26662	tr|G7I593|G7I593_MEDTR Adenine nucleotide alpha hydrolase-like domain kinase OS=Medicago truncatula GN=MTR_1g021570 PE=4 SV=1	Medtr1g021570.1 pacid=31095815 transcript=Medtr1g021570.1 locus=Medtr1g021570 ID=Medtr1g021570.1.JCVIMt4.0v1 annot-version=Mt4.0v1	sp|P0DH62|Y4407_SELML Inactive protein kinase SELMODRAFT_444075 OS=Selaginella moellendorffii GN=SELMODRAFT_444075 PE=2 SV=1	GO:0000166;GO:0004672;GO:0005524;GO:0005524;GO:0006468	NA
g339.t1	696	0	0.203306	0.906933	0.455678	0.487539	tr|G7I588|G7I588_MEDTR Myb-like DNA-binding domain, shaqkyf class protein OS=Medicago truncatula GN=MTR_1g021520 PE=4 SV=1	Medtr1g021520.1 pacid=31099112 transcript=Medtr1g021520.1 locus=Medtr1g021520 ID=Medtr1g021520.1.JCVIMt4.0v1 annot-version=Mt4.0v1	sp|Q9FJV5|KAN4_ARATH Probable transcription factor KAN4 OS=Arabidopsis thaliana GN=KAN4 PE=1 SV=1	GO:0003677;GO:0003677;GO:0003700;GO:0005618;GO:0005634;GO:0005634;GO:0005634;GO:0006351;GO:0006355;GO:0006355;GO:0006355;GO:0007275;GO:0030154;GO:0044212;GO:0048481;GO:0080060;GO:0080060	NA
g340.t1	1011	1.41165	3.19272	4.37161	0.726269	4.13397	tr|G7I585|G7I585_MEDTR Plant-specific B3-DNA-binding domain protein OS=Medicago truncatula GN=MTR_1g021500 PE=4 SV=1	Medtr1g021500.2 pacid=31095170 transcript=Medtr1g021500.2 locus=Medtr1g021500 ID=Medtr1g021500.2.JCVIMt4.0v1 annot-version=Mt4.0v1	sp|Q8RYD1|REM16_ARATH B3 domain-containing protein REM16 OS=Arabidopsis thaliana GN=REM16 PE=2 SV=1	GO:0003677;GO:0003677;GO:0005634;GO:0005634;GO:0005773;GO:0006351;GO:0006355	NA
g341.t1	567	0.317469	0.527672	0.918945	2.37585	1.42535	tr|G7I4K7|G7I4K7_MEDTR Plant-specific B3-DNA-binding domain protein OS=Medicago truncatula GN=MTR_1g021350 PE=4 SV=1	Medtr1g021350.1 pacid=31096748 transcript=Medtr1g021350.1 locus=Medtr1g021350 ID=Medtr1g021350.1.JCVIMt4.0v1 annot-version=Mt4.0v1	NA	NA	NA
g342.t1	771	0.143925	0.269077	0.177557	0.200674	0.429944	tr|G7I577|G7I577_MEDTR Plant-specific B3-DNA-binding domain protein OS=Medicago truncatula GN=MTR_1g021410 PE=4 SV=1	Medtr1g021410.1 pacid=31095029 transcript=Medtr1g021410.1 locus=Medtr1g021410 ID=Medtr1g021410.1.JCVIMt4.0v1 annot-version=Mt4.0v1	sp|Q8S2E6|Y1235_ORYSJ B3 domain-containing protein Os01g0723500 OS=Oryza sativa subsp. japonica GN=Os01g0723500 PE=3 SV=1	GO:0003677;GO:0003677;GO:0005634;GO:0005634;GO:0006351;GO:0006355	NA
g343.t1	1734	0.770759	0.516886	1.43218	1.38756	1.13127	tr|G7I4K4|G7I4K4_MEDTR Plant-specific B3-DNA-binding domain protein OS=Medicago truncatula GN=MTR_1g021320 PE=4 SV=2	Medtr1g021320.1 pacid=31096293 transcript=Medtr1g021320.1 locus=Medtr1g021320 ID=Medtr1g021320.1.JCVIMt4.0v1 annot-version=Mt4.0v1	sp|Q8S2E6|Y1235_ORYSJ B3 domain-containing protein Os01g0723500 OS=Oryza sativa subsp. japonica GN=Os01g0723500 PE=3 SV=1	GO:0003677;GO:0003677;GO:0005634;GO:0005634;GO:0006351;GO:0006355	NA
g344.t1	804	1.09474	1.02335	1.94027	1.14402	2.0435	tr|G7I4K4|G7I4K4_MEDTR Plant-specific B3-DNA-binding domain protein OS=Medicago truncatula GN=MTR_1g021320 PE=4 SV=2	Medtr1g021320.1 pacid=31096293 transcript=Medtr1g021320.1 locus=Medtr1g021320 ID=Medtr1g021320.1.JCVIMt4.0v1 annot-version=Mt4.0v1	sp|Q8S2E6|Y1235_ORYSJ B3 domain-containing protein Os01g0723500 OS=Oryza sativa subsp. japonica GN=Os01g0723500 PE=3 SV=1	GO:0003677;GO:0003677;GO:0005634;GO:0005634;GO:0006351;GO:0006355	NA
g345.t1	498	0	0	0	0	0	tr|A0A0S3SWB2|A0A0S3SWB2_PHAAN Uncharacterized protein OS=Vigna angularis var. angularis GN=Vigan.09G053500 PE=4 SV=1	Cucsa.278240.1 pacid=16974138 transcript=Cucsa.278240.1 locus=Cucsa.278240 ID=Cucsa.278240.1.v1.122 annot-version=v1.0	NA	NA	NA
g346.t1	1992	0.965538	1.67726	3.99479	2.35399	2.66616	tr|G7I4K4|G7I4K4_MEDTR Plant-specific B3-DNA-binding domain protein OS=Medicago truncatula GN=MTR_1g021320 PE=4 SV=2	Medtr1g021320.1 pacid=31096293 transcript=Medtr1g021320.1 locus=Medtr1g021320 ID=Medtr1g021320.1.JCVIMt4.0v1 annot-version=Mt4.0v1	sp|Q8S2E6|Y1235_ORYSJ B3 domain-containing protein Os01g0723500 OS=Oryza sativa subsp. japonica GN=Os01g0723500 PE=3 SV=1	GO:0003677;GO:0003677;GO:0005634;GO:0005634;GO:0006351;GO:0006355	NA
g347.t1	1581	0.760695	1.18484	2.05853	0.789471	1.51131	tr|G7I4K0|G7I4K0_MEDTR B3 DNA-binding domain protein OS=Medicago truncatula GN=MTR_1g021270 PE=4 SV=1	Medtr1g021270.1 pacid=31098867 transcript=Medtr1g021270.1 locus=Medtr1g021270 ID=Medtr1g021270.1.JCVIMt4.0v1 annot-version=Mt4.0v1	sp|Q8S2E6|Y1235_ORYSJ B3 domain-containing protein Os01g0723500 OS=Oryza sativa subsp. japonica GN=Os01g0723500 PE=3 SV=1	GO:0003677;GO:0003677;GO:0005634;GO:0005634;GO:0006351;GO:0006355	NA
g348.t1	1155	0.314393	1.1194	1.48927	1.43297	1.67439	tr|G7I4J2|G7I4J2_MEDTR Signal peptidase I, putative OS=Medicago truncatula GN=MTR_1g021180 PE=4 SV=2	Medtr1g021180.1 pacid=31098935 transcript=Medtr1g021180.1 locus=Medtr1g021180 ID=Medtr1g021180.1.JCVIMt4.0v1 annot-version=Mt4.0v1	NA	NA	NA
g349.t1	1653	2.65705	2.85933	13.3166	6.05659	6.25317	tr|G7I4I7|G7I4I7_MEDTR Nucleobase-ascorbate transporter-like protein OS=Medicago truncatula GN=MTR_1g021120 PE=4 SV=1	Medtr1g021120.1 pacid=31096847 transcript=Medtr1g021120.1 locus=Medtr1g021120 ID=Medtr1g021120.1.JCVIMt4.0v1 annot-version=Mt4.0v1	sp|Q8GZD4|NAT3_ARATH Nucleobase-ascorbate transporter 3 OS=Arabidopsis thaliana GN=NAT3 PE=2 SV=2	GO:0005215;GO:0005886;GO:0005886;GO:0005886;GO:0006810;GO:0006810;GO:0009506;GO:0015207;GO:0015208;GO:0015210;GO:0015294;GO:0016020;GO:0016020;GO:0016020;GO:0016021;GO:0035344;GO:0055085;GO:0098655;GO:0098702;GO:0098710;GO:0098721	K14611
g350.t1	303	0	0	0	0	0	NA	NA	NA	NA	NA
g351.t1	2130	3.83767	1.8325	9.95426	12.3181	6.81066	tr|V5UQI4|V5UQI4_CICAR CC-NBS-LRR disease resistance protein OS=Cicer arietinum PE=4 SV=1	Medtr1g021110.1 pacid=31099386 transcript=Medtr1g021110.1 locus=Medtr1g021110 ID=Medtr1g021110.1.JCVIMt4.0v1 annot-version=Mt4.0v1	sp|Q9LZ25|DRL30_ARATH Probable disease resistance protein At5g04720 OS=Arabidopsis thaliana GN=At5g04720 PE=2 SV=1	GO:0000166;GO:0005524;GO:0006952;GO:0042742;GO:0043531	NA
g352.t1	1887	6.12251	3.84696	30.2071	18.5183	13.6021	tr|G7I4I5|G7I4I5_MEDTR Disease resistance protein (CC-NBS-LRR class) family protein OS=Medicago truncatula GN=MTR_1g021100 PE=4 SV=2	Medtr1g021100.1 pacid=31099364 transcript=Medtr1g021100.1 locus=Medtr1g021100 ID=Medtr1g021100.1.JCVIMt4.0v1 annot-version=Mt4.0v1	sp|Q9SZA7|DRL29_ARATH Probable disease resistance protein At4g33300 OS=Arabidopsis thaliana GN=At4g33300 PE=2 SV=3	GO:0000166;GO:0005524;GO:0006952;GO:0042742;GO:0043531;GO:0048046	NA
g353.t1	396	0	0	0	0	0	tr|K4DGX0|K4DGX0_SOLLC Uncharacterized protein OS=Solanum lycopersicum GN=Solyc12g088990.1 PE=4 SV=1	Solyc12g088990.1.1 pacid=27308706 transcript=Solyc12g088990.1.1 locus=Solyc12g088990.1 ID=Solyc12g088990.1.1.iTAGv2.3 annot-version=iTAGv2.3	sp|Q9SX85|SEC3A_ARATH Exocyst complex component SEC3A OS=Arabidopsis thaliana GN=SEC3A PE=1 SV=1	GO:0005737;GO:0005829;GO:0005856;GO:0005886;GO:0005886;GO:0006810;GO:0006887;GO:0009524;GO:0016020	NA
g354.t1	837	0.586928	0.162554	1.16244	0.181618	0.681548	tr|G7I4I3|G7I4I3_MEDTR Organellar single-stranded DNA-binding protein OS=Medicago truncatula GN=MTR_1g021080 PE=4 SV=1	Medtr1g021080.1 pacid=31098103 transcript=Medtr1g021080.1 locus=Medtr1g021080 ID=Medtr1g021080.1.JCVIMt4.0v1 annot-version=Mt4.0v1	sp|Q9SX99|OSB1_ARATH Protein OSB1, mitochondrial OS=Arabidopsis thaliana GN=OSB1 PE=1 SV=1	GO:0000002;GO:0003677;GO:0003697;GO:0003697;GO:0005739;GO:0005739;GO:0005739;GO:0006260;GO:0045910;GO:0048046	NA
g355.t1	828	0.132114	0.0823308	0.0814143	0.184	0.0986305	tr|A0A072ULU1|A0A072ULU1_MEDTR Long-chain-alcohol oxidase OS=Medicago truncatula GN=MTR_4g080823 PE=3 SV=1	Medtr4g080823.1 pacid=31109269 transcript=Medtr4g080823.1 locus=Medtr4g080823 ID=Medtr4g080823.1.JCVIMt4.0v1 annot-version=Mt4.0v1	sp|B5WWZ8|FAO1_LOTJA Long-chain-alcohol oxidase FAO1 OS=Lotus japonicus GN=FAO1 PE=1 SV=1	GO:0006066;GO:0009409;GO:0016020;GO:0016020;GO:0016021;GO:0016491;GO:0016491;GO:0016614;GO:0046577;GO:0046577;GO:0046577;GO:0050660;GO:0055114;GO:0055114;GO:0055114	K17756
g356.t1	999	0	0	0.195563	0.0736438	0.395421	tr|A0A072TQ45|A0A072TQ45_MEDTR Long-chain-alcohol oxidase FAO1 (Fragment) OS=Medicago truncatula GN=MTR_0651s0010 PE=4 SV=1	Medtr0651s0010.1 pacid=31084525 transcript=Medtr0651s0010.1 locus=Medtr0651s0010 ID=Medtr0651s0010.1.JCVIMt4.0v1 annot-version=Mt4.0v1	sp|B5WWZ8|FAO1_LOTJA Long-chain-alcohol oxidase FAO1 OS=Lotus japonicus GN=FAO1 PE=1 SV=1	GO:0006066;GO:0009409;GO:0016020;GO:0016020;GO:0016021;GO:0016491;GO:0016491;GO:0016614;GO:0046577;GO:0046577;GO:0046577;GO:0050660;GO:0055114;GO:0055114;GO:0055114	K17756
g357.t1	1638	0.487917	0.227988	2.09223	0.717203	0.636106	tr|G7I4I0|G7I4I0_MEDTR Transcription factor OS=Medicago truncatula GN=MTR_1g021040 PE=4 SV=1	Medtr1g021040.1 pacid=31097887 transcript=Medtr1g021040.1 locus=Medtr1g021040 ID=Medtr1g021040.1.JCVIMt4.0v1 annot-version=Mt4.0v1	NA	NA	NA
g358.t1	294	0	0	0	0	0	NA	NA	NA	NA	NA
g359.t1	1278	2.40519	4.74555	13.2816	6.16689	7.94821	tr|A0A072VF33|A0A072VF33_MEDTR Polyadenylate-binding protein RBP47C OS=Medicago truncatula GN=MTR_1g020080 PE=4 SV=1	Medtr1g020080.1 pacid=31094033 transcript=Medtr1g020080.1 locus=Medtr1g020080 ID=Medtr1g020080.1.JCVIMt4.0v1 annot-version=Mt4.0v1	sp|Q9SX79|RB47C_ARATH Polyadenylate-binding protein RBP47C OS=Arabidopsis thaliana GN=RBP47C PE=2 SV=1	GO:0000166;GO:0003676;GO:0003723;GO:0005634;GO:0005634;GO:0005634;GO:0005634;GO:0006397;GO:0008143;GO:0010494;GO:0034605	NA
g360.t1	3066	0.970011	1.18906	2.58134	2.22326	3.16755	tr|A0A072VE12|A0A072VE12_MEDTR Calcineurin-like metallo-phosphoesterase superfamily protein OS=Medicago truncatula GN=MTR_1g020000 PE=4 SV=1	Medtr1g020000.1 pacid=31097499 transcript=Medtr1g020000.1 locus=Medtr1g020000 ID=Medtr1g020000.1.JCVIMt4.0v1 annot-version=Mt4.0v1	NA	NA	NA
g361.t1	843	0.193988	0	0.478047	0.360127	0.38615	tr|A0A072VDF3|A0A072VDF3_MEDTR Sulfotransferase OS=Medicago truncatula GN=MTR_1g019990 PE=3 SV=1	Medtr1g019990.1 pacid=31099378 transcript=Medtr1g019990.1 locus=Medtr1g019990 ID=Medtr1g019990.1.JCVIMt4.0v1 annot-version=Mt4.0v1	NA	NA	NA
g362.t1	612	0.766977	1.07556	3.44351	3.22267	2.0076	tr|A0A072VE08|A0A072VE08_MEDTR Heme oxygenase 1 protein OS=Medicago truncatula GN=MTR_1g019970 PE=4 SV=1	Medtr1g019970.1 pacid=31097405 transcript=Medtr1g019970.1 locus=Medtr1g019970 ID=Medtr1g019970.1.JCVIMt4.0v1 annot-version=Mt4.0v1	sp|O48722|HMOX2_ARATH Probable inactive heme oxygenase 2, chloroplastic OS=Arabidopsis thaliana GN=HO2 PE=2 SV=2	GO:0004392;GO:0006788;GO:0009507;GO:0009507;GO:0009536;GO:0015979;GO:0055114	K00510
g363.t1	3384	0.169377	0.316541	0.48289	0.720309	0.651322	tr|A0A072VEK9|A0A072VEK9_MEDTR Alpha/beta-hydrolase family-like protein OS=Medicago truncatula GN=MTR_1g019960 PE=4 SV=1	Medtr1g019960.1 pacid=31096946 transcript=Medtr1g019960.1 locus=Medtr1g019960 ID=Medtr1g019960.1.JCVIMt4.0v1 annot-version=Mt4.0v1	sp|Q2TBM9|SRAC1_BOVIN Protein SERAC1 OS=Bos taurus GN=SERAC1 PE=2 SV=1	GO:0005578;GO:0005654;GO:0005737;GO:0005739;GO:0005739;GO:0005739;GO:0005783;GO:0005783;GO:0006505;GO:0006629;GO:0006886;GO:0008654;GO:0016020;GO:0016020;GO:0016021;GO:0016788;GO:0030198	NA
g364.t1	1173	7.1941	0.550003	5.85319	8.08045	0.592315	tr|G7I4H1|G7I4H1_MEDTR Patatin OS=Medicago truncatula GN=MTR_1g019940 PE=3 SV=1	Medtr1g019940.1 pacid=31095536 transcript=Medtr1g019940.1 locus=Medtr1g019940 ID=Medtr1g019940.1.JCVIMt4.0v1 annot-version=Mt4.0v1	sp|O48723|PLP2_ARATH Patatin-like protein 2 OS=Arabidopsis thaliana GN=PLP2 PE=1 SV=1	GO:0004620;GO:0005737;GO:0005737;GO:0005737;GO:0006629;GO:0006629;GO:0006629;GO:0006952;GO:0008152;GO:0009626;GO:0009626;GO:0016020;GO:0016042;GO:0016298;GO:0016787;GO:0031408;GO:0046686;GO:0047372;GO:0051607;GO:0071456	NA
g365.t1	942	3.5182	6.71843	11.5214	7.02128	7.70569	tr|G7I4G9|G7I4G9_MEDTR 26S proteasome non-ATPase regulatory subunit-like protein OS=Medicago truncatula GN=MTR_1g019930 PE=4 SV=1	Medtr1g019930.1 pacid=31098027 transcript=Medtr1g019930.1 locus=Medtr1g019930 ID=Medtr1g019930.1.JCVIMt4.0v1 annot-version=Mt4.0v1	sp|Q9LT08|PSDE_ARATH 26S proteasome non-ATPase regulatory subunit 14 homolog OS=Arabidopsis thaliana GN=RPN11 PE=1 SV=1	GO:0000502;GO:0000502;GO:0005634;GO:0005829;GO:0006508;GO:0008233;GO:0008237;GO:0009651;GO:0016787;GO:0030163;GO:0046872	K03030
g366.t1	648	1.96162	1.88939	6.2877	2.99341	3.99944	tr|G7I4G4|G7I4G4_MEDTR LisH and RanBPM domain protein OS=Medicago truncatula GN=MTR_1g019870 PE=4 SV=1	Medtr1g019870.1 pacid=31095777 transcript=Medtr1g019870.1 locus=Medtr1g019870 ID=Medtr1g019870.1.JCVIMt4.0v1 annot-version=Mt4.0v1	sp|A7SWD3|GID8_NEMVE Glucose-induced degradation protein 8 homolog OS=Nematostella vectensis GN=v1g247787 PE=3 SV=1	GO:0005634;GO:0005634	NA
g367.t1	582	4.29593	7.39523	10.1453	7.17144	11.9374	tr|G7I4F8|G7I4F8_MEDTR Succinate dehydrogenase OS=Medicago truncatula GN=MTR_1g019810 PE=4 SV=2	Medtr1g019810.1 pacid=31097575 transcript=Medtr1g019810.1 locus=Medtr1g019810 ID=Medtr1g019810.1.JCVIMt4.0v1 annot-version=Mt4.0v1	sp|Q9SX77|SDH5_ARATH Succinate dehydrogenase subunit 5, mitochondrial OS=Arabidopsis thaliana GN=SDH5 PE=1 SV=1	GO:0005634;GO:0005739;GO:0005739;GO:0005739;GO:0005739;GO:0005739;GO:0005739;GO:0005743;GO:0005743;GO:0005749;GO:0006099;GO:0006099;GO:0009735;GO:0016020;GO:0045273	NA
g368.t1	627	1.1155	1.27459	9.32124	2.21213	0.278036	tr|G7I4F7|G7I4F7_MEDTR Uncharacterized protein OS=Medicago truncatula GN=MTR_1g019800 PE=4 SV=1	Medtr1g019800.1 pacid=31099375 transcript=Medtr1g019800.1 locus=Medtr1g019800 ID=Medtr1g019800.1.JCVIMt4.0v1 annot-version=Mt4.0v1	NA	NA	NA
g369.t1	513	0.483513	0.3014	0.450986	0.510277	0	tr|G7I4F6|G7I4F6_MEDTR Uncharacterized protein OS=Medicago truncatula GN=MTR_1g019790 PE=4 SV=1	Medtr1g019790.1 pacid=31094535 transcript=Medtr1g019790.1 locus=Medtr1g019790 ID=Medtr1g019790.1.JCVIMt4.0v1 annot-version=Mt4.0v1	NA	NA	NA
g370.t1	1017	0.726996	0.906009	1.7239	0.865547	1.31696	tr|G7I4F5|G7I4F5_MEDTR Plant/F17M5-140 protein OS=Medicago truncatula GN=MTR_1g019780 PE=4 SV=1	Medtr1g019780.1 pacid=31099997 transcript=Medtr1g019780.1 locus=Medtr1g019780 ID=Medtr1g019780.1.JCVIMt4.0v1 annot-version=Mt4.0v1	NA	NA	NA
g371.t1	1089	0.144046	0.059837	0.294993	0.0666452	0.78776	tr|G7I3N6|G7I3N6_MEDTR Origin recognition complex second largest subunit 2 OS=Medicago truncatula GN=MTR_1g019770 PE=4 SV=1	Medtr1g019770.1 pacid=31100000 transcript=Medtr1g019770.1 locus=Medtr1g019770 ID=Medtr1g019770.1.JCVIMt4.0v1 annot-version=Mt4.0v1	sp|Q38899|ORC2_ARATH Origin of replication complex subunit 2 OS=Arabidopsis thaliana GN=ORC2 PE=1 SV=1	GO:0000808;GO:0000808;GO:0003688;GO:0005515;GO:0005515;GO:0005515;GO:0005515;GO:0005515;GO:0005515;GO:0005515;GO:0005515;GO:0005515;GO:0005634;GO:0005634;GO:0005634;GO:0006260;GO:0006260;GO:0006260	K02604
g372.t1	1293	1.38488	1.13406	7.18549	4.05768	4.18801	tr|G7I3N5|G7I3N5_MEDTR Catalytic/protein phosphatase type 2C OS=Medicago truncatula GN=MTR_1g019760 PE=4 SV=2	Medtr1g019760.1 pacid=31094915 transcript=Medtr1g019760.1 locus=Medtr1g019760 ID=Medtr1g019760.1.JCVIMt4.0v1 annot-version=Mt4.0v1	sp|Q9FX08|P2C12_ARATH Probable protein phosphatase 2C 12 OS=Arabidopsis thaliana GN=At1g47380 PE=2 SV=1	GO:0003824;GO:0004721;GO:0004721;GO:0004722;GO:0005829;GO:0006470;GO:0016787;GO:0046872	NA
g373.t1	309	0.520185	0	0	1.49613	1.17714	tr|G7I3N4|G7I3N4_MEDTR BRI1 kinase inhibitor 1, putative OS=Medicago truncatula GN=MTR_1g019750 PE=4 SV=1	Medtr1g019750.1 pacid=31098236 transcript=Medtr1g019750.1 locus=Medtr1g019750 ID=Medtr1g019750.1.JCVIMt4.0v1 annot-version=Mt4.0v1	sp|Q67J19|BKI1_ORYSJ Probable BRI1 kinase inhibitor 1 OS=Oryza sativa subsp. japonica GN=BKI1 PE=1 SV=1	GO:0006629;GO:0009742	NA
g374.t1	1488	0.711307	0.548689	1.7024	1.73492	1.51433	tr|G7I3N3|G7I3N3_MEDTR Phosphatidic acid phosphohydrolase OS=Medicago truncatula GN=MTR_1g019740 PE=4 SV=1	Medtr1g019740.4 pacid=31097329 transcript=Medtr1g019740.4 locus=Medtr1g019740 ID=Medtr1g019740.4.JCVIMt4.0v1 annot-version=Mt4.0v1	sp|Q9FMN2|PAH2_ARATH Phosphatidate phosphatase PAH2 OS=Arabidopsis thaliana GN=PAH2 PE=1 SV=1	GO:0005737;GO:0005829;GO:0006629;GO:0008195;GO:0008654;GO:0016020;GO:0016311;GO:0016787;GO:0019375;GO:0048046	K15728
g375.t1	291	1.15641	0.722761	4.41187	2.50016	1.30975	tr|G7I3N1|G7I3N1_MEDTR EF-hand pair protein OS=Medicago truncatula GN=MTR_1g019720 PE=4 SV=2	Medtr1g019720.1 pacid=31096783 transcript=Medtr1g019720.1 locus=Medtr1g019720 ID=Medtr1g019720.1.JCVIMt4.0v1 annot-version=Mt4.0v1	NA	NA	NA
g376.t1	288	0	0	0	0	0	tr|A0A072VPH3|A0A072VPH3_MEDTR EF-hand pair protein OS=Medicago truncatula GN=MTR_1g019715 PE=4 SV=1	Medtr1g019715.1 pacid=31097934 transcript=Medtr1g019715.1 locus=Medtr1g019715 ID=Medtr1g019715.1.JCVIMt4.0v1 annot-version=Mt4.0v1	sp|Q9NPB3|CABP2_HUMAN Calcium-binding protein 2 OS=Homo sapiens GN=CABP2 PE=1 SV=4	GO:0005509;GO:0005509;GO:0005737;GO:0005794;GO:0005794;GO:0005794;GO:0005886;GO:0005886;GO:0005886;GO:0007165;GO:0016020;GO:0046872;GO:0048471	NA
g377.t1	1005	0	0	0.12947	0	0.0785381	tr|A2Q3T1|A2Q3T1_MEDTR 2OG-Fe(II) oxygenase OS=Medicago truncatula GN=MTR_2g007060 PE=4 SV=1	Medtr2g007060.1 pacid=31063987 transcript=Medtr2g007060.1 locus=Medtr2g007060 ID=Medtr2g007060.1.JCVIMt4.0v1 annot-version=Mt4.0v1	NA	NA	K10767
g378.t1	285	1.50148	0.375471	3.43937	0	0.453282	tr|G7I3M7|G7I3M7_MEDTR EF hand protein OS=Medicago truncatula GN=MTR_1g019670 PE=4 SV=1	Medtr1g019670.1 pacid=31093235 transcript=Medtr1g019670.1 locus=Medtr1g019670 ID=Medtr1g019670.1.JCVIMt4.0v1 annot-version=Mt4.0v1	NA	NA	NA
g379.t1	288	0.294621	0	11.9936	0	0	tr|G7I3M1|G7I3M1_MEDTR EF hand protein OS=Medicago truncatula GN=MTR_1g019610 PE=4 SV=1	Medtr1g019610.1 pacid=31092810 transcript=Medtr1g019610.1 locus=Medtr1g019610 ID=Medtr1g019610.1.JCVIMt4.0v1 annot-version=Mt4.0v1	NA	NA	NA
g380.t1	288	8.54402	0	47.5996	14.4406	0.88965	tr|G7I3M4|G7I3M4_MEDTR EF hand protein OS=Medicago truncatula GN=MTR_1g019640 PE=4 SV=1	Medtr1g019640.1 pacid=31097345 transcript=Medtr1g019640.1 locus=Medtr1g019640 ID=Medtr1g019640.1.JCVIMt4.0v1 annot-version=Mt4.0v1	NA	NA	NA
g381.t1	393	0	0	0	0	0	tr|G7L0D1|G7L0D1_MEDTR Uncharacterized protein OS=Medicago truncatula GN=MTR_7g075370 PE=4 SV=1	Medtr7g075370.1 pacid=31083990 transcript=Medtr7g075370.1 locus=Medtr7g075370 ID=Medtr7g075370.1.JCVIMt4.0v1 annot-version=Mt4.0v1	NA	NA	NA
g382.t1	960	0	0	0.0682919	0	0.0828279	NA	NA	NA	NA	NA
g383.t1	300	4.34987	0	1.94684	0.527755	0	tr|G7I3M0|G7I3M0_MEDTR EF-hand pair protein OS=Medicago truncatula GN=MTR_1g019600 PE=4 SV=1	Medtr1g019600.1 pacid=31097127 transcript=Medtr1g019600.1 locus=Medtr1g019600 ID=Medtr1g019600.1.JCVIMt4.0v1 annot-version=Mt4.0v1	sp|P42529|CBPA_DICDI Calcium-binding protein A OS=Dictyostelium discoideum GN=cbpA PE=2 SV=1	GO:0005509;GO:0005509;GO:0005509;GO:0005515;GO:0005515;GO:0031152;GO:0031252;GO:0031254;GO:0046872;GO:0048870	NA
g384.t1	372	0	0	0	0	0	NA	NA	NA	NA	NA
g385.t1	1158	0.197186	0.167417	0.219982	0	0	tr|A0A072TX66|A0A072TX66_MEDTR Ethylene response factor OS=Medicago truncatula GN=MTR_8g012655 PE=4 SV=1	Medtr8g012655.2 pacid=31072925 transcript=Medtr8g012655.2 locus=Medtr8g012655 ID=Medtr8g012655.2.JCVIMt4.0v1 annot-version=Mt4.0v1	NA	NA	NA
g386.t1	222	0	0	3.17605	0	0	NA	NA	NA	NA	NA
g387.t1	303	0.569371	0.336281	4.58018	1.0304	0	tr|G7I3M0|G7I3M0_MEDTR EF-hand pair protein OS=Medicago truncatula GN=MTR_1g019600 PE=4 SV=1	Medtr1g019600.1 pacid=31097127 transcript=Medtr1g019600.1 locus=Medtr1g019600 ID=Medtr1g019600.1.JCVIMt4.0v1 annot-version=Mt4.0v1	NA	NA	NA
g388.t1	2268	0	0.0267813	0.10518	0	0	tr|V7ANC7|V7ANC7_PHAVU Uncharacterized protein OS=Phaseolus vulgaris GN=PHAVU_010G078200g PE=4 SV=1	Phvul.010G078200.1 pacid=27139817 transcript=Phvul.010G078200.1 locus=Phvul.010G078200 ID=Phvul.010G078200.1.v1.0 annot-version=v1.0	sp|O80452|AMPD_ARATH AMP deaminase OS=Arabidopsis thaliana GN=AMPD PE=1 SV=2	GO:0000166;GO:0003824;GO:0003876;GO:0003876;GO:0005515;GO:0005524;GO:0005634;GO:0005783;GO:0005829;GO:0005829;GO:0008152;GO:0009117;GO:0009168;GO:0009737;GO:0009793;GO:0016020;GO:0016020;GO:0016021;GO:0016787;GO:0019239;GO:0031090;GO:0031307;GO:0032264;GO:0032264;GO:0043231;GO:0043231;GO:0043424;GO:0046872	K01490
g389.t1	480	0.252222	0.335713	0.382721	0	0	tr|A0A0R7K407|A0A0R7K407_9FABA Disease resistance protein OS=Caragana korshinskii PE=2 SV=1	Medtr1g019550.2 pacid=31094013 transcript=Medtr1g019550.2 locus=Medtr1g019550 ID=Medtr1g019550.2.JCVIMt4.0v1 annot-version=Mt4.0v1	NA	NA	NA
g389.t2	2631	0.277294	0.15944	0.442039	0.48179	0.300869	tr|A0A072VDZ9|A0A072VDZ9_MEDTR Disease resistance protein (TIR-NBS-LRR class), putative OS=Medicago truncatula GN=MTR_1g019550 PE=4 SV=1	Medtr1g019550.2 pacid=31094013 transcript=Medtr1g019550.2 locus=Medtr1g019550 ID=Medtr1g019550.2.JCVIMt4.0v1 annot-version=Mt4.0v1	sp|O23530|SNC1_ARATH Protein SUPPRESSOR OF npr1-1, CONSTITUTIVE 1 OS=Arabidopsis thaliana GN=SNC1 PE=1 SV=4	GO:0000166;GO:0000166;GO:0005515;GO:0005515;GO:0005524;GO:0005634;GO:0005634;GO:0005634;GO:0005634;GO:0005737;GO:0005737;GO:0005737;GO:0005783;GO:0005829;GO:0006952;GO:0007165;GO:0009733;GO:0009862;GO:0042742;GO:0042742;GO:0043231;GO:0043231;GO:0043231;GO:0043531	NA
g390.t1	1866	0.317781	1.58383	2.8208	0.878618	0.710055	tr|G7I3L3|G7I3L3_MEDTR Hexosyltransferase OS=Medicago truncatula GN=MTR_1g019540 PE=3 SV=1	Medtr1g019540.1 pacid=31095079 transcript=Medtr1g019540.1 locus=Medtr1g019540 ID=Medtr1g019540.1.JCVIMt4.0v1 annot-version=Mt4.0v1	sp|Q8GWW4|GUX2_ARATH UDP-glucuronate:xylan alpha-glucuronosyltransferase 2 OS=Arabidopsis thaliana GN=GUX2 PE=2 SV=1	GO:0000139;GO:0005794;GO:0005794;GO:0005794;GO:0005794;GO:0009834;GO:0009834;GO:0010417;GO:0015020;GO:0015020;GO:0015020;GO:0016020;GO:0016021;GO:0016740;GO:0016757;GO:0016757;GO:0045492;GO:0045492;GO:0045492;GO:0046872;GO:0071555;GO:0080116	NA
g391.t1	495	0	0	0.789838	0.35751	0	tr|A0A072VD64|A0A072VD64_MEDTR Transmembrane protein, putative OS=Medicago truncatula GN=MTR_1g008675 PE=4 SV=1	Medtr1g008675.1 pacid=31099193 transcript=Medtr1g008675.1 locus=Medtr1g008675 ID=Medtr1g008675.1.JCVIMt4.0v1 annot-version=Mt4.0v1	NA	NA	NA
g392.t1	2811	1.4051	1.49446	2.63935	1.56072	2.44907	tr|G7I3K9|G7I3K9_MEDTR Uncharacterized protein OS=Medicago truncatula GN=MTR_1g019500 PE=4 SV=1	Medtr1g019500.1 pacid=31098932 transcript=Medtr1g019500.1 locus=Medtr1g019500 ID=Medtr1g019500.1.JCVIMt4.0v1 annot-version=Mt4.0v1	sp|Q9SJ40|VPS11_ARATH Vacuolar protein-sorting-associated protein 11 homolog OS=Arabidopsis thaliana GN=VPS11 PE=1 SV=1	GO:0005773;GO:0005774;GO:0006886;GO:0007033;GO:0008270;GO:0009705;GO:0016020;GO:0016192;GO:0030674;GO:0030897;GO:0031902;GO:0043234;GO:0043234;GO:0046872	NA
g393.t1	2547	1.15959	0.426331	1.72019	1.36464	1.01897	tr|G7I3K8|G7I3K8_MEDTR Uncharacterized protein OS=Medicago truncatula GN=MTR_1g019490 PE=4 SV=1	Medtr1g019490.2 pacid=31096389 transcript=Medtr1g019490.2 locus=Medtr1g019490 ID=Medtr1g019490.2.JCVIMt4.0v1 annot-version=Mt4.0v1	sp|O48724|WEB1_ARATH Protein WEAK CHLOROPLAST MOVEMENT UNDER BLUE LIGHT 1 OS=Arabidopsis thaliana GN=WEB1 PE=1 SV=1	GO:0005515;GO:0005515;GO:0005737;GO:0005737;GO:0005829;GO:0005886;GO:0009903;GO:0009904	NA
g394.t1	714	0	0	0	0	0	tr|Q9SA63|Q9SA63_ARATH At1g03070 OS=Arabidopsis thaliana GN=At1g03070 PE=2 SV=1	Kalax.0001s0078.1.p pacid=32559842 transcript=Kalax.0001s0078.1 locus=Kalax.0001s0078 ID=Kalax.0001s0078.1.v1.1 annot-version=v1.1	sp|Q94A20|BI1L_ARATH BI1-like protein OS=Arabidopsis thaliana GN=At4g15470 PE=2 SV=1	GO:0016020;GO:0016020;GO:0016021	K06890
g395.t1	516	0	0	0	0	0	tr|A0A072UDB2|A0A072UDB2_MEDTR Inhibitor of apoptosis-promoting Bax1 protein OS=Medicago truncatula GN=MTR_7g095510 PE=4 SV=1	Medtr7g095510.1 pacid=31078624 transcript=Medtr7g095510.1 locus=Medtr7g095510 ID=Medtr7g095510.1.JCVIMt4.0v1 annot-version=Mt4.0v1	sp|Q94A20|BI1L_ARATH BI1-like protein OS=Arabidopsis thaliana GN=At4g15470 PE=2 SV=1	GO:0016020;GO:0016020;GO:0016021	NA
g396.t1	1260	0.773815	1.74585	1.9993	1.12904	2.12513	tr|G7I3K2|G7I3K2_MEDTR Alpha-amylase OS=Medicago truncatula GN=MTR_1g019440 PE=3 SV=1	Medtr1g019440.1 pacid=31096806 transcript=Medtr1g019440.1 locus=Medtr1g019440 ID=Medtr1g019440.1.JCVIMt4.0v1 annot-version=Mt4.0v1	sp|P17859|AMYA_VIGMU Alpha-amylase OS=Vigna mungo GN=AMY1.1 PE=2 SV=1	GO:0003824;GO:0004556;GO:0004556;GO:0005509;GO:0005975;GO:0005975;GO:0008152;GO:0016787;GO:0016798;GO:0043169;GO:0046872	K01176
g397.t1	270	0.664529	0.415394	0.423569	1.91983	0.501716	NA	NA	NA	NA	NA
g398.t1	378	8.24628	10.7577	24.9638	11.7436	33.8128	tr|G7I3K1|G7I3K1_MEDTR Sterol carrier protein, putative OS=Medicago truncatula GN=MTR_1g019430 PE=2 SV=1	Medtr1g019430.1 pacid=31097897 transcript=Medtr1g019430.1 locus=Medtr1g019430 ID=Medtr1g019430.1.JCVIMt4.0v1 annot-version=Mt4.0v1	sp|P97852|DHB4_RAT Peroxisomal multifunctional enzyme type 2 OS=Rattus norvegicus GN=Hsd17b4 PE=1 SV=3	GO:0004303;GO:0005777;GO:0005777;GO:0005777;GO:0005777;GO:0006629;GO:0006631;GO:0006635;GO:0007568;GO:0008152;GO:0008203;GO:0014070;GO:0016491;GO:0016491;GO:0016616;GO:0016829;GO:0016853;GO:0018812;GO:0030283;GO:0033989;GO:0042493;GO:0042803;GO:0044594;GO:0048545;GO:0055114;GO:0071407	NA
g399.t1	1191	0	0	0.0532671	0	0.0646897	tr|G7I3J9|G7I3J9_MEDTR Cytochrome P450 family ABA 8'-hydroxylase OS=Medicago truncatula GN=MTR_1g019410 PE=3 SV=2	Medtr1g019410.1 pacid=31093703 transcript=Medtr1g019410.1 locus=Medtr1g019410 ID=Medtr1g019410.1.JCVIMt4.0v1 annot-version=Mt4.0v1	sp|Q0J185|ABAH3_ORYSJ Abscisic acid 8'-hydroxylase 3 OS=Oryza sativa subsp. japonica GN=CYP707A7 PE=2 SV=1	GO:0004497;GO:0005506;GO:0007275;GO:0010268;GO:0010295;GO:0010295;GO:0016020;GO:0016020;GO:0016021;GO:0016125;GO:0016132;GO:0016491;GO:0016705;GO:0020037;GO:0046345;GO:0046872;GO:0055114;GO:0055114	K09843
g400.t1	225	0	0	0	0	0	NA	NA	NA	NA	NA
g401.t1	525	1.17174	2.19118	5.67963	9.227	11.9317	tr|G7I3J6|G7I3J6_MEDTR Cold regulated protein, putative OS=Medicago truncatula GN=MTR_1g019360 PE=4 SV=1	Medtr1g019360.1 pacid=31092851 transcript=Medtr1g019360.1 locus=Medtr1g019360 ID=Medtr1g019360.1.JCVIMt4.0v1 annot-version=Mt4.0v1	NA	NA	NA
g402.t1	1392	5.14022	5.04242	18.1963	7.67461	11.0846	tr|G7I3J4|G7I3J4_MEDTR AGC kinase OS=Medicago truncatula GN=MTR_1g019340 PE=4 SV=1	Medtr1g019340.1 pacid=31092823 transcript=Medtr1g019340.1 locus=Medtr1g019340 ID=Medtr1g019340.1.JCVIMt4.0v1 annot-version=Mt4.0v1	sp|Q54Y26|NDRA_DICDI Probable serine/threonine-protein kinase ndrA OS=Dictyostelium discoideum GN=ndrA PE=3 SV=1	GO:0000166;GO:0004672;GO:0004674;GO:0004674;GO:0004674;GO:0004674;GO:0005515;GO:0005515;GO:0005515;GO:0005524;GO:0005524;GO:0005737;GO:0005737;GO:0005813;GO:0006468;GO:0016301;GO:0016310;GO:0016740;GO:0018105;GO:0035556;GO:0060100;GO:0072686;NOT	K08790
g403.t1	2010	0.537891	0.792065	1.64587	0.473018	0.910403	tr|G7I3J0|G7I3J0_MEDTR RNA cap guanine-N2 methyltransferase OS=Medicago truncatula GN=MTR_1g019290 PE=4 SV=1	Medtr1g019290.1 pacid=31095263 transcript=Medtr1g019290.1 locus=Medtr1g019290 ID=Medtr1g019290.1.JCVIMt4.0v1 annot-version=Mt4.0v1	sp|Q96RS0|TGS1_HUMAN Trimethylguanosine synthase OS=Homo sapiens GN=TGS1 PE=1 SV=3	GO:0000387;GO:0001510;GO:0005515;GO:0005615;GO:0005634;GO:0005634;GO:0005634;GO:0005654;GO:0005730;GO:0005737;GO:0005737;GO:0005737;GO:0005737;GO:0005829;GO:0006351;GO:0006355;GO:0008168;GO:0008168;GO:0009452;GO:0010467;GO:0015030;GO:0016740;GO:0022613;GO:0030532;GO:0032259;GO:0034660;GO:0036261;GO:0044255;GO:0044281;GO:0071164;GO:0071167	K14292
g404.t1	1554	0.613663	5.87583	1.89995	0.625774	7.31545	tr|A0A072VDZ7|A0A072VDZ7_MEDTR Carboxy-terminal region remorin OS=Medicago truncatula GN=MTR_1g019280 PE=4 SV=1	Medtr1g019280.2 pacid=31099528 transcript=Medtr1g019280.2 locus=Medtr1g019280 ID=Medtr1g019280.2.JCVIMt4.0v1 annot-version=Mt4.0v1	sp|P93788|REMO_SOLTU Remorin OS=Solanum tuberosum PE=1 SV=1	GO:0005886;GO:0005886;GO:0005886;GO:0006810;GO:0007267;GO:0016020;GO:0048032	NA
g405.t1	1371	0.333667	0.646775	0.363773	0.102707	0.11052	tr|G7I3I7|G7I3I7_MEDTR Triacylglycerol lipase-like protein OS=Medicago truncatula GN=MTR_1g019270 PE=4 SV=1	Medtr1g019270.1 pacid=31099657 transcript=Medtr1g019270.1 locus=Medtr1g019270 ID=Medtr1g019270.1.JCVIMt4.0v1 annot-version=Mt4.0v1	sp|O59952|LIP_THELA Lipase OS=Thermomyces lanuginosus GN=LIP PE=1 SV=1	GO:0004806;GO:0006629;GO:0006629;GO:0016042;GO:0016042;GO:0016787	NA
g406.t1	921	3.37898	3.26731	8.6048	5.50918	8.1727	tr|G7I3I5|G7I3I5_MEDTR SBP (S-ribonuclease-binding protein) family protein OS=Medicago truncatula GN=MTR_1g019250 PE=2 SV=1	Medtr1g019250.1 pacid=31098409 transcript=Medtr1g019250.1 locus=Medtr1g019250 ID=Medtr1g019250.1.JCVIMt4.0v1 annot-version=Mt4.0v1	sp|Q9LDD1|BRG3_ARATH Probable BOI-related E3 ubiquitin-protein ligase 3 OS=Arabidopsis thaliana GN=BRG3 PE=1 SV=1	GO:0004842;GO:0005634;GO:0005634;GO:0006952;GO:0008270;GO:0016567;GO:0016874;GO:0031347;GO:0043067;GO:0043161;GO:0046872	K19042
g407.t1	633	0.091842	0.343439	0.227347	0	3.1588	tr|G7I3I4|G7I3I4_MEDTR Helix loop helix DNA-binding domain protein OS=Medicago truncatula GN=MTR_1g019240 PE=4 SV=2	Medtr1g019240.1 pacid=31094890 transcript=Medtr1g019240.1 locus=Medtr1g019240 ID=Medtr1g019240.1.JCVIMt4.0v1 annot-version=Mt4.0v1	sp|Q9FHA2|ALC_ARATH Transcription factor ALC OS=Arabidopsis thaliana GN=ALC PE=2 SV=1	GO:0003677;GO:0003700;GO:0003700;GO:0003700;GO:0003700;GO:0005634;GO:0005634;GO:0005634;GO:0005634;GO:0006351;GO:0006355;GO:0010047;GO:0046983	NA
g408.t1	2133	1.97332	2.34436	4.35194	2.15558	3.45147	tr|G7I2E6|G7I2E6_MEDTR Uncharacterized protein OS=Medicago truncatula GN=MTR_1g019200 PE=4 SV=1	Medtr1g019200.3 pacid=31100507 transcript=Medtr1g019200.3 locus=Medtr1g019200 ID=Medtr1g019200.3.JCVIMt4.0v1 annot-version=Mt4.0v1	sp|Q7XTV7|HIP1_ORYSJ Probable E3 ubiquitin-protein ligase HIP1 OS=Oryza sativa subsp. japonica GN=HIP1 PE=1 SV=2	GO:0005515;GO:0008270;GO:0016567;GO:0016874;GO:0040008;GO:0046872	K10635
g409.t1	711	9.81865	17.1001	27.3414	20.3288	19.0613	tr|V7CRP8|V7CRP8_PHAVU Polyadenylate-binding protein OS=Phaseolus vulgaris GN=PHAVU_001G023500g PE=3 SV=1	Phvul.001G023500.1 pacid=27162666 transcript=Phvul.001G023500.1 locus=Phvul.001G023500 ID=Phvul.001G023500.1.v1.0 annot-version=v1.0	sp|P42731|PABP2_ARATH Polyadenylate-binding protein 2 OS=Arabidopsis thaliana GN=PAB2 PE=1 SV=1	GO:0000166;GO:0000184;GO:0003676;GO:0003723;GO:0003723;GO:0003743;GO:0005515;GO:0005634;GO:0005634;GO:0005737;GO:0005737;GO:0005829;GO:0006413;GO:0006417;GO:0006446;GO:0009651;GO:0016032;GO:0060211;GO:1900151	K13126
g410.t1	897	9.12628	13.2703	23.0387	25.7673	24.5934	tr|A0A0B2PYJ0|A0A0B2PYJ0_GLYSO Polyadenylate-binding protein OS=Glycine soja GN=glysoja_008761 PE=3 SV=1	Glyma.17G240400.1.p pacid=30482131 transcript=Glyma.17G240400.1 locus=Glyma.17G240400 ID=Glyma.17G240400.1.Wm82.a2.v1 annot-version=Wm82.a2.v1	sp|Q9FXA2|PABP8_ARATH Polyadenylate-binding protein 8 OS=Arabidopsis thaliana GN=PAB8 PE=1 SV=1	GO:0000166;GO:0003676;GO:0003723;GO:0003723;GO:0005515;GO:0005634;GO:0005634;GO:0005737;GO:0005737;GO:0005829;GO:0006417;GO:0016032;GO:0046686	K13126
g411.t1	927	0.115636	0.144115	0.213478	0	0.172568	tr|A0A0R0IYH1|A0A0R0IYH1_SOYBN Uncharacterized protein OS=Glycine max GN=GLYMA_08G270900 PE=4 SV=1	Glyma.08G270900.3.p pacid=30539835 transcript=Glyma.08G270900.3 locus=Glyma.08G270900 ID=Glyma.08G270900.3.Wm82.a2.v1 annot-version=Wm82.a2.v1	sp|B3H6K1|Y4791_ARATH Uncharacterized protein At4g17910 OS=Arabidopsis thaliana GN=At4g17910 PE=2 SV=2	GO:0005789;GO:0006506;GO:0016020;GO:0016020;GO:0016021;GO:0016021;GO:0016746	NA
g412.t1	414	15.8577	27.8548	48.7657	37.9393	38.0442	tr|G7I2E2|G7I2E2_MEDTR Polyadenylate-binding protein OS=Medicago truncatula GN=MTR_1g019150 PE=3 SV=1	Medtr1g019150.1 pacid=31092699 transcript=Medtr1g019150.1 locus=Medtr1g019150 ID=Medtr1g019150.1.JCVIMt4.0v1 annot-version=Mt4.0v1	sp|P42731|PABP2_ARATH Polyadenylate-binding protein 2 OS=Arabidopsis thaliana GN=PAB2 PE=1 SV=1	GO:0000166;GO:0000184;GO:0003676;GO:0003723;GO:0003723;GO:0003743;GO:0005515;GO:0005634;GO:0005634;GO:0005737;GO:0005737;GO:0005829;GO:0006413;GO:0006417;GO:0006446;GO:0009651;GO:0016032;GO:0060211;GO:1900151	K13126
g413.t1	897	13.6116	25.4982	36.4484	23.1401	28.8973	tr|A0A0B2PYJ0|A0A0B2PYJ0_GLYSO Polyadenylate-binding protein OS=Glycine soja GN=glysoja_008761 PE=3 SV=1	Glyma.17G240400.1.p pacid=30482131 transcript=Glyma.17G240400.1 locus=Glyma.17G240400 ID=Glyma.17G240400.1.Wm82.a2.v1 annot-version=Wm82.a2.v1	sp|Q9FXA2|PABP8_ARATH Polyadenylate-binding protein 8 OS=Arabidopsis thaliana GN=PAB8 PE=1 SV=1	GO:0000166;GO:0003676;GO:0003723;GO:0003723;GO:0005515;GO:0005634;GO:0005634;GO:0005737;GO:0005737;GO:0005829;GO:0006417;GO:0016032;GO:0046686	K13126
g414.t1	708	3.35384	1.09482	17.3602	1.89557	1.90924	tr|G7I2E0|G7I2E0_MEDTR Uncharacterized protein OS=Medicago truncatula GN=MTR_1g019130 PE=4 SV=1	Medtr1g019130.1 pacid=31099608 transcript=Medtr1g019130.1 locus=Medtr1g019130 ID=Medtr1g019130.1.JCVIMt4.0v1 annot-version=Mt4.0v1	sp|Q6X7J9|WOX4_ARATH WUSCHEL-related homeobox 4 OS=Arabidopsis thaliana GN=WOX4 PE=2 SV=1	GO:0001944;GO:0001944;GO:0003677;GO:0003677;GO:0003677;GO:0005634;GO:0005634;GO:0005634;GO:0006351;GO:0006355;GO:0007165;GO:0007275;GO:0010067;GO:0051301;GO:0051301	NA
g415.t1	1239	1.90903	1.65491	5.80698	1.89858	2.47497	tr|G7I2D9|G7I2D9_MEDTR Uncharacterized protein OS=Medicago truncatula GN=MTR_1g019120 PE=4 SV=1	Medtr1g019120.1 pacid=31093992 transcript=Medtr1g019120.1 locus=Medtr1g019120 ID=Medtr1g019120.1.JCVIMt4.0v1 annot-version=Mt4.0v1	sp|Q56XU4|C3H6_ARATH Zinc finger CCCH domain-containing protein 6 OS=Arabidopsis thaliana GN=At1g19860 PE=2 SV=1	GO:0003677;GO:0008150;GO:0046872;GO:0046872	NA
g416.t1	909	0.236639	0.9585	0.291309	1.0697	0.353174	tr|G7I2D3|G7I2D3_MEDTR NYN domain protein OS=Medicago truncatula GN=MTR_1g019050 PE=4 SV=2	Medtr1g019050.1 pacid=31094700 transcript=Medtr1g019050.1 locus=Medtr1g019050 ID=Medtr1g019050.1.JCVIMt4.0v1 annot-version=Mt4.0v1	NA	NA	NA
g417.t1	1338	0.114269	0.189857	0.186901	0.158311	0	tr|G7I2D2|G7I2D2_MEDTR SPla/RYanodine receptor (SPRY) domain protein OS=Medicago truncatula GN=MTR_1g019040 PE=4 SV=1	Medtr1g019040.1 pacid=31096875 transcript=Medtr1g019040.1 locus=Medtr1g019040 ID=Medtr1g019040.1.JCVIMt4.0v1 annot-version=Mt4.0v1	NA	NA	NA
g418.t1	1452	1.0091	1.99454	3.7116	1.25264	2.17806	tr|A0A072UVT1|A0A072UVT1_MEDTR Long chain base biosynthesis protein 1a OS=Medicago truncatula GN=MTR_3g054030 PE=4 SV=1	Medtr3g054030.1 pacid=31058090 transcript=Medtr3g054030.1 locus=Medtr3g054030 ID=Medtr3g054030.1.JCVIMt4.0v1 annot-version=Mt4.0v1	sp|Q94IB8|LCB1_ARATH Long chain base biosynthesis protein 1 OS=Arabidopsis thaliana GN=LCB1 PE=1 SV=1	GO:0003824;GO:0004758;GO:0005515;GO:0005783;GO:0005783;GO:0005783;GO:0005783;GO:0005789;GO:0006629;GO:0006665;GO:0006665;GO:0009058;GO:0016020;GO:0016021;GO:0016049;GO:0016740;GO:0016746;GO:0030148;GO:0030170;GO:0043067	K00654
g419.t1	3087	1.01605e-08	0.359362	0.770327	0.247848	1.773	tr|G7I2C6|G7I2C6_MEDTR Kinesin-like protein OS=Medicago truncatula GN=MTR_1g018940 PE=3 SV=1	Medtr1g018940.1 pacid=31094627 transcript=Medtr1g018940.1 locus=Medtr1g018940 ID=Medtr1g018940.1.JCVIMt4.0v1 annot-version=Mt4.0v1	sp|Q8GS71|FRA1_ARATH Kinesin-like protein FRA1 OS=Arabidopsis thaliana GN=FRA1 PE=1 SV=1	GO:0000166;GO:0003777;GO:0003777;GO:0003777;GO:0005524;GO:0005524;GO:0005737;GO:0005737;GO:0005856;GO:0005856;GO:0005871;GO:0005871;GO:0005874;GO:0007018;GO:0007018;GO:0008017;GO:0008152;GO:0008574;GO:0009832;GO:0010215;GO:0055028	K10395
g419.t2	3084	0.824145	2.19762	5.89933	4.51445	6.67442	tr|G7I2C6|G7I2C6_MEDTR Kinesin-like protein OS=Medicago truncatula GN=MTR_1g018940 PE=3 SV=1	Medtr1g018940.1 pacid=31094627 transcript=Medtr1g018940.1 locus=Medtr1g018940 ID=Medtr1g018940.1.JCVIMt4.0v1 annot-version=Mt4.0v1	sp|Q8GS71|FRA1_ARATH Kinesin-like protein FRA1 OS=Arabidopsis thaliana GN=FRA1 PE=1 SV=1	GO:0000166;GO:0003777;GO:0003777;GO:0003777;GO:0005524;GO:0005524;GO:0005737;GO:0005737;GO:0005856;GO:0005856;GO:0005871;GO:0005871;GO:0005874;GO:0007018;GO:0007018;GO:0008017;GO:0008152;GO:0008574;GO:0009832;GO:0010215;GO:0055028	K10395
g420.t1	489	0.129029	0.321761	1.44618	2.18209	1.35348	tr|Q2HTP5|Q2HTP5_MEDTR Uncharacterized protein OS=Medicago truncatula GN=MTR_1g018930 PE=4 SV=1	Medtr1g018930.1 pacid=31097572 transcript=Medtr1g018930.1 locus=Medtr1g018930 ID=Medtr1g018930.1.JCVIMt4.0v1 annot-version=Mt4.0v1	NA	NA	NA
g421.t1	1149	1.31018	0.225202	0.776813	0.125349	1.68431	tr|Q2HTP6|Q2HTP6_MEDTR Leucine-rich repeat, plant specific OS=Medicago truncatula GN=MTR_1g018910 PE=2 SV=1	Medtr1g018910.1 pacid=31093679 transcript=Medtr1g018910.1 locus=Medtr1g018910 ID=Medtr1g018910.1.JCVIMt4.0v1 annot-version=Mt4.0v1	sp|Q8W3M4|Y4744_ARATH Uncharacterized protein At4g06744 OS=Arabidopsis thaliana GN=At4g06744 PE=2 SV=1	GO:0005576;GO:0005576	NA
g422.t1	816	55.119	44.1515	99.9312	118.639	183.077	tr|G7I2B7|G7I2B7_MEDTR Papain family cysteine protease OS=Medicago truncatula GN=MTR_1g018840 PE=3 SV=1	Medtr1g018840.2 pacid=31096863 transcript=Medtr1g018840.2 locus=Medtr1g018840 ID=Medtr1g018840.2.JCVIMt4.0v1 annot-version=Mt4.0v1	sp|P43297|RD21A_ARATH Cysteine proteinase RD21a OS=Arabidopsis thaliana GN=RD21A PE=1 SV=1	GO:0004197;GO:0005515;GO:0005615;GO:0005764;GO:0005773;GO:0005773;GO:0006508;GO:0006508;GO:0006508;GO:0008233;GO:0008233;GO:0008234;GO:0008234;GO:0008234;GO:0008234;GO:0009506;GO:0009507;GO:0016787;GO:0048046;GO:0050832;GO:0051603;NOT	NA
g423.t1	957	0	1.24977	0.411258	0.851827	2.82644	tr|Q2HTQ7|Q2HTQ7_MEDTR Transcription factor-like protein OS=Medicago truncatula GN=MTR_1g018810 PE=4 SV=1	Medtr1g018810.1 pacid=31098897 transcript=Medtr1g018810.1 locus=Medtr1g018810 ID=Medtr1g018810.1.JCVIMt4.0v1 annot-version=Mt4.0v1	sp|P0C7P8|LHWL1_ARATH Transcription factor EMB1444 OS=Arabidopsis thaliana GN=EMB1444 PE=2 SV=1	GO:0003677;GO:0005634;GO:0005634;GO:0005634;GO:0006351;GO:0006355;GO:0007275;GO:0046983;GO:0048364	NA
g424.t1	708	1.83663	2.0901	4.73461	3.56814	4.05712	tr|G7I2B1|G7I2B1_MEDTR Mannose-P-dolichol utilization defect 1-like protein OS=Medicago truncatula GN=MTR_1g018800 PE=4 SV=1	Medtr1g018800.1 pacid=31100663 transcript=Medtr1g018800.1 locus=Medtr1g018800 ID=Medtr1g018800.1.JCVIMt4.0v1 annot-version=Mt4.0v1	sp|Q8VY63|MPU12_ARATH Mannose-P-dolichol utilization defect 1 protein homolog 2 OS=Arabidopsis thaliana GN=At4g07390 PE=2 SV=1	GO:0006810;GO:0016020;GO:0016020;GO:0016021	K09660
g425.t1	1497	2.48997	3.73161	11.1365	9.87462	8.37401	tr|Q2HTR2|Q2HTR2_MEDTR Cyclin-like F-box OS=Medicago truncatula GN=MTR_1g018790 PE=4 SV=1	Medtr1g018790.1 pacid=31092766 transcript=Medtr1g018790.1 locus=Medtr1g018790 ID=Medtr1g018790.1.JCVIMt4.0v1 annot-version=Mt4.0v1	sp|Q9C626|FB37_ARATH F-box protein At1g47056 OS=Arabidopsis thaliana GN=At1g47056 PE=2 SV=1	GO:0004842;GO:0016567	NA
g426.t1	981	6.06301	9.37761	3.39581	5.26566	15.2654	tr|Q2HTR7|Q2HTR7_MEDTR Isoaspartyl peptidase/L-asparaginase OS=Medicago truncatula GN=MTR_1g018760 PE=4 SV=1	Medtr1g018760.1 pacid=31100035 transcript=Medtr1g018760.1 locus=Medtr1g018760 ID=Medtr1g018760.1.JCVIMt4.0v1 annot-version=Mt4.0v1	sp|Q8GXG1|ASPGB_ARATH Probable isoaspartyl peptidase/L-asparaginase 2 OS=Arabidopsis thaliana GN=At3g16150 PE=2 SV=2	GO:0004067;GO:0006508;GO:0008233;GO:0008798;GO:0016787;GO:0016787	K13051
g427.t1	699	0.405621	0.202227	1.10251	0.113306	0	tr|G7I2A7|G7I2A7_MEDTR Carbohydrate esterase plant-like protein OS=Medicago truncatula GN=MTR_1g018750 PE=4 SV=1	Medtr1g018750.1 pacid=31093151 transcript=Medtr1g018750.1 locus=Medtr1g018750 ID=Medtr1g018750.1.JCVIMt4.0v1 annot-version=Mt4.0v1	sp|Q8L9J9|CAES_ARATH Probable carbohydrate esterase At4g34215 OS=Arabidopsis thaliana GN=At4g34215 PE=1 SV=2	GO:0008150;GO:0008152;GO:0016787;GO:0016787	NA
g428.t1	438	0.9037	1.69037	2.82304	0.852502	2.03371	tr|Q2HRI7|Q2HRI7_MEDTR MFP1 attachment factor-like protein OS=Medicago truncatula GN=MTR_1g018710 PE=2 SV=1	Medtr1g018710.1 pacid=31098390 transcript=Medtr1g018710.1 locus=Medtr1g018710 ID=Medtr1g018710.1.JCVIMt4.0v1 annot-version=Mt4.0v1	sp|Q9C500|WPP2_ARATH WPP domain-containing protein 2 OS=Arabidopsis thaliana GN=WPP2 PE=1 SV=1	GO:0005634;GO:0005634;GO:0005635;GO:0005640;GO:0005737;GO:0005737;GO:0005794;GO:0005794;GO:0005829;GO:0005886;GO:0007067;GO:0048527	NA
g429.t1	915	0.410939	1.31696	2.3124	0.408231	2.10272	tr|Q9M4K9|Q9M4K9_PEA Cyclin A3.1 OS=Pisum sativum GN=cycA3 PE=2 SV=1	Medtr1g018680.1 pacid=31097981 transcript=Medtr1g018680.1 locus=Medtr1g018680 ID=Medtr1g018680.1.JCVIMt4.0v1 annot-version=Mt4.0v1	sp|Q3ECW2|CCA34_ARATH Cyclin-A3-4 OS=Arabidopsis thaliana GN=CYCA3-4 PE=1 SV=1	GO:0005515;GO:0005515;GO:0005515;GO:0005515;GO:0005515;GO:0005515;GO:0005515;GO:0005515;GO:0005515;GO:0005515;GO:0005515;GO:0005515;GO:0005634;GO:0007049;GO:0051301	K06627
g430.t1	1206	0	1.86576	0.157551	0	2.99779	tr|G7I297|G7I297_MEDTR Ubiquitin-protein ligase, putative OS=Medicago truncatula GN=MTR_1g018650 PE=4 SV=2	Medtr1g018650.1 pacid=31098139 transcript=Medtr1g018650.1 locus=Medtr1g018650 ID=Medtr1g018650.1.JCVIMt4.0v1 annot-version=Mt4.0v1	sp|Q24306|DIAP1_DROME Death-associated inhibitor of apoptosis 1 OS=Drosophila melanogaster GN=Diap1 PE=1 SV=2	GO:0000209;GO:0004842;GO:0004869;GO:0005515;GO:0005515;GO:0005515;GO:0005515;GO:0005515;GO:0005515;GO:0005515;GO:0005515;GO:0005515;GO:0005515;GO:0005515;GO:0005515;GO:0005515;GO:0005515;GO:0005515;GO:0005515;GO:0005515;GO:0005515;GO:0005515;GO:0005515;GO:0005515;GO:0005515;GO:0005515;GO:0005634;GO:0005737;GO:0005876;GO:0006915;GO:0006915;GO:0006915;GO:0006915;GO:0006915;GO:0007275;GO:0007283;GO:…	NA
g431.t1	1845	0.723779	1.60327	2.26476	1.33418	2.19628	tr|Q2HRJ7|Q2HRJ7_MEDTR Lipase OS=Medicago truncatula GN=MTR_1g018620 PE=4 SV=1	Medtr1g018620.1 pacid=31096662 transcript=Medtr1g018620.1 locus=Medtr1g018620 ID=Medtr1g018620.1.JCVIMt4.0v1 annot-version=Mt4.0v1	sp|Q9STX2|VEP1_ARATH 3-oxo-Delta(4,5)-steroid 5-beta-reductase OS=Arabidopsis thaliana GN=VEP1 PE=1 SV=1	GO:0005829;GO:0008202;GO:0009611;GO:0010051;GO:0016491;GO:0035671;GO:0047787;GO:0055114	NA
g432.t1	585	0.101605	0.126656	0.125959	0.284915	0	tr|Q2HRJ8|Q2HRJ8_MEDTR Progesterone 5-beta-reductase, putative OS=Medicago truncatula GN=MtrDRAFT_AC158501g29v2 PE=4 SV=2	Medtr1g018610.1 pacid=31093811 transcript=Medtr1g018610.1 locus=Medtr1g018610 ID=Medtr1g018610.1.JCVIMt4.0v1 annot-version=Mt4.0v1	sp|Q9STX2|VEP1_ARATH 3-oxo-Delta(4,5)-steroid 5-beta-reductase OS=Arabidopsis thaliana GN=VEP1 PE=1 SV=1	GO:0005829;GO:0008202;GO:0009611;GO:0010051;GO:0016491;GO:0035671;GO:0047787;GO:0055114	NA
g433.t1	339	0	0.834122	2.52977	0.956384	0.335401	tr|Q2HRJ9|Q2HRJ9_MEDTR RALF-like protein OS=Medicago truncatula GN=MTR_1g018600 PE=4 SV=1	Medtr1g018600.1 pacid=31093583 transcript=Medtr1g018600.1 locus=Medtr1g018600 ID=Medtr1g018600.1.JCVIMt4.0v1 annot-version=Mt4.0v1	NA	NA	NA
g434.t1	981	1.78642	0.742113	4.32799	3.38507	2.58461	tr|Q2HRK3|Q2HRK3_MEDTR Syntaxin 6, amino-terminal protein OS=Medicago truncatula GN=MTR_1g018550 PE=4 SV=1	Medtr1g018550.1 pacid=31097916 transcript=Medtr1g018550.1 locus=Medtr1g018550 ID=Medtr1g018550.1.JCVIMt4.0v1 annot-version=Mt4.0v1	NA	NA	NA
g435.t1	531	0	0	0	0	0	tr|Q2HRK7|Q2HRK7_MEDTR Protease-associated PA; Proteinase inhibitor I9, subtilisin propeptide OS=Medicago truncatula GN=MtrDRAFT_AC158501g3v2 PE=4 SV=1	Medtr1g018510.1 pacid=31094261 transcript=Medtr1g018510.1 locus=Medtr1g018510 ID=Medtr1g018510.1.JCVIMt4.0v1 annot-version=Mt4.0v1	sp|O65351|SBT17_ARATH Subtilisin-like protease SBT1.7 OS=Arabidopsis thaliana GN=SBT1.7 PE=1 SV=1	GO:0004252;GO:0004252;GO:0005576;GO:0005576;GO:0005618;GO:0005618;GO:0005618;GO:0006508;GO:0006508;GO:0008233;GO:0008236;GO:0009505;GO:0010214;GO:0016787;GO:0048046;GO:0048359;GO:0080001	NA
g435.t2	1224	6.73145	8.33596	52.0055	33.5399	35.0646	tr|G7ICF3|G7ICF3_MEDTR Subtilisin-like serine protease OS=Medicago truncatula GN=MTR_1g018510 PE=4 SV=2	Medtr1g018510.1 pacid=31094261 transcript=Medtr1g018510.1 locus=Medtr1g018510 ID=Medtr1g018510.1.JCVIMt4.0v1 annot-version=Mt4.0v1	sp|O65351|SBT17_ARATH Subtilisin-like protease SBT1.7 OS=Arabidopsis thaliana GN=SBT1.7 PE=1 SV=1	GO:0004252;GO:0004252;GO:0005576;GO:0005576;GO:0005618;GO:0005618;GO:0005618;GO:0006508;GO:0006508;GO:0008233;GO:0008236;GO:0009505;GO:0010214;GO:0016787;GO:0048046;GO:0048359;GO:0080001	NA
g436.t1	1233	2.83745	1.87193	7.42665	5.49566	5.84799	tr|A0A072VPF6|A0A072VPF6_MEDTR Acyl-CoA-binding domain protein OS=Medicago truncatula GN=MTR_1g418545 PE=4 SV=1	Medtr1g418545.1 pacid=31099886 transcript=Medtr1g418545.1 locus=Medtr1g418545 ID=Medtr1g418545.1.JCVIMt4.0v1 annot-version=Mt4.0v1	sp|Q9STX1|ACBP3_ARATH Acyl-CoA-binding domain-containing protein 3 OS=Arabidopsis thaliana GN=ACBP3 PE=1 SV=1	GO:0000062;GO:0000062;GO:0005576;GO:0005615;GO:0005615;GO:0006810;GO:0008289	NA
g437.t1	363	0	1.99291	0	0.284786	0.600596	tr|A0A0B2QIW3|A0A0B2QIW3_GLYSO Uncharacterized protein OS=Glycine soja GN=glysoja_042474 PE=4 SV=1	Glyma.14G087800.1.p pacid=30534236 transcript=Glyma.14G087800.1 locus=Glyma.14G087800 ID=Glyma.14G087800.1.Wm82.a2.v1 annot-version=Wm82.a2.v1	NA	NA	NA
g438.t1	1875	0.210759	0.49239	0.806367	0.655541	0.902597	tr|G7ICE7|G7ICE7_MEDTR DUF566 family protein OS=Medicago truncatula GN=MTR_1g018440 PE=4 SV=1	Medtr1g018440.1 pacid=31100707 transcript=Medtr1g018440.1 locus=Medtr1g018440 ID=Medtr1g018440.1.JCVIMt4.0v1 annot-version=Mt4.0v1	sp|Q94AI1|QWRF2_ARATH QWRF motif-containing protein 2 OS=Arabidopsis thaliana GN=QWRF2 PE=2 SV=1	NA	NA
g439.t1	405	0	0	0	0	0	NA	NA	NA	NA	NA
g440.t1	666	49.9676	6.44293	165.971	62.6294	25.4996	tr|B7FI58|B7FI58_MEDTR Putative uncharacterized protein OS=Medicago truncatula PE=2 SV=1	Medtr1g018420.1 pacid=31094887 transcript=Medtr1g018420.1 locus=Medtr1g018420 ID=Medtr1g018420.1.JCVIMt4.0v1 annot-version=Mt4.0v1	sp|Q96289|ZAT10_ARATH Zinc finger protein ZAT10 OS=Arabidopsis thaliana GN=ZAT10 PE=2 SV=1	GO:0003700;GO:0003700;GO:0005634;GO:0005634;GO:0005634;GO:0006351;GO:0006355;GO:0006979;GO:0009409;GO:0009414;GO:0009414;GO:0009611;GO:0009644;GO:0009651;GO:0009737;GO:0010117;GO:0010200;GO:0015979;GO:0035264;GO:0043565;GO:0045892;GO:0046872;GO:0046872	NA
g441.t1	1086	0	0	0	0	0	tr|G7ICC1|G7ICC1_MEDTR Helix loop helix DNA-binding domain protein OS=Medicago truncatula GN=MTR_1g018090 PE=4 SV=2	Medtr1g018090.1 pacid=31093625 transcript=Medtr1g018090.1 locus=Medtr1g018090 ID=Medtr1g018090.1.JCVIMt4.0v1 annot-version=Mt4.0v1	sp|Q84WK0|BH085_ARATH Transcription factor bHLH85 OS=Arabidopsis thaliana GN=BHLH85 PE=2 SV=1	GO:0001046;GO:0001228;GO:0003677;GO:0003700;GO:0003700;GO:0005634;GO:0005634;GO:0005634;GO:0006351;GO:0006355;GO:0006355;GO:0006366;GO:0009733;GO:0016049;GO:0045944;GO:0046983;GO:0048766	NA
g442.t1	3657	0.134557	0	0	0	0	tr|A0A0C3UJQ2|A0A0C3UJQ2_MEDTR SPOC domain protein OS=Medicago truncatula GN=MTR_1g018350 PE=4 SV=2	Medtr1g018350.1 pacid=31095522 transcript=Medtr1g018350.1 locus=Medtr1g018350 ID=Medtr1g018350.1.JCVIMt4.0v1 annot-version=Mt4.0v1	NA	NA	K18667
g442.t2	3654	0.543006	0.470868	0.955234	0.62899	1.06688	tr|A0A0C3UJQ2|A0A0C3UJQ2_MEDTR SPOC domain protein OS=Medicago truncatula GN=MTR_1g018350 PE=4 SV=2	Medtr1g018350.1 pacid=31095522 transcript=Medtr1g018350.1 locus=Medtr1g018350 ID=Medtr1g018350.1.JCVIMt4.0v1 annot-version=Mt4.0v1	NA	NA	K18667
g443.t1	627	0.464792	0	2.07139	0.520502	0.139018	tr|G7ICC6|G7ICC6_MEDTR F-box/kelch-repeat plant protein OS=Medicago truncatula GN=MTR_1g018140 PE=4 SV=1	Medtr1g018140.1 pacid=31096275 transcript=Medtr1g018140.1 locus=Medtr1g018140 ID=Medtr1g018140.1.JCVIMt4.0v1 annot-version=Mt4.0v1	sp|Q9FHS6|FK119_ARATH F-box/kelch-repeat protein At5g43190 OS=Arabidopsis thaliana GN=At5g43190 PE=2 SV=1	NA	NA
g444.t1	834	0.448113	0.373144	1.26829	0.492494	1.06779	tr|A0A072VEI7|A0A072VEI7_MEDTR Porin/voltage-dependent anion-selective channel protein OS=Medicago truncatula GN=MTR_1g018205 PE=4 SV=1	Medtr1g018205.1 pacid=31093615 transcript=Medtr1g018205.1 locus=Medtr1g018205 ID=Medtr1g018205.1.JCVIMt4.0v1 annot-version=Mt4.0v1	sp|Q9FJX3|VDAC2_ARATH Mitochondrial outer membrane protein porin 2 OS=Arabidopsis thaliana GN=VDAC2 PE=1 SV=1	GO:0005739;GO:0005741;GO:0005741;GO:0005741;GO:0006810;GO:0006811;GO:0015288;GO:0016020;GO:0016021;GO:0040008;GO:0046930;GO:0055085	K15040
g445.t1	2175	11.6188	27.5815	70.4425	17.1989	9.97378	tr|G7ICD0|G7ICD0_MEDTR Beta-galactosidase OS=Medicago truncatula GN=MTR_1g018200 PE=3 SV=2	Medtr1g018200.1 pacid=31100060 transcript=Medtr1g018200.1 locus=Medtr1g018200 ID=Medtr1g018200.1.JCVIMt4.0v1 annot-version=Mt4.0v1	sp|P48981|BGAL_MALDO Beta-galactosidase OS=Malus domestica PE=1 SV=1	GO:0004553;GO:0004565;GO:0005576;GO:0005975;GO:0008152;GO:0016787;GO:0016798;GO:0048046;GO:0048046	NA
g446.t1	1053	10.2784	3.35774	32.5036	12.8166	6.99608	tr|G7ICC9|G7ICC9_MEDTR Armadillo/beta-catenin-like repeat protein OS=Medicago truncatula GN=MTR_1g018180 PE=4 SV=2	Medtr1g018180.1 pacid=31099036 transcript=Medtr1g018180.1 locus=Medtr1g018180 ID=Medtr1g018180.1.JCVIMt4.0v1 annot-version=Mt4.0v1	sp|O22193|PUB4_ARATH U-box domain-containing protein 4 OS=Arabidopsis thaliana GN=PUB4 PE=1 SV=3	GO:0004842;GO:0016567;GO:0016567;GO:0016874	NA
g447.t1	807	5.99425	1.18858	10.3295	13.5715	6.8151	tr|G7ICD6|G7ICD6_MEDTR Sigma factor sigb regulation rsbq-like protein OS=Medicago truncatula GN=MTR_1g018320 PE=4 SV=1	Medtr1g018320.1 pacid=31098548 transcript=Medtr1g018320.1 locus=Medtr1g018320 ID=Medtr1g018320.1.JCVIMt4.0v1 annot-version=Mt4.0v1	sp|J9U5U9|DAD2_PETHY Probable strigolactone esterase DAD2 OS=Petunia hybrida GN=DAD2 PE=1 SV=1	GO:0010223;GO:0010223;GO:0016787;GO:0016788;GO:1901601;GO:1901601	NA
g448.t1	2157	0.0906938	0.480261	0.305171	0.0626444	0.540275	tr|G7ICB7|G7ICB7_MEDTR TPR 7B-like protein OS=Medicago truncatula GN=MTR_1g018040 PE=4 SV=2	Medtr1g018040.1 pacid=31095932 transcript=Medtr1g018040.1 locus=Medtr1g018040 ID=Medtr1g018040.1.JCVIMt4.0v1 annot-version=Mt4.0v1	sp|Q86TV6|TTC7B_HUMAN Tetratricopeptide repeat protein 7B OS=Homo sapiens GN=TTC7B PE=1 SV=3	GO:0005515;GO:0005515;GO:0005515;GO:0005515;GO:0005737;GO:0005829;GO:0005829;GO:0005886;GO:0005886;GO:0005886;GO:0016020;GO:0046854;GO:0046854;GO:0090002;GO:0090002	NA
g449.t1	237	2.153	1.07781	6.61894	4.99136	3.89915	tr|V7CS03|V7CS03_PHAVU Uncharacterized protein OS=Phaseolus vulgaris GN=PHAVU_001G027800g PE=4 SV=1	Phvul.001G027800.1 pacid=27161984 transcript=Phvul.001G027800.1 locus=Phvul.001G027800 ID=Phvul.001G027800.1.v1.0 annot-version=v1.0	NA	NA	NA
g450.t1	315	0	0	0	0	0	tr|G7ICF0|G7ICF0_MEDTR Transmembrane protein, putative OS=Medicago truncatula GN=MTR_1g018470 PE=4 SV=2	Medtr1g018470.1 pacid=31097969 transcript=Medtr1g018470.1 locus=Medtr1g018470 ID=Medtr1g018470.1.JCVIMt4.0v1 annot-version=Mt4.0v1	NA	NA	NA
g451.t1	888	0.425644	1.13676	2.09649	0.507606	2.08747	tr|G7ICB4|G7ICB4_MEDTR Uncharacterized protein OS=Medicago truncatula GN=MTR_1g018000 PE=4 SV=1	Medtr1g018000.1 pacid=31098098 transcript=Medtr1g018000.1 locus=Medtr1g018000 ID=Medtr1g018000.1.JCVIMt4.0v1 annot-version=Mt4.0v1	NA	NA	K13169
g452.t1	891	1.39301	0.377417	0.596601	0.421311	0.451995	tr|G7ICB3|G7ICB3_MEDTR Uncharacterized protein OS=Medicago truncatula GN=MTR_1g017990 PE=4 SV=1	Medtr1g017990.1 pacid=31097541 transcript=Medtr1g017990.1 locus=Medtr1g017990 ID=Medtr1g017990.1.JCVIMt4.0v1 annot-version=Mt4.0v1	NA	NA	NA
g453.t1	558	10.3744	17.109	50.8281	13.8049	18.4396	tr|B7FH07|B7FH07_MEDTR GATA type zinc finger transcription factor family protein OS=Medicago truncatula GN=MTR_1g017950 PE=2 SV=1	Medtr1g017950.1 pacid=31096721 transcript=Medtr1g017950.1 locus=Medtr1g017950 ID=Medtr1g017950.1.JCVIMt4.0v1 annot-version=Mt4.0v1	sp|Q94JX5|WLIM1_ARATH LIM domain-containing protein WLIM1 OS=Arabidopsis thaliana GN=WLIM1 PE=1 SV=1	GO:0003779;GO:0005737;GO:0005856;GO:0005856;GO:0005886;GO:0008270;GO:0046872;GO:0051015;GO:0051017	K09377
g454.t1	1341	0.759903	1.46773	2.00417	2.26345	3.56808	tr|G7IBC4|G7IBC4_MEDTR F-box protein OS=Medicago truncatula GN=MTR_1g017940 PE=4 SV=2	Medtr1g017940.1 pacid=31099029 transcript=Medtr1g017940.1 locus=Medtr1g017940 ID=Medtr1g017940.1.JCVIMt4.0v1 annot-version=Mt4.0v1	sp|Q84WW1|FB140_ARATH F-box protein At3g12350 OS=Arabidopsis thaliana GN=At3g12350 PE=2 SV=1	GO:0008150	NA
g455.t1	1122	0.0928252	2.14004	0	0	1.10748	tr|G7IBC2|G7IBC2_MEDTR Uncharacterized protein OS=Medicago truncatula GN=MTR_1g017920 PE=4 SV=1	Medtr1g017920.1 pacid=31098654 transcript=Medtr1g017920.1 locus=Medtr1g017920 ID=Medtr1g017920.1.JCVIMt4.0v1 annot-version=Mt4.0v1	NA	NA	NA
g456.t1	2025	0.194046	0.211557	0.0296866	0	0.0361269	tr|G7IBC1|G7IBC1_MEDTR Exocyst subunit exo70 family protein OS=Medicago truncatula GN=MTR_1g017910 PE=4 SV=1	Medtr1g017910.1 pacid=31093770 transcript=Medtr1g017910.1 locus=Medtr1g017910 ID=Medtr1g017910.1.JCVIMt4.0v1 annot-version=Mt4.0v1	sp|Q9LZD3|E70A1_ARATH Exocyst complex component EXO70A1 OS=Arabidopsis thaliana GN=EXO70A1 PE=1 SV=1	GO:0000145;GO:0005515;GO:0005576;GO:0005618;GO:0005618;GO:0005737;GO:0005829;GO:0005856;GO:0005886;GO:0005886;GO:0006810;GO:0006887;GO:0006887;GO:0009524;GO:0016020	K07195
g457.t1	942	0.0567452	0.141441	0.279307	0	0.254034	tr|G7IBC0|G7IBC0_MEDTR Uncharacterized protein OS=Medicago truncatula GN=MTR_1g017900 PE=4 SV=1	Medtr1g017900.1 pacid=31092889 transcript=Medtr1g017900.1 locus=Medtr1g017900 ID=Medtr1g017900.1.JCVIMt4.0v1 annot-version=Mt4.0v1	NA	NA	NA
g458.t1	483	0	0	0	0	0	tr|V7CUG0|V7CUG0_PHAVU Uncharacterized protein OS=Phaseolus vulgaris GN=PHAVU_001G028800g PE=4 SV=1	Phvul.001G028800.1 pacid=27164175 transcript=Phvul.001G028800.1 locus=Phvul.001G028800 ID=Phvul.001G028800.1.v1.0 annot-version=v1.0	NA	NA	NA
g459.t1	2361	1.79194	2.54064	6.34874	3.61222	4.81535	tr|G7IBB8|G7IBB8_MEDTR Transducin/WD-like repeat-protein OS=Medicago truncatula GN=MTR_1g017880 PE=4 SV=1	Medtr1g017880.1 pacid=31096586 transcript=Medtr1g017880.1 locus=Medtr1g017880 ID=Medtr1g017880.1.JCVIMt4.0v1 annot-version=Mt4.0v1	sp|Q8R2N2|CIR1A_MOUSE Cirhin OS=Mus musculus GN=Cirh1a PE=2 SV=3	GO:0001650;GO:0005634;GO:0005730;GO:0005730;GO:0005730;GO:0005730;GO:0006351;GO:0006355;GO:0006355;GO:0006355;GO:0006364;GO:0030490;GO:0030490;GO:0030490;GO:0034455;GO:0034455;GO:0034455;GO:0044822;GO:0044822	K14548
g460.t1	1656	0.0602686	0.150195	0.258422	0.291808	0.538776	tr|G7IBB7|G7IBB7_MEDTR FKBP-type peptidyl-prolyl cis-trans isomerase OS=Medicago truncatula GN=MTR_1g017870 PE=4 SV=2	Medtr1g017870.1 pacid=31094307 transcript=Medtr1g017870.1 locus=Medtr1g017870 ID=Medtr1g017870.1.JCVIMt4.0v1 annot-version=Mt4.0v1	sp|Q38931|FKB62_ARATH Peptidyl-prolyl cis-trans isomerase FKBP62 OS=Arabidopsis thaliana GN=FKBP62 PE=1 SV=2	GO:0000413;GO:0000413;GO:0003755;GO:0003755;GO:0005515;GO:0005515;GO:0005515;GO:0005516;GO:0005634;GO:0005634;GO:0005737;GO:0005737;GO:0006457;GO:0008152;GO:0016853;GO:0070370	K09571
g461.t1	339	16.4818	4.17061	32.6059	2.55036	8.38502	tr|I3RZX2|I3RZX2_MEDTR Uncharacterized protein OS=Medicago truncatula PE=2 SV=1	Medtr1g017830.1 pacid=31094298 transcript=Medtr1g017830.1 locus=Medtr1g017830 ID=Medtr1g017830.1.JCVIMt4.0v1 annot-version=Mt4.0v1	NA	NA	NA
g462.t1	1446	2.23716	3.00549	7.15733	7.8408	6.61621	tr|A0A0D2W8W9|A0A0D2W8W9_GOSRA Uncharacterized protein OS=Gossypium raimondii GN=B456_013G237400 PE=3 SV=1	Migut.M01956.1.p pacid=28950577 transcript=Migut.M01956.1 locus=Migut.M01956 ID=Migut.M01956.1.v2.0 annot-version=v2.0	sp|P17093|RS11_SOYBN 40S ribosomal protein S11 OS=Glycine max GN=RPS11 PE=2 SV=2	GO:0003723;GO:0003735;GO:0003735;GO:0005622;GO:0005840;GO:0005840;GO:0006412;GO:0019843;GO:0030529	K02949
g463.t1	243	9.40884	8.18946	48.6739	11.8487	8.0254	tr|A0A072VEZ2|A0A072VEZ2_MEDTR Phytosulfokine protein OS=Medicago truncatula GN=MTR_1g017700 PE=4 SV=1	Medtr1g017700.1 pacid=31097929 transcript=Medtr1g017700.1 locus=Medtr1g017700 ID=Medtr1g017700.1.JCVIMt4.0v1 annot-version=Mt4.0v1	sp|Q9M2Y0|PSK3_ARATH Phytosulfokines 3 OS=Arabidopsis thaliana GN=PSK3 PE=2 SV=2	GO:0005576;GO:0005576;GO:0005576;GO:0005794;GO:0007275;GO:0008083;GO:0008083;GO:0008283;GO:0008283;GO:0009887;GO:0030154;GO:0030154;GO:0031012;GO:0031012	NA
g464.t1	441	0.298296	0.185985	0	0.210988	0.895004	tr|A0A072VDB1|A0A072VDB1_MEDTR Basic leucine zipper transcription factor OS=Medicago truncatula GN=MTR_1g017570 PE=4 SV=1	Medtr1g017570.1 pacid=31096151 transcript=Medtr1g017570.1 locus=Medtr1g017570 ID=Medtr1g017570.1.JCVIMt4.0v1 annot-version=Mt4.0v1	sp|Q9LZP8|BZP53_ARATH bZIP transcription factor 53 OS=Arabidopsis thaliana GN=BZIP53 PE=1 SV=1	GO:0003677;GO:0003700;GO:0003700;GO:0003700;GO:0003700;GO:0003700;GO:0005515;GO:0005515;GO:0005515;GO:0005515;GO:0005515;GO:0005515;GO:0005515;GO:0005515;GO:0005515;GO:0005515;GO:0005515;GO:0005515;GO:0005515;GO:0005515;GO:0005515;GO:0005515;GO:0005634;GO:0005634;GO:0005634;GO:0006351;GO:0006355;GO:0006355;GO:0006971;GO:0006971;GO:0009267;GO:0043565;GO:0043565;GO:0043565;GO:0043565;GO:0045735;GO:…	NA
g465.t1	2490	0.116817	0.12129	0.0238098	0	0.463842	tr|A0A072VEY8|A0A072VEY8_MEDTR Kinesin-like protein OS=Medicago truncatula GN=MTR_1g017540 PE=3 SV=1	Medtr1g017540.1 pacid=31092578 transcript=Medtr1g017540.1 locus=Medtr1g017540 ID=Medtr1g017540.1.JCVIMt4.0v1 annot-version=Mt4.0v1	sp|Q6RT24|CENPE_MOUSE Centromere-associated protein E OS=Mus musculus GN=Cenpe PE=1 SV=1	GO:0000166;GO:0000278;GO:0000775;GO:0000775;GO:0000775;GO:0000776;GO:0000776;GO:0000776;GO:0000776;GO:0000777;GO:0000778;GO:0000779;GO:0000940;GO:0003777;GO:0003777;GO:0003777;GO:0005524;GO:0005524;GO:0005634;GO:0005694;GO:0005694;GO:0005737;GO:0005737;GO:0005819;GO:0005856;GO:0005871;GO:0005871;GO:0005874;GO:0007018;GO:0007018;GO:0007049;GO:0007059;GO:0007067;GO:0007080;GO:0007080;GO:0007088;GO:…	K11498
g466.t1	975	0.10904	0.611514	0.0670636	0.68189	0.162694	tr|A0A072VDX7|A0A072VDX7_MEDTR Uncharacterized protein OS=Medicago truncatula GN=MTR_1g017530 PE=4 SV=1	Medtr1g017530.1 pacid=31095798 transcript=Medtr1g017530.1 locus=Medtr1g017530 ID=Medtr1g017530.1.JCVIMt4.0v1 annot-version=Mt4.0v1	NA	NA	NA
g467.t1	2877	1.62214	1.9794	3.25027	1.73075	2.88803	tr|A0A072VPD9|A0A072VPD9_MEDTR Pre-mRNA-processing 40A-like protein OS=Medicago truncatula GN=MTR_1g017520 PE=4 SV=1	Medtr1g017520.1 pacid=31093177 transcript=Medtr1g017520.1 locus=Medtr1g017520 ID=Medtr1g017520.1.JCVIMt4.0v1 annot-version=Mt4.0v1	sp|B6EUA9|PR40A_ARATH Pre-mRNA-processing protein 40A OS=Arabidopsis thaliana GN=PRP40A PE=1 SV=1	GO:0000398;GO:0003723;GO:0005634;GO:0005634;GO:0005685;GO:0005829;GO:0006351;GO:0006355;GO:0016592;GO:0071004	K12821
g468.t1	474	2.15531	0.167961	3.19038	5.89122	1.21162	tr|A0A072VDA7|A0A072VDA7_MEDTR Uncharacterized protein OS=Medicago truncatula GN=MTR_1g017500 PE=4 SV=1	Medtr1g017500.1 pacid=31098437 transcript=Medtr1g017500.1 locus=Medtr1g017500 ID=Medtr1g017500.1.JCVIMt4.0v1 annot-version=Mt4.0v1	NA	NA	NA
g469.t1	525	0.117174	0	0	0.164768	0.175466	tr|V7CS32|V7CS32_PHAVU Uncharacterized protein OS=Phaseolus vulgaris GN=PHAVU_001G030900g PE=4 SV=1	Phvul.001G030900.1 pacid=27162825 transcript=Phvul.001G030900.1 locus=Phvul.001G030900 ID=Phvul.001G030900.1.v1.0 annot-version=v1.0	NA	NA	NA
g470.t1	1752	0.453551	2.15459	0.7985	1.13684	2.82945	tr|A0A072VEY4|A0A072VEY4_MEDTR Growth-regulating factor OS=Medicago truncatula GN=MTR_1g017490 PE=4 SV=1	Medtr1g017490.1 pacid=31093680 transcript=Medtr1g017490.1 locus=Medtr1g017490 ID=Medtr1g017490.1.JCVIMt4.0v1 annot-version=Mt4.0v1	sp|Q6AWY3|GRF6_ORYSJ Growth-regulating factor 6 OS=Oryza sativa subsp. japonica GN=GRF6 PE=2 SV=2	GO:0005524;GO:0005634;GO:0005634;GO:0005634;GO:0006351;GO:0006351;GO:0006355;GO:0006355;GO:0032502	NA
g471.t1	591	0.300817	1.12495	7.08413	22.9103	5.85063	tr|I3SNH6|I3SNH6_MEDTR Uncharacterized protein OS=Medicago truncatula PE=2 SV=1	Medtr1g017450.2 pacid=31093781 transcript=Medtr1g017450.2 locus=Medtr1g017450 ID=Medtr1g017450.2.JCVIMt4.0v1 annot-version=Mt4.0v1	NA	NA	NA
g472.t1	837	0	0.162554	0.241084	0.544853	0.097364	tr|I3SY99|I3SY99_LOTJA Uncharacterized protein OS=Lotus japonicus PE=2 SV=1	mrna26566.1-v1.0-hybrid pacid=27246445 transcript=mrna26566.1-v1.0-hybrid locus=gene26566-v1.0-hybrid ID=mrna26566.1-v1.0-hybrid.v1.1 annot-version=v1.1	sp|P0C2F6|RNHX1_ARATH Putative ribonuclease H protein At1g65750 OS=Arabidopsis thaliana GN=At1g65750 PE=3 SV=1	GO:0003676;GO:0004518;GO:0004519;GO:0004523;GO:0004523;GO:0008152;GO:0016787;GO:0046872;GO:0090305;GO:0090305;GO:0090502;GO:0090502	NA
g473.t1	237	0.4306	3.77234	5.51578	27.4525	8.44816	tr|K7M5S0|K7M5S0_SOYBN Uncharacterized protein OS=Glycine max GN=GLYMA_14G089100 PE=4 SV=1	Glyma.14G089100.1.p pacid=30533203 transcript=Glyma.14G089100.1 locus=Glyma.14G089100 ID=Glyma.14G089100.1.Wm82.a2.v1 annot-version=Wm82.a2.v1	NA	NA	NA
g474.t1	1623	0.184811	0.115142	0.0377394	0	0.0458945	tr|A0A072VEY0|A0A072VEY0_MEDTR AP2-like ethylene-responsive transcription factor OS=Medicago truncatula GN=MTR_1g017400 PE=4 SV=1	Medtr1g017400.1 pacid=31094738 transcript=Medtr1g017400.1 locus=Medtr1g017400 ID=Medtr1g017400.1.JCVIMt4.0v1 annot-version=Mt4.0v1	sp|Q38914|ANT_ARATH AP2-like ethylene-responsive transcription factor ANT OS=Arabidopsis thaliana GN=ANT PE=1 SV=2	GO:0003677;GO:0003677;GO:0003677;GO:0003700;GO:0003700;GO:0005634;GO:0005634;GO:0006351;GO:0006355;GO:0006355;GO:0007275;GO:0007275;GO:0009908;GO:0010492;GO:0030154;GO:0042127	K09285
g475.t1	1779	1.33833	3.55812	10.4327	16.4687	6.4797	tr|A0A072VDW9|A0A072VDW9_MEDTR TCP-1/cpn60 chaperonin family protein OS=Medicago truncatula GN=MTR_1g017390 PE=3 SV=1	Medtr1g017390.1 pacid=31094575 transcript=Medtr1g017390.1 locus=Medtr1g017390 ID=Medtr1g017390.1.JCVIMt4.0v1 annot-version=Mt4.0v1	sp|P08927|RUBB_PEA RuBisCO large subunit-binding protein subunit beta, chloroplastic OS=Pisum sativum PE=1 SV=2	GO:0000166;GO:0005524;GO:0005524;GO:0005737;GO:0006457;GO:0009507;GO:0009507;GO:0009536;GO:0042026	K04077
g476.t1	1257	3.1852	3.61298	24.4069	4.75473	7.24479	tr|A0A072VPD3|A0A072VPD3_MEDTR Transcription factor OS=Medicago truncatula GN=MTR_1g017350 PE=4 SV=1	Medtr1g017350.1 pacid=31092919 transcript=Medtr1g017350.1 locus=Medtr1g017350 ID=Medtr1g017350.1.JCVIMt4.0v1 annot-version=Mt4.0v1	sp|Q6NKN9|BH074_ARATH Transcription factor bHLH74 OS=Arabidopsis thaliana GN=BHLH74 PE=1 SV=1	GO:0003677;GO:0003700;GO:0003700;GO:0005634;GO:0005634;GO:0005634;GO:0006351;GO:0006355;GO:0006355;GO:0040008;GO:0046983	NA
g477.t1	1533	0.0327827	0.367645	0	0	0.0977029	tr|A0A059BRM9|A0A059BRM9_EUCGR Uncharacterized protein OS=Eucalyptus grandis GN=EUGRSUZ_F02219 PE=4 SV=1	Eucgr.F02219.1.p pacid=32056653 transcript=Eucgr.F02219.1 locus=Eucgr.F02219 ID=Eucgr.F02219.1.v2.0 annot-version=v2.0	sp|Q84Z01|CSLCA_ORYSJ Putative xyloglucan glycosyltransferase 10 OS=Oryza sativa subsp. japonica GN=CSLC10 PE=3 SV=1	GO:0000139;GO:0005794;GO:0008152;GO:0008152;GO:0016020;GO:0016021;GO:0016740;GO:0016757;GO:0071555	NA
g478.t1	1371	0.185371	0.277189	0.363773	0.256768	0.552602	tr|A0A0B2QB37|A0A0B2QB37_GLYSO Sodium-coupled neutral amino acid transporter 1 OS=Glycine soja GN=glysoja_010648 PE=4 SV=1	Glyma.14G090200.1.p pacid=30533836 transcript=Glyma.14G090200.1 locus=Glyma.14G090200 ID=Glyma.14G090200.1.Wm82.a2.v1 annot-version=Wm82.a2.v1	sp|Q28HE5|S38A6_XENTR Probable sodium-coupled neutral amino acid transporter 6 OS=Xenopus tropicalis GN=slc38a6 PE=2 SV=1	GO:0003333;GO:0005886;GO:0005886;GO:0005886;GO:0005887;GO:0006810;GO:0006811;GO:0006814;GO:0006865;GO:0015171;GO:0016020;GO:0016021	K14207
g479.t1	396	0.87312	1.52502	3.28501	1.48888	3.41118	tr|A0A072VD94|A0A072VD94_MEDTR Transmembrane protein, putative OS=Medicago truncatula GN=MTR_1g017320 PE=4 SV=1	Medtr1g017320.1 pacid=31100413 transcript=Medtr1g017320.1 locus=Medtr1g017320 ID=Medtr1g017320.1.JCVIMt4.0v1 annot-version=Mt4.0v1	NA	NA	NA
g480.t1	2274	0.169104	0.180709	0.347059	0.0752985	0.44874	tr|A0A072TUH3|A0A072TUH3_MEDTR Prolyl oligopeptidase family protein OS=Medicago truncatula GN=MTR_8g079030 PE=4 SV=1	Medtr8g079030.1 pacid=31069490 transcript=Medtr8g079030.1 locus=Medtr8g079030 ID=Medtr8g079030.1.JCVIMt4.0v1 annot-version=Mt4.0v1	sp|Q59536|PTRB_MORLA Protease 2 OS=Moraxella lacunata GN=ptrB PE=3 SV=1	GO:0004252;GO:0006508;GO:0006508;GO:0008233;GO:0008236;GO:0008236;GO:0016787;GO:0070008	NA
g481.t1	591	1.8049	1.24994	1.98853	0.843325	1.50016	tr|A0A072VDV8|A0A072VDV8_MEDTR DNA-binding protein OS=Medicago truncatula GN=MTR_1g017290 PE=4 SV=1	Medtr1g017290.1 pacid=31100704 transcript=Medtr1g017290.1 locus=Medtr1g017290 ID=Medtr1g017290.1.JCVIMt4.0v1 annot-version=Mt4.0v1	NA	NA	NA
g482.t1	1581	14.0412	6.27964	39.2286	10.5701	15.2076	tr|Q8GSM9|Q8GSM9_MEDTR Squalene monooxygenase OS=Medicago truncatula GN=sqp2 PE=2 SV=1	Medtr1g017270.1 pacid=31092559 transcript=Medtr1g017270.1 locus=Medtr1g017270 ID=Medtr1g017270.1.JCVIMt4.0v1 annot-version=Mt4.0v1	sp|O48651|ERG1_PANGI Squalene monooxygenase OS=Panax ginseng PE=2 SV=1	GO:0004506;GO:0016020;GO:0016020;GO:0016021;GO:0016021;GO:0016491;GO:0016491;GO:0050660;GO:0055114;GO:0055114	K00511
g483.t1	273	0	0.406826	0.41454	0	0	NA	NA	NA	NA	NA
g484.t1	642	0.360866	0.112453	0.781421	0.63111	0.674479	tr|A0A072VD88|A0A072VD88_MEDTR Heat shock protein-binding protein OS=Medicago truncatula GN=MTR_1g017260 PE=4 SV=1	Medtr1g017260.1 pacid=31093343 transcript=Medtr1g017260.1 locus=Medtr1g017260 ID=Medtr1g017260.1.JCVIMt4.0v1 annot-version=Mt4.0v1	sp|A3DF24|DNAJ_CLOTH Chaperone protein DnaJ OS=Clostridium thermocellum (strain ATCC 27405 / DSM 1237 / NBRC 103400 / NCIMB 10682 / NRRL B-4536 / VPI 7372) GN=dnaJ PE=3 SV=1	GO:0005524;GO:0005737;GO:0005737;GO:0005737;GO:0006260;GO:0006457;GO:0008270;GO:0009408;GO:0031072;GO:0046872;GO:0051082;GO:0051082	NA
g485.t1	759	2.42032	5.57623	12.7608	4.90983	8.21675	tr|I3STK9|I3STK9_LOTJA Uncharacterized protein OS=Lotus japonicus PE=2 SV=1	Medtr1g017220.1 pacid=31093183 transcript=Medtr1g017220.1 locus=Medtr1g017220 ID=Medtr1g017220.1.JCVIMt4.0v1 annot-version=Mt4.0v1	sp|Q9M2Y6|Y3972_ARATH Uncharacterized protein At3g49720 OS=Arabidopsis thaliana GN=At3g49720 PE=2 SV=1	GO:0000139;GO:0005768;GO:0005774;GO:0005794;GO:0005794;GO:0005794;GO:0005794;GO:0005794;GO:0005794;GO:0005802;GO:0005886;GO:0009535;GO:0016020;GO:0016020;GO:0016021;GO:0040007;GO:0045489	NA
g486.t1	2610	1.64882	0.530896	6.00294	3.29893	0.910269	tr|A0A072VEF6|A0A072VEF6_MEDTR ERD (Early-responsive to dehydration stress) family protein OS=Medicago truncatula GN=MTR_1g017170 PE=4 SV=1	Medtr1g017170.1 pacid=31095419 transcript=Medtr1g017170.1 locus=Medtr1g017170 ID=Medtr1g017170.1.JCVIMt4.0v1 annot-version=Mt4.0v1	sp|F4IBD7|CSCLA_ARATH CSC1-like protein RXW8 OS=Arabidopsis thaliana GN=RXW8 PE=2 SV=1	GO:0006810;GO:0006811;GO:0016020;GO:0016020;GO:0016020;GO:0016021	NA
g487.t1	1236	0	0	0	0	0	tr|I3SWK3|I3SWK3_MEDTR Transmembrane protein, putative OS=Medicago truncatula GN=MTR_1g017160 PE=2 SV=1	Medtr1g017160.1 pacid=31098283 transcript=Medtr1g017160.1 locus=Medtr1g017160 ID=Medtr1g017160.1.JCVIMt4.0v1 annot-version=Mt4.0v1	NA	NA	NA
g488.t1	702	0	0.201159	0.697848	1.46509	0.241185	tr|I3SWK3|I3SWK3_MEDTR Transmembrane protein, putative OS=Medicago truncatula GN=MTR_1g017160 PE=2 SV=1	Medtr1g017160.1 pacid=31098283 transcript=Medtr1g017160.1 locus=Medtr1g017160 ID=Medtr1g017160.1.JCVIMt4.0v1 annot-version=Mt4.0v1	NA	NA	NA
g489.t1	801	0.687287	0.342649	0.338971	0	0.307908	tr|A0A072VEW3|A0A072VEW3_MEDTR Myb transcription factor OS=Medicago truncatula GN=MTR_1g017140 PE=4 SV=1	Medtr1g017140.1 pacid=31100367 transcript=Medtr1g017140.1 locus=Medtr1g017140 ID=Medtr1g017140.1.JCVIMt4.0v1 annot-version=Mt4.0v1	sp|Q9M2Y9|RAX3_ARATH Transcription factor RAX3 OS=Arabidopsis thaliana GN=RAX3 PE=2 SV=1	GO:0003677;GO:0003677;GO:0003700;GO:0005634;GO:0005634;GO:0006351;GO:0006355;GO:0007275;GO:0009751	K09422
g490.t1	702	0.564873	0.10058	0.797541	0	0.241185	tr|A0A072VD79|A0A072VD79_MEDTR Homeobox associated leucine zipper protein OS=Medicago truncatula GN=MTR_1g017090 PE=4 SV=1	Medtr1g017090.1 pacid=31095197 transcript=Medtr1g017090.1 locus=Medtr1g017090 ID=Medtr1g017090.1.JCVIMt4.0v1 annot-version=Mt4.0v1	sp|Q8GRL4|HOX19_ORYSJ Homeobox-leucine zipper protein HOX19 OS=Oryza sativa subsp. japonica GN=HOX19 PE=2 SV=1	GO:0003677;GO:0003677;GO:0003677;GO:0003700;GO:0005634;GO:0005634;GO:0006351;GO:0006355;GO:0006355;GO:0043565	K09338
g491.t1	1023	2.73364	2.3783	22.1314	0.214913	4.69359	tr|X2D315|X2D315_MEDTR BP OS=Medicago truncatula GN=MTR_1g017080 PE=4 SV=1	Medtr1g017080.1 pacid=31094539 transcript=Medtr1g017080.1 locus=Medtr1g017080 ID=Medtr1g017080.1.JCVIMt4.0v1 annot-version=Mt4.0v1	sp|O04135|KNAP2_MALDO Homeobox protein knotted-1-like 2 OS=Malus domestica PE=2 SV=1	GO:0003677;GO:0003677;GO:0003677;GO:0005634;GO:0005634;GO:0005634;GO:0006355;GO:0043565	NA
g492.t1	2292	0.255065	0.264835	0.650039	0.212097	0.759664	tr|A0A072VDU8|A0A072VDU8_MEDTR Endo-1,4-beta-xylanase A-like protein OS=Medicago truncatula GN=MTR_1g017020 PE=4 SV=1	Medtr1g017020.2 pacid=31097783 transcript=Medtr1g017020.2 locus=Medtr1g017020 ID=Medtr1g017020.2.JCVIMt4.0v1 annot-version=Mt4.0v1	sp|P36917|XYNA_THESA Endo-1,4-beta-xylanase A OS=Thermoanaerobacterium saccharolyticum GN=xynA PE=1 SV=1	GO:0000272;GO:0004553;GO:0005975;GO:0005975;GO:0008152;GO:0016052;GO:0016787;GO:0016798;GO:0016798;GO:0030246;GO:0031176;GO:0045493;GO:0045493	NA
g493.t1	2436	1.71364	0.74481	4.77653	1.67209	2.37367	tr|A0A072VDU8|A0A072VDU8_MEDTR Endo-1,4-beta-xylanase A-like protein OS=Medicago truncatula GN=MTR_1g017020 PE=4 SV=1	Medtr1g017020.2 pacid=31097783 transcript=Medtr1g017020.2 locus=Medtr1g017020 ID=Medtr1g017020.2.JCVIMt4.0v1 annot-version=Mt4.0v1	sp|P36917|XYNA_THESA Endo-1,4-beta-xylanase A OS=Thermoanaerobacterium saccharolyticum GN=xynA PE=1 SV=1	GO:0000272;GO:0004553;GO:0005975;GO:0005975;GO:0008152;GO:0016052;GO:0016787;GO:0016798;GO:0016798;GO:0030246;GO:0031176;GO:0045493;GO:0045493	NA
g494.t1	492	0.383847	1.4358	0.159317	0	0	tr|A0A072VEE8|A0A072VEE8_MEDTR Myb transcription factor OS=Medicago truncatula GN=MTR_1g017000 PE=4 SV=1	Medtr1g017000.1 pacid=31094882 transcript=Medtr1g017000.1 locus=Medtr1g017000 ID=Medtr1g017000.1.JCVIMt4.0v1 annot-version=Mt4.0v1	sp|Q9FKL2|MYB36_ARATH Transcription factor MYB36 OS=Arabidopsis thaliana GN=MYB36 PE=1 SV=1	GO:0000975;GO:0003677;GO:0003677;GO:0003700;GO:0003700;GO:0003700;GO:0003700;GO:0005634;GO:0005634;GO:0006351;GO:0006355;GO:0008285;GO:0030154;GO:0035987;GO:0035987;GO:0045597;GO:0045892;GO:0045893;GO:0045893;GO:0045893;GO:0048226;GO:0048226;GO:0048226;GO:2000021;GO:2000067;GO:2000067	NA
g495.t1	1653	3.14015	4.36425	9.39562	4.59466	6.88298	tr|A0A072VD74|A0A072VD74_MEDTR Clathrin interactor EPSIN-like protein OS=Medicago truncatula GN=MTR_1g016980 PE=4 SV=1	Medtr1g016980.1 pacid=31099733 transcript=Medtr1g016980.1 locus=Medtr1g016980 ID=Medtr1g016980.1.JCVIMt4.0v1 annot-version=Mt4.0v1	sp|Q8VY07|EPN1_ARATH Clathrin interactor EPSIN 1 OS=Arabidopsis thaliana GN=EPSIN1 PE=1 SV=1	GO:0002020;GO:0005515;GO:0005515;GO:0005515;GO:0005515;GO:0005737;GO:0005737;GO:0005770;GO:0005794;GO:0005794;GO:0005794;GO:0005856;GO:0005856;GO:0005884;GO:0006623;GO:0006810;GO:0009579;GO:0015031;GO:0030136;GO:0030276;GO:0031410;NOT	K12471
g496.t1	1056	1.69092	1.05363	3.54534	1.45008	2.07714	tr|A0A072VEV5|A0A072VEV5_MEDTR 3'-5' exonuclease OS=Medicago truncatula GN=MTR_1g016970 PE=4 SV=1	Medtr1g016970.1 pacid=31099167 transcript=Medtr1g016970.1 locus=Medtr1g016970 ID=Medtr1g016970.1.JCVIMt4.0v1 annot-version=Mt4.0v1	sp|Q8NHP7|EXD1_HUMAN Exonuclease 3'-5' domain-containing protein 1 OS=Homo sapiens GN=EXD1 PE=1 SV=4	GO:0003676;GO:0003723;GO:0004518;GO:0004527;GO:0005515;GO:0006139;GO:0016787;GO:0031047;GO:0034587;GO:0042803;GO:0043186;GO:0090305;GO:0090305;GO:1990923;NOT	K18740
g497.t1	1734	0.286657	0.535776	2.00125	1.14969	0.81142	tr|A0A072VEE2|A0A072VEE2_MEDTR EARLY flowering protein, putative OS=Medicago truncatula GN=MTR_1g016920 PE=4 SV=1	Medtr1g016920.1 pacid=31093481 transcript=Medtr1g016920.1 locus=Medtr1g016920 ID=Medtr1g016920.1.JCVIMt4.0v1 annot-version=Mt4.0v1	sp|O82804|ELF3_ARATH Protein EARLY FLOWERING 3 OS=Arabidopsis thaliana GN=ELF3 PE=1 SV=1	GO:0003700;GO:0005634;GO:0005634;GO:0005634;GO:0005634;GO:0006351;GO:0006355;GO:0007623;GO:0009409;GO:0009585;GO:0009585;GO:0009733;GO:0009737;GO:0009826;GO:0009909;GO:0010017;GO:0010031;GO:0010119;GO:0048511;GO:0048573	K12125
g498.t1	870	0.0622923	0	0.0767235	0	0	tr|A0A072VDT2|A0A072VDT2_MEDTR Carboxyl-terminal peptidase OS=Medicago truncatula GN=MTR_1g016910 PE=4 SV=1	Medtr1g016910.1 pacid=31093596 transcript=Medtr1g016910.1 locus=Medtr1g016910 ID=Medtr1g016910.1.JCVIMt4.0v1 annot-version=Mt4.0v1	NA	NA	NA
g499.t1	438	4.21727	8.07621	10.9158	8.73815	6.55305	tr|B7FIJ9|B7FIJ9_MEDTR Uncharacterized protein OS=Medicago truncatula GN=MTR_1g016900 PE=2 SV=1	Medtr1g016900.1 pacid=31096494 transcript=Medtr1g016900.1 locus=Medtr1g016900 ID=Medtr1g016900.1.JCVIMt4.0v1 annot-version=Mt4.0v1	sp|Q3B8G0|CA123_XENLA UPF0587 protein C1orf123 homolog OS=Xenopus laevis PE=2 SV=1	NA	NA
g500.t1	1131	0.551926	1.08902	2.03384	0.446705	1.44041	tr|A0A072VD62|A0A072VD62_MEDTR Core-2/I-branching enzyme OS=Medicago truncatula GN=MTR_1g016880 PE=4 SV=1	Medtr1g016880.1 pacid=31092914 transcript=Medtr1g016880.1 locus=Medtr1g016880 ID=Medtr1g016880.1.JCVIMt4.0v1 annot-version=Mt4.0v1	NA	NA	NA
g501.t1	300	69.5573	106.072	371.518	177.797	279.357	NA	NA	NA	NA	NA
g502.t1	903	5.06779	3.93821	14.8269	10.6984	6.58484	tr|A0A072VEU0|A0A072VEU0_MEDTR DUF1639 family protein OS=Medicago truncatula GN=MTR_1g016800 PE=4 SV=1	Medtr1g016800.1 pacid=31096785 transcript=Medtr1g016800.1 locus=Medtr1g016800 ID=Medtr1g016800.1.JCVIMt4.0v1 annot-version=Mt4.0v1	NA	NA	NA
g503.t1	1473	40.6218	7.89572	82.5514	180.948	71.0022	tr|A0A072VED4|A0A072VED4_MEDTR Uncharacterized protein OS=Medicago truncatula GN=MTR_1g016780 PE=4 SV=1	Medtr1g016780.1 pacid=31100496 transcript=Medtr1g016780.1 locus=Medtr1g016780 ID=Medtr1g016780.1.JCVIMt4.0v1 annot-version=Mt4.0v1	sp|P49044|VPE_VICSA Vacuolar-processing enzyme OS=Vicia sativa PE=1 SV=1	GO:0006508;GO:0006508;GO:0008233;GO:0008233;GO:0008234;GO:0016787	K01369
g504.t1	786	0.562469	1.05159	1.64756	1.47	1.26006	tr|G7IBA2|G7IBA2_MEDTR PHAX RNA-binding domain protein OS=Medicago truncatula GN=MTR_1g016630 PE=4 SV=2	Medtr1g016630.1 pacid=31094853 transcript=Medtr1g016630.1 locus=Medtr1g016630 ID=Medtr1g016630.1.JCVIMt4.0v1 annot-version=Mt4.0v1	NA	NA	K14291
g505.t1	783	3.46103	0	0	0	0	tr|G7JMS8|G7JMS8_MEDTR Protein phosphatase 2C-like protein OS=Medicago truncatula GN=MTR_1g016620 PE=4 SV=1	Medtr1g016620.1 pacid=31093244 transcript=Medtr1g016620.1 locus=Medtr1g016620 ID=Medtr1g016620.1.JCVIMt4.0v1 annot-version=Mt4.0v1	sp|Q9XGZ9|P2C72_ARATH Probable protein phosphatase 2C 72 OS=Arabidopsis thaliana GN=At5g26010 PE=2 SV=2	GO:0003824;GO:0004721;GO:0004721;GO:0004722;GO:0006470;GO:0016787;GO:0046872	NA
g506.t1	1941	2.74135	4.36455	8.5448	5.05193	10.4729	tr|G7IBA6|G7IBA6_MEDTR RNA-binding KH domain protein OS=Medicago truncatula GN=MTR_1g016760 PE=4 SV=2	Medtr1g016760.1 pacid=31096893 transcript=Medtr1g016760.1 locus=Medtr1g016760 ID=Medtr1g016760.1.JCVIMt4.0v1 annot-version=Mt4.0v1	sp|Q96AE4|FUBP1_HUMAN Far upstream element-binding protein 1 OS=Homo sapiens GN=FUBP1 PE=1 SV=3	GO:0001205;GO:0003676;GO:0003677;GO:0003697;GO:0003700;GO:0003723;GO:0005515;GO:0005515;GO:0005515;GO:0005634;GO:0005634;GO:0005634;GO:0005654;GO:0006351;GO:0006355;GO:0006366;GO:0006366;GO:0010628;GO:0044822;GO:0044822;GO:0045944	K13210
g507.t1	804	8.55266	9.21012	18.3903	9.91488	16.0415	tr|B7FL82|B7FL82_MEDTR 26S proteasome regulatory particle non-ATPase subunit 12 OS=Medicago truncatula GN=MTR_1g016750 PE=2 SV=1	Medtr1g016750.1 pacid=31096527 transcript=Medtr1g016750.1 locus=Medtr1g016750 ID=Medtr1g016750.1.JCVIMt4.0v1 annot-version=Mt4.0v1	sp|Q9SGW3|PSD8A_ARATH 26S proteasome non-ATPase regulatory subunit 8 homolog A OS=Arabidopsis thaliana GN=RPN12A PE=1 SV=1	GO:0000502;GO:0000502;GO:0000502;GO:0005515;GO:0005634;GO:0005829;GO:0005838;GO:0006508;GO:0008541;GO:0009408;GO:0009647;GO:0009733;GO:0009735;GO:0009735;GO:0009736;GO:0009908;GO:0009941;GO:0030163;GO:0031540;GO:0043161;GO:0043248;GO:0048366;GO:0048528;GO:0048825;GO:0051788	K03031
g508.t1	1575	0.190965	0.317272	0.351024	0.0880862	0.616532	tr|G7IBA4|G7IBA4_MEDTR Uncharacterized protein OS=Medicago truncatula GN=MTR_1g016740 PE=4 SV=2	Medtr1g016740.1 pacid=31097927 transcript=Medtr1g016740.1 locus=Medtr1g016740 ID=Medtr1g016740.1.JCVIMt4.0v1 annot-version=Mt4.0v1	NA	NA	NA
g509.t1	987	1.45134	2.27767	6.21455	3.51041	2.48619	tr|G7IB94|G7IB94_MEDTR Pollen-specific SF21-like protein OS=Medicago truncatula GN=MTR_1g016510 PE=4 SV=1	Medtr1g016510.1 pacid=31096995 transcript=Medtr1g016510.1 locus=Medtr1g016510 ID=Medtr1g016510.1.JCVIMt4.0v1 annot-version=Mt4.0v1	sp|O23969|SF21_HELAN Pollen-specific protein SF21 OS=Helianthus annuus GN=SF21 PE=2 SV=1	NA	NA
g510.t1	270	0	0	0.423569	0	0	tr|A0A0B2RXQ4|A0A0B2RXQ4_GLYSO Uncharacterized protein (Fragment) OS=Glycine soja GN=glysoja_009047 PE=4 SV=1	Phvul.001G034000.1 pacid=27162630 transcript=Phvul.001G034000.1 locus=Phvul.001G034000 ID=Phvul.001G034000.1.v1.0 annot-version=v1.0	NA	NA	NA
g511.t1	1617	0	0.038536	0	0.0855781	0.0460804	tr|G7IB93|G7IB93_MEDTR BEL1-like homeodomain protein OS=Medicago truncatula GN=MTR_1g016490 PE=4 SV=1	Medtr1g016490.1 pacid=31100004 transcript=Medtr1g016490.1 locus=Medtr1g016490 ID=Medtr1g016490.1.JCVIMt4.0v1 annot-version=Mt4.0v1	sp|P48731|ATH1_ARATH Homeobox protein ATH1 OS=Arabidopsis thaliana GN=ATH1 PE=1 SV=1	GO:0003677;GO:0003677;GO:0003677;GO:0003677;GO:0003700;GO:0003700;GO:0005515;GO:0005515;GO:0005515;GO:0005634;GO:0005634;GO:0005634;GO:0006351;GO:0006355;GO:0006355;GO:0008285;GO:0009640;GO:0010227;GO:0010228;GO:0010371;GO:0043565;GO:0090470	NA
g512.t1	2373	0.327786	6.06623	4.55281	3.00231	12.331	tr|G7I923|G7I923_MEDTR LRR receptor-like kinase family protein OS=Medicago truncatula GN=MTR_1g015530 PE=4 SV=2	Medtr1g015530.1 pacid=31096427 transcript=Medtr1g015530.1 locus=Medtr1g015530 ID=Medtr1g015530.1.JCVIMt4.0v1 annot-version=Mt4.0v1	sp|Q42371|ERECT_ARATH LRR receptor-like serine/threonine-protein kinase ERECTA OS=Arabidopsis thaliana GN=ERECTA PE=1 SV=1	GO:0000166;GO:0001558;GO:0001558;GO:0001944;GO:0004672;GO:0004674;GO:0004674;GO:0005524;GO:0005524;GO:0005739;GO:0005886;GO:0005886;GO:0006468;GO:0006952;GO:0007275;GO:0009664;GO:0009944;GO:0009965;GO:0010103;GO:0010148;GO:0016020;GO:0016021;GO:0016301;GO:0016310;GO:0016740;GO:0019199;GO:0030155;GO:0042277;GO:0042277;GO:0042742;GO:0048281;GO:0050832;GO:0051302;GO:0051302;GO:0070370;GO:0071555;GO:…	NA
g513.t1	1035	1.32318	1.64898	3.44094	0.706751	2.50525	tr|G7I9V4|G7I9V4_MEDTR Magnesium transporter NIPA protein OS=Medicago truncatula GN=MTR_1g015820 PE=4 SV=1	Medtr1g015820.1 pacid=31099122 transcript=Medtr1g015820.1 locus=Medtr1g015820 ID=Medtr1g015820.1.JCVIMt4.0v1 annot-version=Mt4.0v1	sp|Q8RWH8|NIPA9_ARATH Probable magnesium transporter NIPA9 OS=Arabidopsis thaliana GN=At5g11960 PE=2 SV=1	GO:0005768;GO:0005769;GO:0005769;GO:0005886;GO:0005886;GO:0005886;GO:0006810;GO:0006811;GO:0008150;GO:0015095;GO:0015693;GO:0015693;GO:0016020;GO:0016021;GO:0016021;GO:1903830	NA
g514.t1	654	0.176274	0.329577	0.545102	0.862847	0.65885	tr|G7I9V5|G7I9V5_MEDTR Lysine decarboxylase family protein OS=Medicago truncatula GN=MTR_1g015830 PE=2 SV=1	Medtr1g015830.1 pacid=31099116 transcript=Medtr1g015830.1 locus=Medtr1g015830 ID=Medtr1g015830.1.JCVIMt4.0v1 annot-version=Mt4.0v1	sp|Q84MC2|LOG8_ARATH Cytokinin riboside 5'-monophosphate phosphoribohydrolase LOG8 OS=Arabidopsis thaliana GN=LOG8 PE=1 SV=1	GO:0005634;GO:0005634;GO:0005634;GO:0005737;GO:0005737;GO:0005829;GO:0005829;GO:0009691;GO:0009691;GO:0016787;GO:0016799;GO:0016799;GO:0042803	K06966
g515.t1	507	0	0	0	0	0	tr|G7I9V6|G7I9V6_MEDTR Transmembrane protein, putative OS=Medicago truncatula GN=MTR_1g015840 PE=4 SV=1	Medtr1g015840.1 pacid=31097200 transcript=Medtr1g015840.1 locus=Medtr1g015840 ID=Medtr1g015840.1.JCVIMt4.0v1 annot-version=Mt4.0v1	NA	NA	NA
g516.t1	1608	0.186691	0.193856	0.0762507	0	0.0927244	tr|G7I9V8|G7I9V8_MEDTR Cytochrome P450 family protein OS=Medicago truncatula GN=MTR_1g015860 PE=2 SV=2	Medtr1g015860.1 pacid=31097713 transcript=Medtr1g015860.1 locus=Medtr1g015860 ID=Medtr1g015860.1.JCVIMt4.0v1 annot-version=Mt4.0v1	sp|B9DFU2|MAX1_ARATH Cytochrome P450 711A1 OS=Arabidopsis thaliana GN=CYP711A1 PE=2 SV=1	GO:0004497;GO:0005506;GO:0009926;GO:0009934;GO:0009963;GO:0010223;GO:0016020;GO:0016020;GO:0016021;GO:0016117;GO:0016491;GO:0016705;GO:0020037;GO:0046872;GO:0055114;GO:0055114	NA
g517.t1	372	4.99472	2.39741	4.83123	2.19024	5.20032	tr|G7I9W1|G7I9W1_MEDTR Glutaredoxin-like protein, putative OS=Medicago truncatula GN=MTR_1g015890 PE=4 SV=1	Medtr1g015890.1 pacid=31095024 transcript=Medtr1g015890.1 locus=Medtr1g015890 ID=Medtr1g015890.1.JCVIMt4.0v1 annot-version=Mt4.0v1	sp|Q8L9S3|GRXC6_ARATH Glutaredoxin-C6 OS=Arabidopsis thaliana GN=GRXC6 PE=2 SV=2	GO:0005737;GO:0005737;GO:0009055;GO:0015035;GO:0045454;GO:0055114	K03676
g518.t1	2952	0.976689	0.811252	3.02427	2.71774	0.920881	tr|G7I9W3|G7I9W3_MEDTR Fructan exohydrolase OS=Medicago truncatula GN=MTR_1g015910 PE=3 SV=1	Medtr1g015910.1 pacid=31098096 transcript=Medtr1g015910.1 locus=Medtr1g015910 ID=Medtr1g015910.1.JCVIMt4.0v1 annot-version=Mt4.0v1	sp|Q67XZ3|INV3_ARATH Beta-fructofuranosidase, insoluble isoenzyme CWINV3 OS=Arabidopsis thaliana GN=CWINV3 PE=1 SV=2	GO:0004553;GO:0005576;GO:0005618;GO:0005618;GO:0005773;GO:0005975;GO:0008152;GO:0016787;GO:0016798;GO:0048046;GO:0048046;GO:0051669	K01193
g519.t1	1551	1.73022	0.0806612	0.0396666	0	0	tr|G7I9W8|G7I9W8_MEDTR Fructan exohydrolase OS=Medicago truncatula GN=MTR_1g015970 PE=3 SV=1	Medtr1g015970.1 pacid=31094586 transcript=Medtr1g015970.1 locus=Medtr1g015970 ID=Medtr1g015970.1.JCVIMt4.0v1 annot-version=Mt4.0v1	sp|Q43866|INV1_ARATH Beta-fructofuranosidase, insoluble isoenzyme CWINV1 OS=Arabidopsis thaliana GN=CWINV1 PE=1 SV=1	GO:0004553;GO:0004564;GO:0004564;GO:0004575;GO:0005576;GO:0005618;GO:0005618;GO:0005618;GO:0005886;GO:0005975;GO:0008152;GO:0009611;GO:0016787;GO:0016798;GO:0048046;GO:0048046;GO:0080167	K01193
g520.t1	720	0	0	0	0	0	tr|Q9LNS0|Q9LNS0_ARATH F1L3.4 OS=Arabidopsis thaliana PE=4 SV=1	Prupe.6G118100.1.p pacid=32084508 transcript=Prupe.6G118100.1 locus=Prupe.6G118100 ID=Prupe.6G118100.1.v2.1 annot-version=v2.1	sp|P0C2F6|RNHX1_ARATH Putative ribonuclease H protein At1g65750 OS=Arabidopsis thaliana GN=At1g65750 PE=3 SV=1	GO:0003676;GO:0004518;GO:0004519;GO:0004523;GO:0004523;GO:0008152;GO:0016787;GO:0046872;GO:0090305;GO:0090305;GO:0090502;GO:0090502	NA
g521.t1	1665	2.05335	0.0746559	0.440392	0.0414405	0	tr|G7I9W8|G7I9W8_MEDTR Fructan exohydrolase OS=Medicago truncatula GN=MTR_1g015970 PE=3 SV=1	Medtr1g015970.1 pacid=31094586 transcript=Medtr1g015970.1 locus=Medtr1g015970 ID=Medtr1g015970.1.JCVIMt4.0v1 annot-version=Mt4.0v1	sp|Q43866|INV1_ARATH Beta-fructofuranosidase, insoluble isoenzyme CWINV1 OS=Arabidopsis thaliana GN=CWINV1 PE=1 SV=1	GO:0004553;GO:0004564;GO:0004564;GO:0004575;GO:0005576;GO:0005618;GO:0005618;GO:0005618;GO:0005886;GO:0005975;GO:0008152;GO:0009611;GO:0016787;GO:0016798;GO:0048046;GO:0048046;GO:0080167	K01193
g522.t1	645	1.52469	2.01227	8.98834	6.77533	1.74331	tr|A0A072VP83|A0A072VP83_MEDTR C2H2-type zinc finger protein OS=Medicago truncatula GN=MTR_1g016010 PE=4 SV=1	Medtr1g016010.1 pacid=31099204 transcript=Medtr1g016010.1 locus=Medtr1g016010 ID=Medtr1g016010.1.JCVIMt4.0v1 annot-version=Mt4.0v1	NA	NA	NA
g523.t1	837	0.260857	0.243831	0.56253	0.363236	0	tr|G7I9X2|G7I9X2_MEDTR BAAT/acyl-CoA thioester hydrolase carboxy-terminal protein OS=Medicago truncatula GN=MTR_1g016050 PE=4 SV=1	Medtr1g016050.1 pacid=31098931 transcript=Medtr1g016050.1 locus=Medtr1g016050 ID=Medtr1g016050.1.JCVIMt4.0v1 annot-version=Mt4.0v1	sp|Q07379|YD057_YEAST Putative uncharacterized protein YDL057W OS=Saccharomyces cerevisiae (strain ATCC 204508 / S288c) GN=YDL057W PE=4 SV=1	GO:0003674;GO:0005575;GO:0006629;GO:0008150;GO:0009966;GO:0016020;GO:0047372	NA
g524.t1	1359	0.149748	1.86603	0.872474	1.2965	4.79902	tr|G7I9X4|G7I9X4_MEDTR Fatty acid/sphingolipid desaturase OS=Medicago truncatula GN=MTR_1g016070 PE=4 SV=1	Medtr1g016070.1 pacid=31093335 transcript=Medtr1g016070.1 locus=Medtr1g016070 ID=Medtr1g016070.1.JCVIMt4.0v1 annot-version=Mt4.0v1	sp|O04353|DES6_BOROF Acyl-lipid (9-3)-desaturase OS=Borago officinalis PE=1 SV=1	GO:0005783;GO:0005789;GO:0006629;GO:0006629;GO:0006631;GO:0006633;GO:0006636;GO:0016020;GO:0016021;GO:0016021;GO:0016491;GO:0016491;GO:0046872;GO:0055114	K13076
g525.t1	849	0.320603	0.479481	1.10599	0.267803	0.7658	tr|G7I9X5|G7I9X5_MEDTR Alkaline phytoceramidase (APHC) OS=Medicago truncatula GN=MTR_1g016080 PE=4 SV=1	Medtr1g016080.1 pacid=31093124 transcript=Medtr1g016080.1 locus=Medtr1g016080 ID=Medtr1g016080.1.JCVIMt4.0v1 annot-version=Mt4.0v1	NA	NA	NA
g526.t1	933	1.20506	1.50185	1.0593	0.159577	2.22649	tr|G7I9X7|G7I9X7_MEDTR Plant/MHM17-10 protein, putative OS=Medicago truncatula GN=MTR_1g016100 PE=4 SV=1	Medtr1g016100.1 pacid=31094481 transcript=Medtr1g016100.1 locus=Medtr1g016100 ID=Medtr1g016100.1.JCVIMt4.0v1 annot-version=Mt4.0v1	NA	NA	NA
g527.t1	936	0.343017	0	0.351768	0.158974	0	tr|C6TN77|C6TN77_SOYBN Putative uncharacterized protein OS=Glycine max PE=2 SV=1	Glyma.10G092800.1.p pacid=30476898 transcript=Glyma.10G092800.1 locus=Glyma.10G092800 ID=Glyma.10G092800.1.Wm82.a2.v1 annot-version=Wm82.a2.v1	sp|Q945B6|AOP1L_ARATH Probable 2-oxoglutarate-dependent dioxygenase AOP1.2 OS=Arabidopsis thaliana GN=AOP1.2 PE=2 SV=1	GO:0016491;GO:0016491;GO:0046872;GO:0051213;GO:0055114;GO:0055114	NA
g528.t1	354	0	0	0	0	0	tr|I3T1W9|I3T1W9_MEDTR Uncharacterized protein OS=Medicago truncatula PE=2 SV=1	Medtr1g016110.2 pacid=31093447 transcript=Medtr1g016110.2 locus=Medtr1g016110 ID=Medtr1g016110.2.JCVIMt4.0v1 annot-version=Mt4.0v1	sp|Q8H1Q2|NBP35_ARATH Cytosolic Fe-S cluster assembly factor NBP35 OS=Arabidopsis thaliana GN=NBP35 PE=1 SV=1	GO:0000166;GO:0005524;GO:0005524;GO:0005737;GO:0005737;GO:0005737;GO:0005829;GO:0005829;GO:0016226;GO:0016226;GO:0042803;GO:0046872;GO:0051536;GO:0051536;GO:0051536;GO:0051539;GO:0051539;GO:0051539	NA
g529.t1	1467	0.378457	0.25723	0.421795	0.142899	0.512741	tr|Q6VM17|Q6VM17_MEDTR Metal transport protein OS=Medicago truncatula GN=ZIP5 PE=2 SV=1	Medtr1g016120.1 pacid=31095249 transcript=Medtr1g016120.1 locus=Medtr1g016120 ID=Medtr1g016120.1.JCVIMt4.0v1 annot-version=Mt4.0v1	sp|O04089|ZIP4_ARATH Zinc transporter 4, chloroplastic OS=Arabidopsis thaliana GN=ZIP4 PE=2 SV=1	GO:0005385;GO:0006810;GO:0006811;GO:0006829;GO:0009507;GO:0009535;GO:0009536;GO:0009579;GO:0016020;GO:0016020;GO:0016021;GO:0016021;GO:0030001;GO:0046873;GO:0055085;GO:0071577	K14709
g530.t1	495	0	0	0	2.14506	0.760533	tr|A0A0R0GBN9|A0A0R0GBN9_SOYBN Uncharacterized protein OS=Glycine max GN=GLYMA_14G094800 PE=4 SV=1	Glyma.14G094800.2.p pacid=30534580 transcript=Glyma.14G094800.2 locus=Glyma.14G094800 ID=Glyma.14G094800.2.Wm82.a2.v1 annot-version=Wm82.a2.v1	sp|Q5HZ36|GAT21_ARATH GATA transcription factor 21 OS=Arabidopsis thaliana GN=GATA21 PE=1 SV=2	GO:0000977;GO:0001085;GO:0001228;GO:0003677;GO:0003682;GO:0003700;GO:0003700;GO:0005515;GO:0005634;GO:0005634;GO:0005634;GO:0005667;GO:0006351;GO:0006355;GO:0006355;GO:0006355;GO:0006366;GO:0007623;GO:0008270;GO:0009416;GO:0009740;GO:0009910;GO:0010187;GO:0010255;GO:0010380;GO:0010468;GO:0030154;GO:0043565;GO:0044212;GO:0045944;GO:0046872;GO:0051171;GO:0051171	NA
g531.t1	435	0	0	0	0	0	tr|A0A0S7DSF6|A0A0S7DSF6_9EURO Cutinase gene palindrome-binding protein OS=Aspergillus lentulus GN=ALT_5709 PE=4 SV=1	Thecc1EG037285t1 pacid=27426701 transcript=Thecc1EG037285t1 locus=Thecc1EG037285 ID=Thecc1EG037285t1.CGDv1.1 annot-version=v1.1	sp|Q9ZPX0|GAT20_ARATH GATA transcription factor 20 OS=Arabidopsis thaliana GN=GATA20 PE=2 SV=2	GO:0000977;GO:0001085;GO:0001228;GO:0003677;GO:0003682;GO:0003700;GO:0003700;GO:0005634;GO:0005634;GO:0005634;GO:0005667;GO:0006351;GO:0006355;GO:0006355;GO:0006366;GO:0008270;GO:0030154;GO:0043565;GO:0044212;GO:0045944;GO:0046872	NA
g532.t1	3198	2.66492	7.36797	30.4802	167.596	20.1472	tr|G7I9Z0|G7I9Z0_MEDTR Glycine dehydrogenase [decarboxylating] protein OS=Medicago truncatula GN=MTR_1g016230 PE=3 SV=1	Medtr1g016230.1 pacid=31098525 transcript=Medtr1g016230.1 locus=Medtr1g016230 ID=Medtr1g016230.1.JCVIMt4.0v1 annot-version=Mt4.0v1	sp|P26969|GCSP_PEA Glycine dehydrogenase (decarboxylating), mitochondrial OS=Pisum sativum GN=GDCSP PE=1 SV=1	GO:0003824;GO:0004375;GO:0004375;GO:0005739;GO:0005739;GO:0005960;GO:0006544;GO:0006546;GO:0016491;GO:0055114;GO:0055114	K00281
g533.t1	2151	0.0454817	0.396685	0.111302	0	0.575751	tr|G7IB73|G7IB73_MEDTR CHUP1-like protein OS=Medicago truncatula GN=MTR_1g016290 PE=4 SV=1	Medtr1g016290.1 pacid=31097552 transcript=Medtr1g016290.1 locus=Medtr1g016290 ID=Medtr1g016290.1.JCVIMt4.0v1 annot-version=Mt4.0v1	sp|Q9LI74|CHUP1_ARATH Protein CHUP1, chloroplastic OS=Arabidopsis thaliana GN=CHUP1 PE=1 SV=1	GO:0009507;GO:0009507;GO:0009527;GO:0009536;GO:0009707;GO:0009707;GO:0009902;GO:0016020	NA
g534.t1	2544	1.713	0.901152	3.67741	1.55027	2.1255	tr|G7IB74|G7IB74_MEDTR MAP kinase kinase kinase-like protein OS=Medicago truncatula GN=MTR_1g016300 PE=4 SV=2	Medtr1g016300.1 pacid=31096776 transcript=Medtr1g016300.1 locus=Medtr1g016300 ID=Medtr1g016300.1.JCVIMt4.0v1 annot-version=Mt4.0v1	sp|Q9FPR3|EDR1_ARATH Serine/threonine-protein kinase EDR1 OS=Arabidopsis thaliana GN=EDR1 PE=1 SV=1	GO:0000165;GO:0000166;GO:0000186;GO:0000186;GO:0002229;GO:0004672;GO:0004674;GO:0004709;GO:0004709;GO:0004712;GO:0005515;GO:0005524;GO:0005524;GO:0005634;GO:0005634;GO:0005634;GO:0005768;GO:0005769;GO:0005769;GO:0005783;GO:0005783;GO:0005783;GO:0005783;GO:0005794;GO:0005794;GO:0005802;GO:0005829;GO:0006468;GO:0006952;GO:0008219;GO:0009414;GO:0009617;GO:0009620;GO:0009723;GO:0009738;GO:0009788;GO:…	K04424
g535.t1	753	0	0	0.456936	2.47902	0.553112	tr|G7IB80|G7IB80_MEDTR DUF1230 family protein OS=Medicago truncatula GN=MTR_1g016360 PE=4 SV=1	Medtr1g016360.1 pacid=31098013 transcript=Medtr1g016360.1 locus=Medtr1g016360 ID=Medtr1g016360.1.JCVIMt4.0v1 annot-version=Mt4.0v1	sp|P51273|YCF36_PORPU Uncharacterized protein ycf36 OS=Porphyra purpurea GN=ycf36 PE=3 SV=1	GO:0009507;GO:0009507;GO:0009536	NA
g536.t1	633	1.37763	1.37376	2.27347	0.771212	1.92275	tr|B7FIL3|B7FIL3_MEDTR Protein reversion-TO-ethylene SENSITIVITY protein OS=Medicago truncatula GN=MTR_1g016390 PE=2 SV=1	Medtr1g016390.3 pacid=31099109 transcript=Medtr1g016390.3 locus=Medtr1g016390 ID=Medtr1g016390.3.JCVIMt4.0v1 annot-version=Mt4.0v1	sp|F4ITL6|RTE1_ARATH Protein REVERSION-TO-ETHYLENE SENSITIVITY1 OS=Arabidopsis thaliana GN=RTE1 PE=1 SV=1	GO:0000139;GO:0005515;GO:0005515;GO:0005783;GO:0005783;GO:0005789;GO:0005794;GO:0005794;GO:0009723;GO:0010105;GO:0010105;GO:0010105;GO:0016020;GO:0016021	NA
g537.t1	912	0.412523	1.02825	2.3214	2.04911	1.49519	tr|G7IB84|G7IB84_MEDTR Myo28B1, putative OS=Medicago truncatula GN=MTR_1g016410 PE=2 SV=1	Medtr1g016410.1 pacid=31098105 transcript=Medtr1g016410.1 locus=Medtr1g016410 ID=Medtr1g016410.1.JCVIMt4.0v1 annot-version=Mt4.0v1	NA	NA	NA
g538.t1	678	0.33701	1.89026	5.83229	3.4146	4.78548	tr|G7IB87|G7IB87_MEDTR Calcineurin B-like protein 4-1 OS=Medicago truncatula GN=MTR_1g016430 PE=4 SV=1	Medtr1g016430.2 pacid=31098234 transcript=Medtr1g016430.2 locus=Medtr1g016430 ID=Medtr1g016430.2.JCVIMt4.0v1 annot-version=Mt4.0v1	sp|Q7FRS8|CNBLA_ARATH Calcineurin B-like protein 10 OS=Arabidopsis thaliana GN=CBL10 PE=1 SV=1	GO:0005509;GO:0005509;GO:0005515;GO:0005515;GO:0005515;GO:0005515;GO:0005737;GO:0005768;GO:0005768;GO:0005773;GO:0005774;GO:0005886;GO:0005886;GO:0005886;GO:0009705;GO:0016020;GO:0042538;GO:0043266;GO:0046872;GO:2000021	K06268
g539.t1	1053	0.498953	0.497443	1.90116	1.73197	1.1164	tr|G7IB89|G7IB89_MEDTR Histone deacetylase superfamily protein OS=Medicago truncatula GN=MTR_1g016440 PE=4 SV=1	Medtr1g016440.1 pacid=31093855 transcript=Medtr1g016440.1 locus=Medtr1g016440 ID=Medtr1g016440.1.JCVIMt4.0v1 annot-version=Mt4.0v1	sp|Q944K3|HDA2_ARATH Histone deacetylase 2 OS=Arabidopsis thaliana GN=HDA2 PE=2 SV=2	GO:0004407;GO:0005634;GO:0005634;GO:0006351;GO:0006355;GO:0016568;GO:0016575;GO:0016787;GO:0032041;GO:0070932	K11418
g540.t1	1713	0.464749	1.04961	1.52989	0.241046	1.2117	tr|G7IB90|G7IB90_MEDTR Potassium efflux antiporter OS=Medicago truncatula GN=MTR_1g016450 PE=4 SV=2	Medtr1g016450.1 pacid=31096969 transcript=Medtr1g016450.1 locus=Medtr1g016450 ID=Medtr1g016450.1.JCVIMt4.0v1 annot-version=Mt4.0v1	sp|B5X0N6|KEA6_ARATH K(+) efflux antiporter 6 OS=Arabidopsis thaliana GN=KEA6 PE=2 SV=1	GO:0006810;GO:0006811;GO:0006812;GO:0006813;GO:0015297;GO:0015299;GO:0016020;GO:0016020;GO:0016020;GO:0016021;GO:0016021;GO:0055085;GO:1902600	NA
g541.t1	360	0	0	0	0.865974	0	tr|G7IB92|G7IB92_MEDTR Abscisic acid receptor OS=Medicago truncatula GN=MTR_1g016480 PE=4 SV=2	Medtr1g016480.1 pacid=31098389 transcript=Medtr1g016480.1 locus=Medtr1g016480 ID=Medtr1g016480.1.JCVIMt4.0v1 annot-version=Mt4.0v1	sp|O80992|PYL2_ARATH Abscisic acid receptor PYL2 OS=Arabidopsis thaliana GN=PYL2 PE=1 SV=1	GO:0004864;GO:0004864;GO:0004872;GO:0004872;GO:0005515;GO:0005515;GO:0005515;GO:0005515;GO:0005515;GO:0005515;GO:0005515;GO:0005634;GO:0005634;GO:0005634;GO:0005634;GO:0005737;GO:0005737;GO:0005737;GO:0005737;GO:0005886;GO:0005886;GO:0009738;GO:0009738;GO:0009738;GO:0009738;GO:0010427;GO:0010427;GO:0016020;GO:0042803;GO:0042803;GO:0043086;GO:0043086;GO:0080163	K14496
g542.t1	339	0.222727	15.5703	8.71365	3.82554	22.1364	tr|G7I923|G7I923_MEDTR LRR receptor-like kinase family protein OS=Medicago truncatula GN=MTR_1g015530 PE=4 SV=2	Medtr1g015530.1 pacid=31096427 transcript=Medtr1g015530.1 locus=Medtr1g015530 ID=Medtr1g015530.1.JCVIMt4.0v1 annot-version=Mt4.0v1	sp|Q42371|ERECT_ARATH LRR receptor-like serine/threonine-protein kinase ERECTA OS=Arabidopsis thaliana GN=ERECTA PE=1 SV=1	GO:0000166;GO:0001558;GO:0001558;GO:0001944;GO:0004672;GO:0004674;GO:0004674;GO:0005524;GO:0005524;GO:0005739;GO:0005886;GO:0005886;GO:0006468;GO:0006952;GO:0007275;GO:0009664;GO:0009944;GO:0009965;GO:0010103;GO:0010148;GO:0016020;GO:0016021;GO:0016301;GO:0016310;GO:0016740;GO:0019199;GO:0030155;GO:0042277;GO:0042277;GO:0042742;GO:0048281;GO:0050832;GO:0051302;GO:0051302;GO:0070370;GO:0071555;GO:…	NA
g543.t1	4131	0.883745	0.714961	2.22875	1.9936	1.60567	tr|G7I929|G7I929_MEDTR Myosin heavy chain OS=Medicago truncatula GN=MTR_1g015620 PE=4 SV=2	Medtr1g015620.1 pacid=31097590 transcript=Medtr1g015620.1 locus=Medtr1g015620 ID=Medtr1g015620.1.JCVIMt4.0v1 annot-version=Mt4.0v1	sp|Q0WPU1|MYO15_ARATH Myosin-15 OS=Arabidopsis thaliana GN=XI-I PE=1 SV=1	GO:0000166;GO:0003774;GO:0003774;GO:0003779;GO:0005515;GO:0005515;GO:0005516;GO:0005524;GO:0005524;GO:0005737;GO:0005737;GO:0008152;GO:0016459;GO:0016459;GO:0030048	K10357
g544.t1	756	9.21208	0.826689	10.3676	32.9949	11.449	tr|B7FGG0|B7FGG0_MEDTR Uncharacterized protein OS=Medicago truncatula PE=2 SV=1	Medtr1g015650.1 pacid=31098316 transcript=Medtr1g015650.1 locus=Medtr1g015650 ID=Medtr1g015650.1.JCVIMt4.0v1 annot-version=Mt4.0v1	NA	NA	NA
g545.t1	1251	0.656881	0.562764	3.93024	1.76421	1.469	tr|G7I9U4|G7I9U4_MEDTR Chalcone-flavanone isomerase family protein OS=Medicago truncatula GN=MTR_1g015700 PE=4 SV=1	Medtr1g015700.1 pacid=31097415 transcript=Medtr1g015700.1 locus=Medtr1g015700 ID=Medtr1g015700.1.JCVIMt4.0v1 annot-version=Mt4.0v1	sp|Q84RK2|FAP2_ARATH Fatty-acid-binding protein 2 OS=Arabidopsis thaliana GN=FAP2 PE=2 SV=2	GO:0005504;GO:0008152;GO:0009507;GO:0009536;GO:0009570;GO:0009570;GO:0016872	NA
g546.t1	1155	3.14393	1.62312	11.0317	1.74449	3.61667	tr|G7I9U9|G7I9U9_MEDTR Heterotrimeric GTP-binding protein alpha subunit, putative OS=Medicago truncatula GN=MTR_1g015750 PE=4 SV=1	Medtr1g015750.1 pacid=31100071 transcript=Medtr1g015750.1 locus=Medtr1g015750 ID=Medtr1g015750.1.JCVIMt4.0v1 annot-version=Mt4.0v1	sp|O04278|GPA1_PEA Guanine nucleotide-binding protein alpha-1 subunit OS=Pisum sativum GN=GPA1 PE=2 SV=1	GO:0000166;GO:0003924;GO:0004871;GO:0004871;GO:0005525;GO:0005525;GO:0007165;GO:0007165;GO:0007186;GO:0008152;GO:0019001;GO:0031683;GO:0046872	K19729
g547.t1	1677	0.445865	0.148151	1.63857	0.534515	0.885722	tr|G7I9V1|G7I9V1_MEDTR S-adenosyl-L-methionine-dependent methyltransferase OS=Medicago truncatula GN=MTR_1g015770 PE=4 SV=2	Medtr1g015770.1 pacid=31098269 transcript=Medtr1g015770.1 locus=Medtr1g015770 ID=Medtr1g015770.1.JCVIMt4.0v1 annot-version=Mt4.0v1	sp|Q8BVH9|METL6_MOUSE Methyltransferase-like protein 6 OS=Mus musculus GN=Mettl6 PE=2 SV=2	GO:0003674;GO:0005575;GO:0008150;GO:0008168;GO:0016740;GO:0032259	K00599
g548.t1	408	0	0.208338	0.209239	0	0	tr|G7IVC8|G7IVC8_MEDTR Uncharacterized protein OS=Medicago truncatula GN=MTR_3g007840 PE=4 SV=1	Medtr3g007840.1 pacid=31061111 transcript=Medtr3g007840.1 locus=Medtr3g007840 ID=Medtr3g007840.1.JCVIMt4.0v1 annot-version=Mt4.0v1	sp|Q7XJ98|KATAM_ARATH Xyloglucan galactosyltransferase KATAMARI1 OS=Arabidopsis thaliana GN=KAM1 PE=1 SV=1	GO:0005768;GO:0005794;GO:0005794;GO:0005794;GO:0005794;GO:0005802;GO:0006486;GO:0009826;GO:0009863;GO:0009969;GO:0010256;GO:0016020;GO:0016021;GO:0016740;GO:0016757;GO:0016757;GO:0030173;GO:0032580;GO:0042353	NA
g549.t1	750	0.530978	0.6228	1.61745	1.54684	0.792705	tr|G7KEH1|G7KEH1_MEDTR Nicotinamide-nucleotide adenylyltransferase OS=Medicago truncatula GN=MTR_5g095960 PE=3 SV=2	Medtr5g095960.1 pacid=31088487 transcript=Medtr5g095960.1 locus=Medtr5g095960 ID=Medtr5g095960.1.JCVIMt4.0v1 annot-version=Mt4.0v1	sp|F4K687|NMNAT_ARATH Nicotinamide/nicotinic acid mononucleotide adenylyltransferase OS=Arabidopsis thaliana GN=NMNAT PE=2 SV=1	GO:0000166;GO:0000309;GO:0003824;GO:0004515;GO:0005524;GO:0005634;GO:0005634;GO:0009058;GO:0009435;GO:0009435;GO:0016740;GO:0016779;GO:0016779;GO:0019363;GO:0046872	K06210
g550.t1	636	0	0	0	0	0	tr|G7I9V1|G7I9V1_MEDTR S-adenosyl-L-methionine-dependent methyltransferase OS=Medicago truncatula GN=MTR_1g015770 PE=4 SV=2	Medtr1g015770.1 pacid=31098269 transcript=Medtr1g015770.1 locus=Medtr1g015770 ID=Medtr1g015770.1.JCVIMt4.0v1 annot-version=Mt4.0v1	sp|Q5RDV8|METL6_PONAB Methyltransferase-like protein 6 OS=Pongo abelii GN=METTL6 PE=2 SV=1	GO:0008168;GO:0016740;GO:0032259	K00599
g551.t1	558	0.108066	0	0	0	0	tr|G7I9V1|G7I9V1_MEDTR S-adenosyl-L-methionine-dependent methyltransferase OS=Medicago truncatula GN=MTR_1g015770 PE=4 SV=2	Medtr1g015770.1 pacid=31098269 transcript=Medtr1g015770.1 locus=Medtr1g015770 ID=Medtr1g015770.1.JCVIMt4.0v1 annot-version=Mt4.0v1	NA	NA	NA
g552.t1	480	0.67978	1.00979	2.52924	0.475469	1.43501	tr|A0A072V541|A0A072V541_MEDTR Transmembrane protein, putative OS=Medicago truncatula GN=MTR_2g009275 PE=4 SV=1	Medtr2g009275.1 pacid=31067520 transcript=Medtr2g009275.1 locus=Medtr2g009275 ID=Medtr2g009275.1.JCVIMt4.0v1 annot-version=Mt4.0v1	NA	NA	NA
g552.t2	204	4.71007	4.40921	1.32233	0.393519	11.8844	tr|G7JS38|G7JS38_MEDTR Sec34 family protein OS=Medicago truncatula GN=MTR_4g124570 PE=4 SV=1	Medtr4g124570.2 pacid=31114322 transcript=Medtr4g124570.2 locus=Medtr4g124570 ID=Medtr4g124570.2.JCVIMt4.0v1 annot-version=Mt4.0v1	NA	NA	NA
g553.t1	438	19.5802	132.412	3412.68	14772.6	806.025	NA	NA	NA	NA	NA
g554.t1	336	0.677962	0.282131	0	0.970927	1.36148	tr|G7I917|G7I917_MEDTR Transmembrane protein, putative OS=Medicago truncatula GN=MTR_1g015470 PE=4 SV=1	Medtr1g015470.1 pacid=31093525 transcript=Medtr1g015470.1 locus=Medtr1g015470 ID=Medtr1g015470.1.JCVIMt4.0v1 annot-version=Mt4.0v1	NA	NA	NA
g555.t1	2835	4.05897	4.23195	8.71947	4.73417	7.15545	tr|G7I915|G7I915_MEDTR F-box-like protein OS=Medicago truncatula GN=MTR_1g015450 PE=4 SV=2	Medtr1g015450.1 pacid=31093587 transcript=Medtr1g015450.1 locus=Medtr1g015450 ID=Medtr1g015450.1.JCVIMt4.0v1 annot-version=Mt4.0v1	sp|Q9SMY8|FBL15_ARATH F-box/LRR-repeat protein 15 OS=Arabidopsis thaliana GN=FBL15 PE=2 SV=2	NA	NA
g556.t1	1527	1.41572	0.697431	1.2106	2.32404	2.06061	tr|A0MQ40|A0MQ40_PEA Cytokinin oxidase/dehydrogenase 1 OS=Pisum sativum GN=CKX1 PE=2 SV=1	Medtr1g015410.1 pacid=31100400 transcript=Medtr1g015410.1 locus=Medtr1g015410 ID=Medtr1g015410.1.JCVIMt4.0v1 annot-version=Mt4.0v1	sp|Q9FUJ1|CKX7_ARATH Cytokinin dehydrogenase 7 OS=Arabidopsis thaliana GN=CKX7 PE=1 SV=1	GO:0003824;GO:0009690;GO:0009823;GO:0016491;GO:0016491;GO:0016614;GO:0019139;GO:0019139;GO:0019139;GO:0050660;GO:0055114;GO:0055114	K00279
g557.t1	1197	0.388257	0.645106	1.24255	1.04242	1.12228	tr|G7I910|G7I910_MEDTR Peroxisome biogenesis factor 10 OS=Medicago truncatula GN=MTR_1g015390 PE=4 SV=2	Medtr1g015390.1 pacid=31094431 transcript=Medtr1g015390.1 locus=Medtr1g015390 ID=Medtr1g015390.1.JCVIMt4.0v1 annot-version=Mt4.0v1	sp|Q9SYU4|PEX10_ARATH Peroxisome biogenesis factor 10 OS=Arabidopsis thaliana GN=PEX10 PE=1 SV=1	GO:0004842;GO:0005515;GO:0005777;GO:0005777;GO:0005777;GO:0005778;GO:0005778;GO:0005779;GO:0005829;GO:0006513;GO:0006635;GO:0007031;GO:0007031;GO:0007031;GO:0008270;GO:0009793;GO:0009853;GO:0010381;GO:0016020;GO:0016558;GO:0016558;GO:0046872;NOT	K13346
g558.t1	1011	0.888817	2.67146	3.53586	1.8883	1.63799	tr|B7FII8|B7FII8_MEDTR Uncharacterized protein OS=Medicago truncatula PE=2 SV=1	Medtr1g015300.1 pacid=31093369 transcript=Medtr1g015300.1 locus=Medtr1g015300 ID=Medtr1g015300.1.JCVIMt4.0v1 annot-version=Mt4.0v1	sp|Q9S7X6|ACL5_ARATH Thermospermine synthase ACAULIS5 OS=Arabidopsis thaliana GN=ACL5 PE=1 SV=1	GO:0003824;GO:0005737;GO:0006596;GO:0006596;GO:0009926;GO:0010087;GO:0010487;GO:0010487;GO:0016740;GO:0016768;GO:0048759	K18787
g559.t1	381	0	2.31056	38.843	176.869	14.1954	tr|G7I903|G7I903_MEDTR Ultraviolet-B-repressible protein OS=Medicago truncatula GN=MTR_1g015290 PE=2 SV=1	Medtr1g015290.1 pacid=31097161 transcript=Medtr1g015290.1 locus=Medtr1g015290 ID=Medtr1g015290.1.JCVIMt4.0v1 annot-version=Mt4.0v1	NA	NA	NA
g560.t1	954	0	0.139371	0.34398	0.0777249	0.834355	tr|A0A072VD40|A0A072VD40_MEDTR Uncharacterized protein OS=Medicago truncatula GN=MTR_1g015275 PE=4 SV=1	Medtr1g015275.1 pacid=31097856 transcript=Medtr1g015275.1 locus=Medtr1g015275 ID=Medtr1g015275.1.JCVIMt4.0v1 annot-version=Mt4.0v1	sp|Q9SLL2|BIG1B_ARATH Protein BIG GRAIN 1-like B OS=Arabidopsis thaliana GN=At1g54200 PE=2 SV=1	GO:0005886;GO:0005886;GO:0005886;GO:0006810;GO:0009734;GO:0010929;GO:0016020;GO:0060918	NA
g561.t1	306	3.43911	5.94938	12.0871	7.991	3.19292	tr|B9RQU2|B9RQU2_RICCO DNA binding protein, putative OS=Ricinus communis GN=RCOM_0706540 PE=4 SV=1	29739.m003593 pacid=16807373 transcript=29739.m003593 locus=29739.t000029 ID=29739.m003593.TIGRR0.1 annot-version=v0.1	sp|Q5XEM9|ALFL5_ARATH PHD finger protein ALFIN-LIKE 5 OS=Arabidopsis thaliana GN=AL5 PE=2 SV=1	GO:0003677;GO:0003714;GO:0005634;GO:0005634;GO:0005634;GO:0005634;GO:0006351;GO:0006355;GO:0006355;GO:0008270;GO:0009414;GO:0009651;GO:0016568;GO:0042393;GO:0046872;GO:1903507	NA
g562.t1	300	0.273848	0	2.08718	3.94228	0.41325	tr|L7UP05|L7UP05_VICFA Heat shock protein 17.9 OS=Vicia faba PE=3 SV=2	Medtr1g015165.1 pacid=31096723 transcript=Medtr1g015165.1 locus=Medtr1g015165 ID=Medtr1g015165.1.JCVIMt4.0v1 annot-version=Mt4.0v1	sp|P05477|HSP21_SOYBN 17.9 kDa class II heat shock protein OS=Glycine max GN=HSP17.9-D PE=3 SV=1	GO:0005737;GO:0005737	K13993
g563.t1	465	1.52199	0.172518	5.34978	3.12516	0.622352	tr|G7I8Z5|G7I8Z5_MEDTR Uncharacterized protein OS=Medicago truncatula GN=MTR_1g015140 PE=4 SV=1	Medtr1g015140.1 pacid=31095346 transcript=Medtr1g015140.1 locus=Medtr1g015140 ID=Medtr1g015140.1.JCVIMt4.0v1 annot-version=Mt4.0v1	sp|Q8VWQ5|WRK50_ARATH Probable WRKY transcription factor 50 OS=Arabidopsis thaliana GN=WRKY50 PE=2 SV=1	GO:0003677;GO:0003700;GO:0003700;GO:0003700;GO:0005634;GO:0005634;GO:0006351;GO:0006355;GO:0006355;GO:0009867;GO:0043565;GO:0050832	NA
g564.t1	3042	0.362812	0.314459	0.848287	0.7182	0.657528	tr|G7I8Z4|G7I8Z4_MEDTR Uncharacterized protein OS=Medicago truncatula GN=MTR_1g015120 PE=4 SV=1	Medtr1g015120.1 pacid=31095463 transcript=Medtr1g015120.1 locus=Medtr1g015120 ID=Medtr1g015120.1.JCVIMt4.0v1 annot-version=Mt4.0v1	NA	NA	NA
g565.t1	591	3.93184	2.24999	10.3083	4.67977	5.23748	tr|A0A072UM73|A0A072UM73_MEDTR PPR containing plant-like protein OS=Medicago truncatula GN=MTR_4g072990 PE=4 SV=1	Medtr4g072990.2 pacid=31110727 transcript=Medtr4g072990.2 locus=Medtr4g072990 ID=Medtr4g072990.2.JCVIMt4.0v1 annot-version=Mt4.0v1	sp|Q0WLC6|PP349_ARATH Pentatricopeptide repeat-containing protein MRL1, chloroplastic OS=Arabidopsis thaliana GN=MRL1 PE=2 SV=2	GO:0009507;GO:0009507;GO:0009507;GO:0009536;GO:0048255	NA
g566.t1	1629	0.951028	0.764534	2.70628	2.50418	2.78831	tr|G7I8Z3|G7I8Z3_MEDTR Protein phosphatase 2C family protein OS=Medicago truncatula GN=MTR_1g015110 PE=3 SV=1	Medtr1g015110.1 pacid=31094624 transcript=Medtr1g015110.1 locus=Medtr1g015110 ID=Medtr1g015110.1.JCVIMt4.0v1 annot-version=Mt4.0v1	sp|Q9CAJ0|P2C16_ARATH Protein phosphatase 2C 16 OS=Arabidopsis thaliana GN=HAB1 PE=1 SV=1	GO:0003824;GO:0004721;GO:0004721;GO:0004722;GO:0004722;GO:0005515;GO:0005515;GO:0005515;GO:0005515;GO:0005515;GO:0005515;GO:0005515;GO:0005515;GO:0005515;GO:0005515;GO:0005515;GO:0005515;GO:0005515;GO:0005515;GO:0005515;GO:0005515;GO:0005515;GO:0005515;GO:0005515;GO:0005515;GO:0005515;GO:0005515;GO:0005515;GO:0005515;GO:0005515;GO:0005515;GO:0005634;GO:0005634;GO:0005737;GO:0005737;GO:0006470;GO:…	K14497
g567.t1	924	5.33943	1.95294	21.9296	13.8815	6.14949	tr|A0A0L9V0U2|A0A0L9V0U2_PHAAN Uncharacterized protein OS=Phaseolus angularis GN=LR48_Vigan07g245400 PE=4 SV=1	mrna15430.1-v1.0-hybrid pacid=27256716 transcript=mrna15430.1-v1.0-hybrid locus=gene15430-v1.0-hybrid ID=mrna15430.1-v1.0-hybrid.v1.1 annot-version=v1.1	sp|Q6AZB8|HARB1_DANRE Putative nuclease HARBI1 OS=Danio rerio GN=harbi1 PE=2 SV=1	GO:0004518;GO:0005634;GO:0005634;GO:0005737;GO:0005737;GO:0008152;GO:0016787;GO:0046872;GO:0090305	NA
g568.t1	408	0	0	0	0	1.50507	tr|G7I8Y7|G7I8Y7_MEDTR Adenine nucleotide alpha hydrolase-like domain kinase OS=Medicago truncatula GN=MTR_1g015050 PE=4 SV=2	Medtr1g015050.1 pacid=31095626 transcript=Medtr1g015050.1 locus=Medtr1g015050 ID=Medtr1g015050.1.JCVIMt4.0v1 annot-version=Mt4.0v1	sp|Q9FKG5|PUB51_ARATH U-box domain-containing protein 51 OS=Arabidopsis thaliana GN=PUB51 PE=2 SV=2	GO:0000166;GO:0004672;GO:0004674;GO:0004842;GO:0005524;GO:0005524;GO:0005886;GO:0006468;GO:0009507;GO:0016301;GO:0016310;GO:0016567;GO:0016567;GO:0016740;GO:0016874	NA
g569.t1	1362	0	0	0.0458069	0.0517324	0.779323	tr|G7I8Y7|G7I8Y7_MEDTR Adenine nucleotide alpha hydrolase-like domain kinase OS=Medicago truncatula GN=MTR_1g015050 PE=4 SV=2	Medtr1g015050.1 pacid=31095626 transcript=Medtr1g015050.1 locus=Medtr1g015050 ID=Medtr1g015050.1.JCVIMt4.0v1 annot-version=Mt4.0v1	sp|Q9SW11|PUB35_ARATH U-box domain-containing protein 35 OS=Arabidopsis thaliana GN=PUB35 PE=1 SV=2	GO:0000166;GO:0004672;GO:0004674;GO:0004842;GO:0005515;GO:0005524;GO:0005524;GO:0006468;GO:0006950;GO:0016301;GO:0016310;GO:0016567;GO:0016567;GO:0016740;GO:0016874	NA
g570.t1	942	0.340471	0	2.02497	0.236672	0.338712	tr|G7I8Y4|G7I8Y4_MEDTR Kinase 1B OS=Medicago truncatula GN=MTR_1g015020 PE=4 SV=1	Medtr1g015020.1 pacid=31095399 transcript=Medtr1g015020.1 locus=Medtr1g015020 ID=Medtr1g015020.1.JCVIMt4.0v1 annot-version=Mt4.0v1	sp|Q9CAH1|Y1725_ARATH Putative receptor-like protein kinase At1g72540 OS=Arabidopsis thaliana GN=At1g72540 PE=2 SV=1	GO:0000166;GO:0004672;GO:0004674;GO:0005524;GO:0005524;GO:0006468;GO:0016301;GO:0016310;GO:0016740	NA
g571.t1	957	1.55993	1.73579	2.33046	1.85853	2.90957	tr|A0A0S3RP71|A0A0S3RP71_PHAAN Uncharacterized protein OS=Vigna angularis var. angularis GN=Vigan.03G242000 PE=4 SV=1	Medtr1g015010.1 pacid=31092464 transcript=Medtr1g015010.1 locus=Medtr1g015010 ID=Medtr1g015010.1.JCVIMt4.0v1 annot-version=Mt4.0v1	sp|O04714|GCR1_ARATH G-protein coupled receptor 1 OS=Arabidopsis thaliana GN=GCR1 PE=1 SV=1	GO:0000278;GO:0004871;GO:0004888;GO:0004930;GO:0004930;GO:0005515;GO:0005515;GO:0005774;GO:0005794;GO:0005886;GO:0005886;GO:0005886;GO:0006571;GO:0006629;GO:0007049;GO:0007165;GO:0007166;GO:0007186;GO:0007202;GO:0009094;GO:0009735;GO:0009736;GO:0009738;GO:0009738;GO:0009740;GO:0009742;GO:0009742;GO:0009785;GO:0009788;GO:0009788;GO:0009845;GO:0009908;GO:0009939;GO:0010231;GO:0010244;GO:0016020;GO:…	NA
g572.t1	432	0.307275	0.766361	1.92061	0.87011	1.38329	tr|G7I8Y2|G7I8Y2_MEDTR Ctr family copper transporter OS=Medicago truncatula GN=MTR_1g015000 PE=4 SV=1	Medtr1g015000.1 pacid=31098647 transcript=Medtr1g015000.1 locus=Medtr1g015000 ID=Medtr1g015000.1.JCVIMt4.0v1 annot-version=Mt4.0v1	sp|Q93VM8|COPT5_ARATH Copper transporter 5 OS=Arabidopsis thaliana GN=COPT5 PE=1 SV=1	GO:0005375;GO:0005770;GO:0005773;GO:0005774;GO:0005794;GO:0006810;GO:0006811;GO:0006825;GO:0009506;GO:0009737;GO:0015680;GO:0016020;GO:0016020;GO:0016021;GO:0016021;GO:0035434	K14686
g573.t1	459	0.281815	1.5813	0.17582	1.19411	0.42261	tr|A0A072VER7|A0A072VER7_MEDTR DUF1677 family protein OS=Medicago truncatula GN=MTR_1g014930 PE=4 SV=1	Medtr1g014930.1 pacid=31097899 transcript=Medtr1g014930.1 locus=Medtr1g014930 ID=Medtr1g014930.1.JCVIMt4.0v1 annot-version=Mt4.0v1	NA	NA	NA
g574.t1	1737	5.6652	5.45469	13.597	8.86365	9.80404	tr|A0A072VDP3|A0A072VDP3_MEDTR Smr (Small MutS-related) domain protein OS=Medicago truncatula GN=MTR_1g014880 PE=4 SV=1	Medtr1g014880.6 pacid=31098195 transcript=Medtr1g014880.6 locus=Medtr1g014880 ID=Medtr1g014880.6.JCVIMt4.0v1 annot-version=Mt4.0v1	sp|O64843|CID7_ARATH Polyadenylate-binding protein-interacting protein 7 OS=Arabidopsis thaliana GN=CID7 PE=1 SV=1	GO:0005515	NA
g575.t1	279	0	0	0	0	0	tr|G7IL78|G7IL78_MEDTR Auxin-induced 5NG4-like protein OS=Medicago truncatula GN=MTR_2g007970 PE=4 SV=1	Medtr2g007970.1 pacid=31067235 transcript=Medtr2g007970.1 locus=Medtr2g007970 ID=Medtr2g007970.1.JCVIMt4.0v1 annot-version=Mt4.0v1	NA	NA	NA
g576.t1	618	0	0	0	0	0	tr|A0A072VEA7|A0A072VEA7_MEDTR Ethylene-responsive transcription factor ERF018 OS=Medicago truncatula GN=MTR_1g014800 PE=4 SV=1	Medtr1g014800.1 pacid=31092475 transcript=Medtr1g014800.1 locus=Medtr1g014800 ID=Medtr1g014800.1.JCVIMt4.0v1 annot-version=Mt4.0v1	sp|Q9S7L5|ERF18_ARATH Ethylene-responsive transcription factor ERF018 OS=Arabidopsis thaliana GN=ERF018 PE=2 SV=1	GO:0001944;GO:0002213;GO:0003677;GO:0003677;GO:0003700;GO:0003700;GO:0005634;GO:0005634;GO:0006351;GO:0006355;GO:0006355;GO:0009611;GO:0009873;GO:0051301	NA
g577.t1	780	0	0	0	0	0	tr|A0A072VER0|A0A072VER0_MEDTR Uncharacterized protein OS=Medicago truncatula GN=MTR_1g014750 PE=4 SV=1	Medtr1g014750.1 pacid=31092565 transcript=Medtr1g014750.1 locus=Medtr1g014750 ID=Medtr1g014750.1.JCVIMt4.0v1 annot-version=Mt4.0v1	NA	NA	NA
g578.t1	1194	0.432616	0.485198	1.96527	7.91915	0.838582	tr|A0A072VDN8|A0A072VDN8_MEDTR DUF1350 family protein OS=Medicago truncatula GN=MTR_1g014730 PE=4 SV=1	Medtr1g014730.1 pacid=31094436 transcript=Medtr1g014730.1 locus=Medtr1g014730 ID=Medtr1g014730.1.JCVIMt4.0v1 annot-version=Mt4.0v1	NA	NA	NA
g579.t1	1578	1.17517	1.42476	4.78732	3.20843	2.79228	tr|A0A072VP52|A0A072VP52_MEDTR 2OG-Fe(II) oxygenase family oxidoreductase OS=Medicago truncatula GN=MTR_1g014720 PE=4 SV=1	Medtr1g014720.1 pacid=31098326 transcript=Medtr1g014720.1 locus=Medtr1g014720 ID=Medtr1g014720.1.JCVIMt4.0v1 annot-version=Mt4.0v1	sp|Q66JG8|ALKB5_XENTR RNA demethylase ALKBH5 OS=Xenopus tropicalis GN=alkbh5 PE=2 SV=1	GO:0001666;GO:0005634;GO:0005634;GO:0005634;GO:0006397;GO:0006397;GO:0006397;GO:0006406;GO:0006406;GO:0007283;GO:0016491;GO:0016607;GO:0016607;GO:0016706;GO:0035515;GO:0035515;GO:0035515;GO:0035553;GO:0035553;GO:0035553;GO:0046872;GO:0051213;GO:0055114	NA
g580.t1	933	1.31983	1.78792	4.59031	2.31386	3.59664	tr|I3SLN6|I3SLN6_MEDTR RING-finger ubiquitin ligase OS=Medicago truncatula GN=MTR_1g014710 PE=2 SV=1	Medtr1g014710.1 pacid=31095631 transcript=Medtr1g014710.1 locus=Medtr1g014710 ID=Medtr1g014710.1.JCVIMt4.0v1 annot-version=Mt4.0v1	sp|Q8RXD3|AIP2_ARATH E3 ubiquitin-protein ligase AIP2 OS=Arabidopsis thaliana GN=AIP2 PE=1 SV=1	GO:0000209;GO:0004842;GO:0004842;GO:0004842;GO:0005515;GO:0005515;GO:0005634;GO:0005634;GO:0005634;GO:0005634;GO:0005634;GO:0005737;GO:0005737;GO:0005829;GO:0005829;GO:0008270;GO:0009737;GO:0009738;GO:0009788;GO:0009788;GO:0016567;GO:0016567;GO:0016567;GO:0016567;GO:0016874;GO:0042787;GO:0043161;GO:0046872;GO:0061630	K16274
g581.t1	1221	0.464064	0.525721	1.39826	0.877386	0.943513	tr|A0A072VEQ6|A0A072VEQ6_MEDTR F-box only protein OS=Medicago truncatula GN=MTR_1g014700 PE=4 SV=1	Medtr1g014700.1 pacid=31099447 transcript=Medtr1g014700.1 locus=Medtr1g014700 ID=Medtr1g014700.1.JCVIMt4.0v1 annot-version=Mt4.0v1	sp|Q9SMZ3|FBX13_ARATH F-box only protein 13 OS=Arabidopsis thaliana GN=FBX13 PE=2 SV=2	NA	NA
g582.t1	879	0.923105	4.90858	7.50299	4.62424	3.85809	tr|B7FHY7|B7FHY7_MEDTR Gamma-tocopherol methyltransferase OS=Medicago truncatula GN=MTR_1g014690 PE=2 SV=1	Medtr1g014690.1 pacid=31097081 transcript=Medtr1g014690.1 locus=Medtr1g014690 ID=Medtr1g014690.1.JCVIMt4.0v1 annot-version=Mt4.0v1	sp|Q6ZIK0|GTOMC_ORYSJ Probable tocopherol O-methyltransferase, chloroplastic OS=Oryza sativa subsp. japonica GN=VTE4 PE=2 SV=1	GO:0008152;GO:0008168;GO:0008168;GO:0008757;GO:0009507;GO:0009507;GO:0009536;GO:0010189;GO:0010189;GO:0016740;GO:0032259;GO:0032259;GO:0032259;GO:0050342;GO:0051741	K05928
g583.t1	2016	0.926123	1.09321	2.47581	1.41451	1.66979	tr|I1MX24|I1MX24_SOYBN Uncharacterized protein OS=Glycine max GN=GLYMA_17G220700 PE=4 SV=2	Glyma.17G220700.2.p pacid=30479015 transcript=Glyma.17G220700.2 locus=Glyma.17G220700 ID=Glyma.17G220700.2.Wm82.a2.v1 annot-version=Wm82.a2.v1	sp|Q9SJA1|UBP19_ARATH Ubiquitin carboxyl-terminal hydrolase 19 OS=Arabidopsis thaliana GN=UBP19 PE=2 SV=2	GO:0006508;GO:0006511;GO:0008233;GO:0008234;GO:0016020;GO:0016020;GO:0016021;GO:0016579;GO:0016787;GO:0036459;GO:0036459;GO:0046872	K11855
g584.t1	1212	0.0850793	0	0	0	0	tr|G7I7J7|G7I7J7_MEDTR Histidine kinase cytokinin receptor OS=Medicago truncatula GN=MTR_1g013360 PE=4 SV=2	Medtr1g013360.1 pacid=31093116 transcript=Medtr1g013360.1 locus=Medtr1g013360 ID=Medtr1g013360.1.JCVIMt4.0v1 annot-version=Mt4.0v1	sp|Q3S4A7|AHK5_ARATH Histidine kinase 5 OS=Arabidopsis thaliana GN=AHK5 PE=1 SV=1	GO:0000155;GO:0000160;GO:0004673;GO:0004673;GO:0005737;GO:0005737;GO:0005737;GO:0005773;GO:0005886;GO:0005886;GO:0005886;GO:0006952;GO:0007165;GO:0007275;GO:0009736;GO:0009738;GO:0009788;GO:0009873;GO:0010105;GO:0016020;GO:0016301;GO:0016310;GO:0016310;GO:0016740;GO:0016772;GO:0018106;GO:0018106;GO:0023014;GO:0046872;GO:0048364;GO:0070301;GO:0071219;GO:0071732;GO:0090333	NA
g585.t1	3030	0.190078	0.0789404	0.116156	0	0.117903	tr|G7I7J7|G7I7J7_MEDTR Histidine kinase cytokinin receptor OS=Medicago truncatula GN=MTR_1g013360 PE=4 SV=2	Medtr1g013360.1 pacid=31093116 transcript=Medtr1g013360.1 locus=Medtr1g013360 ID=Medtr1g013360.1.JCVIMt4.0v1 annot-version=Mt4.0v1	sp|Q3S4A7|AHK5_ARATH Histidine kinase 5 OS=Arabidopsis thaliana GN=AHK5 PE=1 SV=1	GO:0000155;GO:0000160;GO:0004673;GO:0004673;GO:0005737;GO:0005737;GO:0005737;GO:0005773;GO:0005886;GO:0005886;GO:0005886;GO:0006952;GO:0007165;GO:0007275;GO:0009736;GO:0009738;GO:0009788;GO:0009873;GO:0010105;GO:0016020;GO:0016301;GO:0016310;GO:0016310;GO:0016740;GO:0016772;GO:0018106;GO:0018106;GO:0023014;GO:0046872;GO:0048364;GO:0070301;GO:0071219;GO:0071732;GO:0090333	NA
g586.t1	402	0	0.212996	0.856043	0	0	tr|G7I7K3|G7I7K3_MEDTR Transmembrane protein OS=Medicago truncatula GN=MTR_1g013410 PE=4 SV=1	Medtr1g013410.1 pacid=31093013 transcript=Medtr1g013410.1 locus=Medtr1g013410 ID=Medtr1g013410.1.JCVIMt4.0v1 annot-version=Mt4.0v1	sp|O81775|GDU1_ARATH Protein GLUTAMINE DUMPER 1 OS=Arabidopsis thaliana GN=GDU1 PE=1 SV=1	GO:0005515;GO:0005515;GO:0005515;GO:0005634;GO:0005886;GO:0005886;GO:0006521;GO:0006810;GO:0006865;GO:0010585;GO:0016020;GO:0016020;GO:0016021;GO:0016021;GO:0016021;GO:0080143;GO:0080143	NA
g587.t1	396	0	0	0.219	0	0	tr|G7I7K3|G7I7K3_MEDTR Transmembrane protein OS=Medicago truncatula GN=MTR_1g013410 PE=4 SV=1	Medtr1g013410.1 pacid=31093013 transcript=Medtr1g013410.1 locus=Medtr1g013410 ID=Medtr1g013410.1.JCVIMt4.0v1 annot-version=Mt4.0v1	sp|O81775|GDU1_ARATH Protein GLUTAMINE DUMPER 1 OS=Arabidopsis thaliana GN=GDU1 PE=1 SV=1	GO:0005515;GO:0005515;GO:0005515;GO:0005634;GO:0005886;GO:0005886;GO:0006521;GO:0006810;GO:0006865;GO:0010585;GO:0016020;GO:0016020;GO:0016021;GO:0016021;GO:0016021;GO:0080143;GO:0080143	NA
g588.t1	387	0.361623	0.225585	1.13476	3.08614	1.08686	tr|G7I7K6|G7I7K6_MEDTR 39S ribosomal protein L53/MRP-L53 OS=Medicago truncatula GN=MTR_1g013440 PE=2 SV=1	Medtr1g013440.2 pacid=31100161 transcript=Medtr1g013440.2 locus=Medtr1g013440 ID=Medtr1g013440.2.JCVIMt4.0v1 annot-version=Mt4.0v1	NA	NA	K17434
g589.t1	843	0.517302	1.04766	0.717071	3.4212	2.02729	tr|Q52ZI7|Q52ZI7_PEA CONSTANS-LIKE b OS=Pisum sativum GN=COLb PE=2 SV=1	Medtr1g013450.1 pacid=31098981 transcript=Medtr1g013450.1 locus=Medtr1g013450 ID=Medtr1g013450.1.JCVIMt4.0v1 annot-version=Mt4.0v1	sp|Q940T9|COL4_ARATH Zinc finger protein CONSTANS-LIKE 4 OS=Arabidopsis thaliana GN=COL4 PE=2 SV=2	GO:0005622;GO:0005634;GO:0005634;GO:0008270;GO:0046872	NA
g590.t1	885	3.3577	2.66294	9.6226	4.92667	6.652	tr|G7I7K2|G7I7K2_MEDTR Phytochrome-associated protein phosphatase type 2C OS=Medicago truncatula GN=MTR_1g013400 PE=3 SV=1	Medtr1g013400.1 pacid=31100346 transcript=Medtr1g013400.1 locus=Medtr1g013400 ID=Medtr1g013400.1.JCVIMt4.0v1 annot-version=Mt4.0v1	sp|Q8RXV3|P2C59_ARATH Probable protein phosphatase 2C 59 OS=Arabidopsis thaliana GN=WIN2 PE=1 SV=1	GO:0003824;GO:0004721;GO:0004721;GO:0004722;GO:0004722;GO:0005886;GO:0006470;GO:0006470;GO:0006952;GO:0016787;GO:0042742;GO:0043169;GO:0044419;GO:0046872	K17506
g591.t1	414	1.14437	2.65051	4.29777	1.39098	3.43625	tr|A0A0R0GY75|A0A0R0GY75_SOYBN Uncharacterized protein OS=Glycine max GN=GLYMA_13G348900 PE=4 SV=1	Glyma.13G348900.5.p pacid=30502764 transcript=Glyma.13G348900.5 locus=Glyma.13G348900 ID=Glyma.13G348900.5.Wm82.a2.v1 annot-version=Wm82.a2.v1	NA	NA	NA
g592.t1	900	0.239418	0.298387	1.69489	0.832618	0.893338	tr|W9S9Y9|W9S9Y9_9ROSA Uncharacterized protein OS=Morus notabilis GN=L484_007150 PE=4 SV=1	Glyma.14G104500.1.p pacid=30531907 transcript=Glyma.14G104500.1 locus=Glyma.14G104500 ID=Glyma.14G104500.1.Wm82.a2.v1 annot-version=Wm82.a2.v1	sp|Q8VZF6|EDR2L_ARATH Protein ENHANCED DISEASE RESISTANCE 2-like OS=Arabidopsis thaliana GN=EDR2L PE=2 SV=1	GO:0005768;GO:0005783;GO:0005789;GO:0005886;GO:0005886;GO:0006952;GO:0008289;GO:0010008;GO:0016020;GO:0016021	NA
g593.t1	456	0.853308	1.41864	3.37204	1.00459	2.13286	tr|G7I7L6|G7I7L6_MEDTR Uncharacterized protein OS=Medicago truncatula GN=MTR_1g013640 PE=4 SV=1	Medtr1g013640.1 pacid=31099741 transcript=Medtr1g013640.1 locus=Medtr1g013640 ID=Medtr1g013640.1.JCVIMt4.0v1 annot-version=Mt4.0v1	NA	NA	NA
g594.t1	1614	1.05363	1.23565	5.08798	3.6016	1.33905	tr|I1MX35|I1MX35_SOYBN Uncharacterized protein OS=Glycine max GN=GLYMA_17G221900 PE=4 SV=1	Glyma.17G221900.1.p pacid=30480055 transcript=Glyma.17G221900.1 locus=Glyma.17G221900 ID=Glyma.17G221900.1.Wm82.a2.v1 annot-version=Wm82.a2.v1	sp|Q9FZL4|MGDG_SOYBN Probable monogalactosyldiacylglycerol synthase, chloroplastic OS=Glycine max GN=MGD A PE=2 SV=1	A;A;A;A;A;A;A;A;A	K03715
g595.t1	537	6.82138	7.22831	15.252	10.2248	11.915	tr|G7I7L8|G7I7L8_MEDTR ER membrane protein complex subunit-like protein OS=Medicago truncatula GN=MTR_1g013660 PE=4 SV=1	Medtr1g013660.1 pacid=31097543 transcript=Medtr1g013660.1 locus=Medtr1g013660 ID=Medtr1g013660.1.JCVIMt4.0v1 annot-version=Mt4.0v1	sp|Q6P011|EMC4_DANRE ER membrane protein complex subunit 4 OS=Danio rerio GN=emc4 PE=2 SV=1	GO:0003674;GO:0008150;GO:0016020;GO:0016020;GO:0016021;GO:0016021;GO:0072546	NA
g596.t1	1128	4.15193	2.47206	25.6136	6.52894	3.64633	tr|G7I7M2|G7I7M2_MEDTR Non-specific serine/threonine protein kinase OS=Medicago truncatula GN=MTR_1g013700 PE=4 SV=1	Medtr1g013700.1 pacid=31094895 transcript=Medtr1g013700.1 locus=Medtr1g013700 ID=Medtr1g013700.1.JCVIMt4.0v1 annot-version=Mt4.0v1	sp|Q8W1D5|CIPKP_ARATH CBL-interacting serine/threonine-protein kinase 25 OS=Arabidopsis thaliana GN=CIPK25 PE=2 SV=1	GO:0000166;GO:0004672;GO:0004674;GO:0005524;GO:0005524;GO:0006468;GO:0007165;GO:0016301;GO:0016310;GO:0016740;GO:0050832	K07198
g597.t1	639	0.090752	0	0.112304	0.126984	0	tr|G7I7M5|G7I7M5_MEDTR Polygalacturonase OS=Medicago truncatula GN=MTR_1g013740 PE=3 SV=2	Medtr1g013740.1 pacid=31094734 transcript=Medtr1g013740.1 locus=Medtr1g013740 ID=Medtr1g013740.1.JCVIMt4.0v1 annot-version=Mt4.0v1	sp|Q9LW07|PGLR3_ARATH Probable polygalacturonase At3g15720 OS=Arabidopsis thaliana GN=At3g15720 PE=1 SV=1	GO:0004650;GO:0004650;GO:0005576;GO:0005618;GO:0005618;GO:0005886;GO:0005886;GO:0005975;GO:0008152;GO:0009505;GO:0016020;GO:0016787;GO:0016798;GO:0031225;GO:0031225;GO:0031225;GO:0046658;GO:0071555	NA
g598.t1	705	8.91025	0.800411	39.9624	21.8592	6.71756	tr|G7I7M7|G7I7M7_MEDTR Uncharacterized protein OS=Medicago truncatula GN=MTR_1g013760 PE=4 SV=1	Medtr1g013760.1 pacid=31098594 transcript=Medtr1g013760.1 locus=Medtr1g013760 ID=Medtr1g013760.1.JCVIMt4.0v1 annot-version=Mt4.0v1	sp|Q9SAH7|WRK40_ARATH Probable WRKY transcription factor 40 OS=Arabidopsis thaliana GN=WRKY40 PE=1 SV=1	GO:0002237;GO:0003677;GO:0003700;GO:0003700;GO:0003700;GO:0003700;GO:0005515;GO:0005515;GO:0005515;GO:0005515;GO:0005634;GO:0005634;GO:0005634;GO:0006351;GO:0006355;GO:0006355;GO:0009611;GO:0009751;GO:0010200;GO:0031347;GO:0042742;GO:0043565;GO:0044212;GO:0045892;GO:0050832	NA
g599.t1	750	0.892965	0.278246	9.27535	3.73688	2.66791	tr|G7I7N0|G7I7N0_MEDTR Uncharacterized protein OS=Medicago truncatula GN=MTR_1g013790 PE=4 SV=1	Medtr1g013790.1 pacid=31097301 transcript=Medtr1g013790.1 locus=Medtr1g013790 ID=Medtr1g013790.1.JCVIMt4.0v1 annot-version=Mt4.0v1	sp|Q9C5T4|WRK18_ARATH WRKY transcription factor 18 OS=Arabidopsis thaliana GN=WRKY18 PE=1 SV=2	GO:0002237;GO:0003677;GO:0003700;GO:0003700;GO:0003700;GO:0003700;GO:0003700;GO:0005515;GO:0005515;GO:0005515;GO:0005515;GO:0005515;GO:0005515;GO:0005634;GO:0005634;GO:0005634;GO:0006351;GO:0006355;GO:0006355;GO:0009751;GO:0010200;GO:0031347;GO:0031347;GO:0042742;GO:0042802;GO:0042802;GO:0043565;GO:0050832	NA
g600.t1	4650	0.233642	0.291087	0.396922	0.238011	0.645361	tr|G7I7N1|G7I7N1_MEDTR Formin-like protein OS=Medicago truncatula GN=MTR_1g013800 PE=3 SV=2	Medtr1g013800.1 pacid=31096807 transcript=Medtr1g013800.1 locus=Medtr1g013800 ID=Medtr1g013800.1.JCVIMt4.0v1 annot-version=Mt4.0v1	sp|Q6ZCX3|FH6_ORYSJ Formin-like protein 6 OS=Oryza sativa subsp. japonica GN=FH6 PE=2 SV=2	GO:0004721;GO:0006470;GO:0008152;GO:0016787	NA
g601.t1	2040	0.0721946	0.0899538	0.176713	0.066506	0.11866	tr|G7I7N1|G7I7N1_MEDTR Formin-like protein OS=Medicago truncatula GN=MTR_1g013800 PE=3 SV=2	Medtr1g013800.1 pacid=31096807 transcript=Medtr1g013800.1 locus=Medtr1g013800 ID=Medtr1g013800.1.JCVIMt4.0v1 annot-version=Mt4.0v1	sp|Q6ZCX3|FH6_ORYSJ Formin-like protein 6 OS=Oryza sativa subsp. japonica GN=FH6 PE=2 SV=2	GO:0004721;GO:0006470;GO:0008152;GO:0016787	NA
g602.t1	861	2.14414	2.51503	7.92362	1.84334	4.33045	tr|G7I7N5|G7I7N5_MEDTR Chorismate mutase OS=Medicago truncatula GN=MTR_1g013820 PE=4 SV=2	Medtr1g013820.3 pacid=31093621 transcript=Medtr1g013820.3 locus=Medtr1g013820 ID=Medtr1g013820.3.JCVIMt4.0v1 annot-version=Mt4.0v1	sp|Q9S7H4|CM2_ARATH Chorismate mutase 2 OS=Arabidopsis thaliana GN=CM2 PE=1 SV=1	GO:0004106;GO:0004106;GO:0004106;GO:0005737;GO:0005829;GO:0005829;GO:0008652;GO:0009073;GO:0009073;GO:0009073;GO:0009073;GO:0016853;GO:0046417	K01850
g603.t1	1194	0.77871	2.15644	2.762	1.07988	2.90278	tr|G7I876|G7I876_MEDTR Enoyl-CoA hydratase/isomerase OS=Medicago truncatula GN=MTR_1g014040 PE=4 SV=1	Medtr1g014040.1 pacid=31092711 transcript=Medtr1g014040.1 locus=Medtr1g014040 ID=Medtr1g014040.1.JCVIMt4.0v1 annot-version=Mt4.0v1	sp|Q8RXN4|HIBC5_ARATH 3-hydroxyisobutyryl-CoA hydrolase-like protein 2, mitochondrial OS=Arabidopsis thaliana GN=At4g31810 PE=2 SV=1	GO:0005739;GO:0005739;GO:0005739;GO:0005739;GO:0008152;GO:0008152;GO:0016787;GO:0016836	K05605
g604.t1	1845	0.0804199	0.734833	0.262581	0.518847	0.87851	tr|G7I878|G7I878_MEDTR Phototropic-responsive NPH3 family protein OS=Medicago truncatula GN=MTR_1g014070 PE=4 SV=1	Medtr1g014070.1 pacid=31095037 transcript=Medtr1g014070.1 locus=Medtr1g014070 ID=Medtr1g014070.1.JCVIMt4.0v1 annot-version=Mt4.0v1	sp|Q8H1D3|NPY1_ARATH BTB/POZ domain-containing protein NPY1 OS=Arabidopsis thaliana GN=NPY1 PE=2 SV=1	GO:0004871;GO:0005768;GO:0005770;GO:0005770;GO:0005886;GO:0007165;GO:0009908;GO:0009911;GO:0010229;GO:0010540;GO:0016567;GO:0045176;GO:0048513;GO:0048825;GO:0048825;GO:0048827;GO:0060918	NA
g605.t1	1911	1.93585	10.2425	12.0075	3.49643	9.93286	tr|G7I879|G7I879_MEDTR Endomembrane protein 70 family protein OS=Medicago truncatula GN=MTR_1g014080 PE=4 SV=1	Medtr1g014080.1 pacid=31095231 transcript=Medtr1g014080.1 locus=Medtr1g014080 ID=Medtr1g014080.1.JCVIMt4.0v1 annot-version=Mt4.0v1	sp|F4KIB2|TMN8_ARATH Transmembrane 9 superfamily member 8 OS=Arabidopsis thaliana GN=TMN8 PE=2 SV=1	GO:0000139;GO:0005768;GO:0005768;GO:0005774;GO:0005794;GO:0005794;GO:0005794;GO:0005794;GO:0005794;GO:0005802;GO:0009505;GO:0010008;GO:0016020;GO:0016021;GO:0016021	K17086
g606.t1	852	2.04329	0.318319	1.73065	0.711124	0.0953238	tr|A0A072VP39|A0A072VP39_MEDTR Nodulin MtN21/EamA-like transporter family protein OS=Medicago truncatula GN=MTR_1g014510 PE=4 SV=1	Medtr1g014510.1 pacid=31096962 transcript=Medtr1g014510.1 locus=Medtr1g014510 ID=Medtr1g014510.1.JCVIMt4.0v1 annot-version=Mt4.0v1	sp|Q9FL08|WTR42_ARATH WAT1-related protein At5g40240 OS=Arabidopsis thaliana GN=At5g40240 PE=2 SV=1	GO:0016020;GO:0016020;GO:0016020;GO:0016021;GO:0016021;GO:0022857;GO:0055085	NA
g607.t1	315	0.503492	14.1451	0.637684	0.723113	0.379599	tr|G7I882|G7I882_MEDTR Transmembrane protein, putative OS=Medicago truncatula GN=MTR_1g014110 PE=4 SV=1	Medtr1g014110.1 pacid=31093345 transcript=Medtr1g014110.1 locus=Medtr1g014110 ID=Medtr1g014110.1.JCVIMt4.0v1 annot-version=Mt4.0v1	NA	NA	NA
g608.t1	246	3.193	4.99101	19.3857	10.9792	13.8504	NA	NA	NA	NA	NA
g609.t1	534	2.40536	10.424	2.70371	0.160985	8.23187	tr|I3SED6|I3SED6_MEDTR Uncharacterized protein OS=Medicago truncatula PE=2 SV=1	Medtr1g014120.1 pacid=31095774 transcript=Medtr1g014120.1 locus=Medtr1g014120 ID=Medtr1g014120.1.JCVIMt4.0v1 annot-version=Mt4.0v1	sp|Q9SK27|ENL1_ARATH Early nodulin-like protein 1 OS=Arabidopsis thaliana GN=At2g25060 PE=1 SV=2	GO:0005886;GO:0005886;GO:0005886;GO:0005886;GO:0005886;GO:0009055;GO:0009506;GO:0016020;GO:0031225;GO:0031225;GO:0031225;GO:0046658	NA
g610.t1	552	0.438461	1.63979	0.952481	0.923535	1.47676	tr|G7I884|G7I884_MEDTR Sas10/Utp3/C1D family protein OS=Medicago truncatula GN=MTR_1g014130 PE=4 SV=1	Medtr1g014130.1 pacid=31095881 transcript=Medtr1g014130.1 locus=Medtr1g014130 ID=Medtr1g014130.1.JCVIMt4.0v1 annot-version=Mt4.0v1	NA	NA	K12592
g611.t1	1596	2.82335	3.90894	7.57264	3.25553	7.0115	tr|G7I885|G7I885_MEDTR Aspartate-tRNA ligase OS=Medicago truncatula GN=MTR_1g014140 PE=3 SV=1	Medtr1g014140.1 pacid=31100363 transcript=Medtr1g014140.1 locus=Medtr1g014140 ID=Medtr1g014140.1.JCVIMt4.0v1 annot-version=Mt4.0v1	sp|Q9M084|SYDC2_ARATH Aspartate--tRNA ligase 2, cytoplasmic OS=Arabidopsis thaliana GN=IBI1 PE=1 SV=1	GO:0000166;GO:0000166;GO:0003676;GO:0003677;GO:0004812;GO:0004812;GO:0004815;GO:0004815;GO:0004815;GO:0005524;GO:0005524;GO:0005737;GO:0005737;GO:0005783;GO:0005783;GO:0005783;GO:0005829;GO:0005829;GO:0005829;GO:0006412;GO:0006418;GO:0006422;GO:0016874;GO:0046686;GO:0046872;GO:0050832	K01876
g612.t1	567	0.529114	0	0	0	0	tr|G7I889|G7I889_MEDTR Tubby C 2 protein OS=Medicago truncatula GN=MTR_1g014180 PE=4 SV=1	Medtr1g014180.1 pacid=31099591 transcript=Medtr1g014180.1 locus=Medtr1g014180 ID=Medtr1g014180.1.JCVIMt4.0v1 annot-version=Mt4.0v1	sp|Q9LZX1|LOR15_ARATH Protein LURP-one-related 15 OS=Arabidopsis thaliana GN=At5g01750 PE=1 SV=1	GO:0009507	NA
g613.t1	1125	0.555266	0	0.17052	0	0	tr|G7I890|G7I890_MEDTR Protein phosphatase 2C-like protein OS=Medicago truncatula GN=MTR_1g014190 PE=3 SV=1	Medtr1g014190.1 pacid=31100825 transcript=Medtr1g014190.1 locus=Medtr1g014190 ID=Medtr1g014190.1.JCVIMt4.0v1 annot-version=Mt4.0v1	sp|Q9SZ53|P2C60_ARATH Probable protein phosphatase 2C 60 OS=Arabidopsis thaliana GN=At4g31860 PE=2 SV=1	GO:0003824;GO:0004721;GO:0004721;GO:0004722;GO:0005886;GO:0006470;GO:0016787;GO:0043169;GO:0046872	K17499
g614.t1	582	1.73883	0.255008	1.14134	1.72115	1.53044	tr|G7I889|G7I889_MEDTR Tubby C 2 protein OS=Medicago truncatula GN=MTR_1g014180 PE=4 SV=1	Medtr1g014180.1 pacid=31099591 transcript=Medtr1g014180.1 locus=Medtr1g014180 ID=Medtr1g014180.1.JCVIMt4.0v1 annot-version=Mt4.0v1	sp|Q9LZX1|LOR15_ARATH Protein LURP-one-related 15 OS=Arabidopsis thaliana GN=At5g01750 PE=1 SV=1	GO:0009507	NA
g615.t1	651	0.0886478	0.110496	0.109662	0.619951	0.927765	tr|G7I889|G7I889_MEDTR Tubby C 2 protein OS=Medicago truncatula GN=MTR_1g014180 PE=4 SV=1	Medtr1g014180.1 pacid=31099591 transcript=Medtr1g014180.1 locus=Medtr1g014180 ID=Medtr1g014180.1.JCVIMt4.0v1 annot-version=Mt4.0v1	sp|Q9LZX1|LOR15_ARATH Protein LURP-one-related 15 OS=Arabidopsis thaliana GN=At5g01750 PE=1 SV=1	GO:0009507	NA
g616.t1	384	0	0	0	0	0	tr|G7I889|G7I889_MEDTR Tubby C 2 protein OS=Medicago truncatula GN=MTR_1g014180 PE=4 SV=1	Medtr1g014180.1 pacid=31099591 transcript=Medtr1g014180.1 locus=Medtr1g014180 ID=Medtr1g014180.1.JCVIMt4.0v1 annot-version=Mt4.0v1	sp|Q9LZX1|LOR15_ARATH Protein LURP-one-related 15 OS=Arabidopsis thaliana GN=At5g01750 PE=1 SV=1	GO:0009507	NA
g617.t1	399	0	0	0	0	0	NA	NA	NA	NA	NA
g618.t1	702	0.645569	1.0058	10.4677	32.57	8.56206	tr|Q05FZ6|Q05FZ6_MEDSA Glutathione peroxidase (Fragment) OS=Medicago sativa GN=GPX PE=2 SV=1	Medtr1g014210.1 pacid=31100806 transcript=Medtr1g014210.1 locus=Medtr1g014210 ID=Medtr1g014210.1.JCVIMt4.0v1 annot-version=Mt4.0v1	sp|O24296|GPX1_PEA Phospholipid hydroperoxide glutathione peroxidase, chloroplastic OS=Pisum sativum PE=2 SV=1	GO:0004601;GO:0004602;GO:0006979;GO:0009507;GO:0009536;GO:0009570;GO:0016491;GO:0047066;GO:0055114;GO:0055114;GO:0098869;GO:0098869	K00432
g619.t1	1491	0.270375	0.547476	0.870022	0.280713	0.402927	tr|G7I894|G7I894_MEDTR Folate/biopterin transporter OS=Medicago truncatula GN=MTR_1g014220 PE=4 SV=2	Medtr1g014220.1 pacid=31095344 transcript=Medtr1g014220.1 locus=Medtr1g014220 ID=Medtr1g014220.1.JCVIMt4.0v1 annot-version=Mt4.0v1	sp|Q9LEV7|FBT6_ARATH Probable folate-biopterin transporter 6 OS=Arabidopsis thaliana GN=At5g10820 PE=2 SV=1	GO:0006810;GO:0006810;GO:0016020;GO:0016020;GO:0016021;GO:0016021	NA
g620.t1	249	0	0	0	0	0	NA	NA	NA	NA	NA
g620.t2	273	0	0	0	0	0	NA	NA	NA	NA	NA
g621.t1	285	10.5103	9.01131	25.9864	17.3235	14.9583	tr|O81977|O81977_SOYBN Rudimentary enhancer (Fragment) OS=Glycine max PE=2 SV=1	Phvul.001G040900.1 pacid=27162550 transcript=Phvul.001G040900.1 locus=Phvul.001G040900 ID=Phvul.001G040900.1.v1.0 annot-version=v1.0	sp|Q96319|ERH_ARATH Enhancer of rudimentary homolog OS=Arabidopsis thaliana GN=At5g10810 PE=3 SV=1	GO:0006221;GO:0007049;GO:0007049;GO:0045747	NA
g622.t1	1626	0.7685	0.114911	1.92082	0.297707	0.458021	tr|Q6UY57|Q6UY57_MEDTR Lectin receptor kinase OS=Medicago truncatula GN=LecRK1;1 PE=2 SV=1	Medtr1g014240.1 pacid=31093125 transcript=Medtr1g014240.1 locus=Medtr1g014240 ID=Medtr1g014240.1.JCVIMt4.0v1 annot-version=Mt4.0v1	sp|Q9LXA5|LRK91_ARATH L-type lectin-domain containing receptor kinase IX.1 OS=Arabidopsis thaliana GN=LECRK91 PE=2 SV=1	GO:0000166;GO:0004672;GO:0004674;GO:0005524;GO:0005524;GO:0005886;GO:0005886;GO:0005886;GO:0006468;GO:0016020;GO:0016021;GO:0016301;GO:0016310;GO:0016740;GO:0030246;GO:0030246	NA
g623.t1	1395	0.836482	0.362553	0.713622	0.25185	0.16262	tr|G7I897|G7I897_MEDTR Folate/biopterin transporter OS=Medicago truncatula GN=MTR_1g014250 PE=4 SV=1	Medtr1g014250.1 pacid=31100560 transcript=Medtr1g014250.1 locus=Medtr1g014250 ID=Medtr1g014250.1.JCVIMt4.0v1 annot-version=Mt4.0v1	sp|Q5FV41|FBT2_ARATH Probable folate-biopterin transporter 2 OS=Arabidopsis thaliana GN=At5g25050 PE=2 SV=1	GO:0006810;GO:0006810;GO:0016020;GO:0016020;GO:0016021;GO:0016021	NA
g624.t1	1290	1.38847	0.494347	3.69948	0.604745	0.946231	tr|G7I898|G7I898_MEDTR Ubiquitin carboxyl-terminal hydrolase OS=Medicago truncatula GN=MTR_1g014260 PE=4 SV=2	Medtr1g014260.1 pacid=31097737 transcript=Medtr1g014260.1 locus=Medtr1g014260 ID=Medtr1g014260.1.JCVIMt4.0v1 annot-version=Mt4.0v1	sp|Q9LEW0|UBP22_ARATH Ubiquitin carboxyl-terminal hydrolase 22 OS=Arabidopsis thaliana GN=UBP22 PE=2 SV=1	GO:0006508;GO:0006511;GO:0008233;GO:0008234;GO:0008270;GO:0016579;GO:0016787;GO:0036459;GO:0036459;GO:0046872	K11366
g625.t1	1995	2.93295	3.62373	6.24456	3.26981	4.73559	tr|G7I899|G7I899_MEDTR Lamin-B receptor of tudor domain protein OS=Medicago truncatula GN=MTR_1g014270 PE=4 SV=1	Medtr1g014270.1 pacid=31098552 transcript=Medtr1g014270.1 locus=Medtr1g014270 ID=Medtr1g014270.1.JCVIMt4.0v1 annot-version=Mt4.0v1	NA	NA	NA
g626.t1	2373	0.12292	0.357357	0.375869	0.367766	0.274558	NA	NA	NA	NA	NA
g627.t1	1140	0	0.0568041	0	0	0	NA	Medtr8g059495.1 pacid=31071738 transcript=Medtr8g059495.1 locus=Medtr8g059495 ID=Medtr8g059495.1.JCVIMt4.0v1 annot-version=Mt4.0v1	NA	NA	NA
g627.t2	531	0	0	0	0	0	NA	NA	NA	NA	NA
g628.t1	684	0.0833344	0.311609	0.102997	0.232883	0.747327	tr|G7I899|G7I899_MEDTR Lamin-B receptor of tudor domain protein OS=Medicago truncatula GN=MTR_1g014270 PE=4 SV=1	Medtr1g014270.1 pacid=31098552 transcript=Medtr1g014270.1 locus=Medtr1g014270 ID=Medtr1g014270.1.JCVIMt4.0v1 annot-version=Mt4.0v1	NA	NA	NA
g629.t1	1104	0	0	0	0	0	tr|A0A072URV7|A0A072URV7_MEDTR ABC transporter B family protein OS=Medicago truncatula GN=MTR_4g124000 PE=3 SV=1	Medtr4g124000.2 pacid=31110645 transcript=Medtr4g124000.2 locus=Medtr4g124000 ID=Medtr4g124000.2.JCVIMt4.0v1 annot-version=Mt4.0v1	sp|O80725|AB4B_ARATH ABC transporter B family member 4 OS=Arabidopsis thaliana GN=ABCB4 PE=1 SV=1	GO:0000166;GO:0005524;GO:0005524;GO:0005886;GO:0005886;GO:0005886;GO:0005886;GO:0005886;GO:0005886;GO:0005886;GO:0005886;GO:0006810;GO:0006810;GO:0006855;GO:0008152;GO:0008559;GO:0009506;GO:0009630;GO:0009733;GO:0009734;GO:0009735;GO:0009926;GO:0010315;GO:0010315;GO:0010328;GO:0010329;GO:0010540;GO:0016020;GO:0016020;GO:0016021;GO:0016021;GO:0016021;GO:0016887;GO:0042626;GO:0042908;GO:0048767;GO:…	K05658
g630.t1	1491	1.45327	0.168454	2.69293	0	0	tr|G7I8A4|G7I8A4_MEDTR NADP-dependent glyceraldehyde-3-phosphate dehydrogenase OS=Medicago truncatula GN=MTR_1g014320 PE=3 SV=1	Medtr1g014320.1 pacid=31093409 transcript=Medtr1g014320.1 locus=Medtr1g014320 ID=Medtr1g014320.1.JCVIMt4.0v1 annot-version=Mt4.0v1	sp|P93338|GAPN_NICPL NADP-dependent glyceraldehyde-3-phosphate dehydrogenase OS=Nicotiana plumbaginifolia GN=GAPN PE=2 SV=1	GO:0005737;GO:0005737;GO:0008152;GO:0008886;GO:0016491;GO:0016491;GO:0016620;GO:0055114;GO:0055114	K00131
g631.t1	987	0.16126	0	0.264449	0	0.0801995	tr|G7I8A6|G7I8A6_MEDTR PPR containing plant-like protein OS=Medicago truncatula GN=MTR_1g014340 PE=4 SV=1	Medtr1g014340.1 pacid=31094674 transcript=Medtr1g014340.1 locus=Medtr1g014340 ID=Medtr1g014340.1.JCVIMt4.0v1 annot-version=Mt4.0v1	sp|O04659|PP398_ARATH Pentatricopeptide repeat-containing protein At5g27110 OS=Arabidopsis thaliana GN=PCMP-E14 PE=2 SV=2	NA	NA
g632.t1	894	0.361959	1.35334	1.337	0.503556	1.80082	tr|G7I8B4|G7I8B4_MEDTR Armadillo/beta-catenin-like repeat protein OS=Medicago truncatula GN=MTR_1g014420 PE=4 SV=2	Medtr1g014420.1 pacid=31092505 transcript=Medtr1g014420.1 locus=Medtr1g014420 ID=Medtr1g014420.1.JCVIMt4.0v1 annot-version=Mt4.0v1	sp|O48700|PUB6_ARATH U-box domain-containing protein 6 OS=Arabidopsis thaliana GN=PUB6 PE=2 SV=2	GO:0004842;GO:0009507;GO:0016567;GO:0016567;GO:0016874	NA
g633.t1	3873	0.012269	0.0458575	0.0149863	0	0	tr|A0A072VDM6|A0A072VDM6_MEDTR Chromatin remodeling factor CHD3 (Pickle) OS=Medicago truncatula GN=MTR_1g013190 PE=4 SV=1	Medtr1g013190.1 pacid=31093633 transcript=Medtr1g013190.1 locus=Medtr1g013190 ID=Medtr1g013190.1.JCVIMt4.0v1 annot-version=Mt4.0v1	sp|Q9S775|PKL_ARATH CHD3-type chromatin-remodeling factor PICKLE OS=Arabidopsis thaliana GN=PKL PE=1 SV=1	GO:0000166;GO:0003677;GO:0003677;GO:0004386;GO:0005524;GO:0005524;GO:0005634;GO:0005634;GO:0005634;GO:0008152;GO:0008152;GO:0008270;GO:0008283;GO:0009733;GO:0009736;GO:0009739;GO:0009788;GO:0016568;GO:0016568;GO:0016787;GO:0045892;GO:0046872;GO:0048364;GO:2000023	K11643
g634.t1	1506	0.668551	0	0.737538	0.185084	0.0996287	tr|A0A072VE88|A0A072VE88_MEDTR Response regulator OS=Medicago truncatula GN=MTR_1g013180 PE=4 SV=1	Medtr1g013180.1 pacid=31098388 transcript=Medtr1g013180.1 locus=Medtr1g013180 ID=Medtr1g013180.1.JCVIMt4.0v1 annot-version=Mt4.0v1	sp|Q6H805|ORR24_ORYSJ Two-component response regulator ORR24 OS=Oryza sativa subsp. japonica GN=RR24 PE=2 SV=1	GO:0000160;GO:0000160;GO:0003677;GO:0003677;GO:0003700;GO:0005634;GO:0005634;GO:0006351;GO:0006355;GO:0007165;GO:0009736	K14491
g635.t1	771	0.0719627	0	0	0	0	tr|A0A072VP36|A0A072VP36_MEDTR Response regulator OS=Medicago truncatula GN=MTR_1g013170 PE=4 SV=1	Medtr1g013170.1 pacid=31097565 transcript=Medtr1g013170.1 locus=Medtr1g013170 ID=Medtr1g013170.1.JCVIMt4.0v1 annot-version=Mt4.0v1	sp|Q6K8X6|ORR23_ORYSJ Two-component response regulator ORR23 OS=Oryza sativa subsp. japonica GN=RR23 PE=2 SV=1	GO:0000160;GO:0000160;GO:0003677;GO:0003677;GO:0003700;GO:0005634;GO:0005634;GO:0006351;GO:0006355;GO:0007165;GO:0009736	K14491
g636.t1	1107	1.60234	0.411112	2.25807	4.70895	1.75717	tr|U5N1E1|U5N1E1_MEDTR Class V chitinase a protein OS=Medicago truncatula GN=CHIT5a PE=2 SV=1	Medtr1g013150.1 pacid=31096244 transcript=Medtr1g013150.1 locus=Medtr1g013150 ID=Medtr1g013150.1.JCVIMt4.0v1 annot-version=Mt4.0v1	sp|Q6RY07|CHIA_RAT Acidic mammalian chitinase OS=Rattus norvegicus GN=Chia PE=2 SV=1	GO:0000272;GO:0002376;GO:0002532;GO:0004553;GO:0004568;GO:0004568;GO:0004568;GO:0004568;GO:0005576;GO:0005576;GO:0005576;GO:0005576;GO:0005615;GO:0005737;GO:0005737;GO:0005737;GO:0005737;GO:0005975;GO:0005975;GO:0006030;GO:0006032;GO:0006032;GO:0006032;GO:0006032;GO:0006915;GO:0006954;GO:0008061;GO:0008061;GO:0008061;GO:0008152;GO:0016787;GO:0016798;GO:0090197	K01183
g637.t1	660	1.65552	0	1.6164	0.243672	0.130261	tr|A0A072VDM2|A0A072VDM2_MEDTR Uncharacterized protein OS=Medicago truncatula GN=MTR_1g013130 PE=4 SV=1	Medtr1g013130.1 pacid=31094070 transcript=Medtr1g013130.1 locus=Medtr1g013130 ID=Medtr1g013130.1.JCVIMt4.0v1 annot-version=Mt4.0v1	sp|Q39262|ZFP3_ARATH Zinc finger protein 3 OS=Arabidopsis thaliana GN=ZFP3 PE=2 SV=1	GO:0003700;GO:0006355;GO:0044212;GO:0046872;GO:0046872	NA
g638.t1	333	0	0	0	0	0	NA	NA	NA	NA	NA
g639.t1	690	0.659488	0.205499	1.01872	0.806167	0.739231	tr|A0A072VE84|A0A072VE84_MEDTR Glycoprotein family protein OS=Medicago truncatula GN=MTR_1g013120 PE=4 SV=1	Medtr1g013120.1 pacid=31099499 transcript=Medtr1g013120.1 locus=Medtr1g013120 ID=Medtr1g013120.1.JCVIMt4.0v1 annot-version=Mt4.0v1	sp|Q8W487|YB95_ARATH Uncharacterized protein At2g39795, mitochondrial OS=Arabidopsis thaliana GN=At2g39795 PE=2 SV=1	GO:0005739;GO:0005739;GO:0005739;GO:0005759;GO:0005759	K15414
g640.t1	651	2.12755	2.09943	9.54057	2.97577	8.34988	tr|A0A072VP31|A0A072VP31_MEDTR PPPDE thiol peptidase family protein, putative OS=Medicago truncatula GN=MTR_1g013110 PE=4 SV=1	Medtr1g013110.1 pacid=31094681 transcript=Medtr1g013110.1 locus=Medtr1g013110 ID=Medtr1g013110.1.JCVIMt4.0v1 annot-version=Mt4.0v1	sp|Q93VG8|PPDEX_ARATH DeSI-like protein At4g17486 OS=Arabidopsis thaliana GN=At4g17486 PE=2 SV=1	GO:0006508;GO:0008233;GO:0016787	NA
g641.t1	348	14.9417	31.4444	31.4881	13.4308	27.3153	tr|A0A072VEN0|A0A072VEN0_MEDTR Serine/Threonine kinase family protein OS=Medicago truncatula GN=MTR_1g013040 PE=4 SV=1	Medtr1g013040.2 pacid=31099726 transcript=Medtr1g013040.2 locus=Medtr1g013040 ID=Medtr1g013040.2.JCVIMt4.0v1 annot-version=Mt4.0v1	sp|Q5SMI4|RL393_ORYSJ 60S ribosomal protein L39-3 OS=Oryza sativa subsp. japonica GN=RPL39C PE=3 SV=1	GO:0003723;GO:0003735;GO:0003735;GO:0005622;GO:0005840;GO:0005840;GO:0006412;GO:0006412;GO:0022625;GO:0030529	NA
g642.t1	1332	6.50768	16.8388	31.7924	14.7442	19.173	tr|A0A072VP26|A0A072VP26_MEDTR Aspartate aminotransferase OS=Medicago truncatula GN=MTR_1g013050 PE=3 SV=1	Medtr1g013050.1 pacid=31094049 transcript=Medtr1g013050.1 locus=Medtr1g013050 ID=Medtr1g013050.1.JCVIMt4.0v1 annot-version=Mt4.0v1	sp|P26563|AATM_LUPAN Aspartate aminotransferase P2, mitochondrial (Fragment) OS=Lupinus angustifolius PE=2 SV=1	GO:0003824;GO:0004069;GO:0004069;GO:0005739;GO:0005739;GO:0005759;GO:0006103;GO:0006520;GO:0006531;GO:0006536;GO:0008483;GO:0008483;GO:0009058;GO:0016740;GO:0030170;GO:0080130	K00811
g643.t1	1014	1.30263	1.75326	4.99726	1.23041	3.65345	tr|G7JLW0|G7JLW0_MEDTR Receptor-like kinase OS=Medicago truncatula GN=MTR_4g014900 PE=3 SV=1	Medtr4g014900.1 pacid=31115037 transcript=Medtr4g014900.1 locus=Medtr4g014900 ID=Medtr4g014900.1.JCVIMt4.0v1 annot-version=Mt4.0v1	sp|Q0V7T5|Y1864_ARATH Probable receptor-like protein kinase At1g80640 OS=Arabidopsis thaliana GN=At1g80640 PE=2 SV=1	GO:0000166;GO:0004672;GO:0004674;GO:0005524;GO:0005524;GO:0005886;GO:0005886;GO:0006468;GO:0016020;GO:0016021;GO:0016301;GO:0016310;GO:0016740	NA
g644.t1	3561	0.923625	1.93458	3.15623	1.49526	3.68604	tr|A0A072VEM6|A0A072VEM6_MEDTR Transporter TRS120 OS=Medicago truncatula GN=MTR_1g012980 PE=4 SV=1	Medtr1g012980.1 pacid=31100497 transcript=Medtr1g012980.1 locus=Medtr1g012980 ID=Medtr1g012980.1.JCVIMt4.0v1 annot-version=Mt4.0v1	sp|Q9FY61|TR120_ARATH Trafficking protein particle complex II-specific subunit 120 homolog OS=Arabidopsis thaliana GN=TRS120 PE=1 SV=1	GO:0000911;GO:0000919;GO:0005768;GO:0005769;GO:0005769;GO:0005794;GO:0005794;GO:0005802;GO:0006810	NA
g645.t1	1305	2.66306	1.85446	5.86211	6.62067	4.72882	tr|A0A0H3WB91|A0A0H3WB91_PEA Class II knotted-1-like 3 homeobox transcription factor OS=Pisum sativum PE=2 SV=1	Medtr1g012960.1 pacid=31100237 transcript=Medtr1g012960.1 locus=Medtr1g012960 ID=Medtr1g012960.1.JCVIMt4.0v1 annot-version=Mt4.0v1	sp|O04136|KNAP3_MALDO Homeobox protein knotted-1-like 3 OS=Malus domestica PE=2 SV=1	GO:0003677;GO:0003677;GO:0003677;GO:0005634;GO:0005634;GO:0005634;GO:0006355	NA
g646.t1	291	0	0	0	0	0	NA	NA	NA	NA	NA
g647.t1	486	1.43139	1.13572	14.1013	6.4199	4.29027	tr|A0A072VE70|A0A072VE70_MEDTR Uncharacterized protein OS=Medicago truncatula GN=MTR_1g012950 PE=4 SV=1	Medtr1g012950.1 pacid=31097277 transcript=Medtr1g012950.1 locus=Medtr1g012950 ID=Medtr1g012950.1.JCVIMt4.0v1 annot-version=Mt4.0v1	NA	NA	NA
g648.t1	1071	5.6278	6.6475	12.6295	4.61968	10.73	tr|A0A072VCX6|A0A072VCX6_MEDTR Transmembrane protein, putative OS=Medicago truncatula GN=MTR_1g012920 PE=4 SV=1	Medtr1g012920.1 pacid=31097616 transcript=Medtr1g012920.1 locus=Medtr1g012920 ID=Medtr1g012920.1.JCVIMt4.0v1 annot-version=Mt4.0v1	NA	NA	NA
g649.t1	5145	0.384509	0.627321	1.36357	0.555078	0.722052	tr|A0A072VNY7|A0A072VNY7_MEDTR Uncharacterized protein OS=Medicago truncatula GN=MTR_1g012870 PE=4 SV=1	Medtr1g012870.1 pacid=31099162 transcript=Medtr1g012870.1 locus=Medtr1g012870 ID=Medtr1g012870.1.JCVIMt4.0v1 annot-version=Mt4.0v1	sp|Q8IRW8|TRR_DROME Histone-lysine N-methyltransferase trr OS=Drosophila melanogaster GN=trr PE=1 SV=2	GO:0003713;GO:0005102;GO:0005102;GO:0005515;GO:0005634;GO:0005634;GO:0005634;GO:0005634;GO:0005634;GO:0005694;GO:0005694;GO:0005700;GO:0005700;GO:0005703;GO:0006351;GO:0006355;GO:0007275;GO:0007458;GO:0007458;GO:0008168;GO:0008270;GO:0016568;GO:0016571;GO:0016740;GO:0018024;GO:0018024;GO:0032259;GO:0035075;GO:0035332;GO:0035332;GO:0042800;GO:0044666;GO:0045893;GO:0048749;GO:0051568;GO:0051568;GO:…	NA
g650.t1	282	23.2716	6.50755	38.2039	29.1621	27.2793	tr|G7JAF4|G7JAF4_MEDTR Plant/F18G18-20 protein OS=Medicago truncatula GN=MTR_3g106530 PE=2 SV=2	Medtr3g106530.1 pacid=31058478 transcript=Medtr3g106530.1 locus=Medtr3g106530 ID=Medtr3g106530.1.JCVIMt4.0v1 annot-version=Mt4.0v1	NA	NA	NA
g651.t1	1446	1.29336	1.61164	3.81439	3.0008	3.17786	tr|A0A072VEI6|A0A072VEI6_MEDTR Calcium-binding EF hand protein OS=Medicago truncatula GN=MTR_1g012850 PE=4 SV=1	Medtr1g012850.1 pacid=31096869 transcript=Medtr1g012850.1 locus=Medtr1g012850 ID=Medtr1g012850.1.JCVIMt4.0v1 annot-version=Mt4.0v1	sp|B1H2N3|MICU1_XENTR Calcium uptake protein 1, mitochondrial OS=Xenopus tropicalis GN=micu1 PE=2 SV=2	GO:0005509;GO:0005509;GO:0005739;GO:0005743;GO:0005743;GO:0005743;GO:0005758;GO:0005758;GO:0006810;GO:0006811;GO:0006816;GO:0006851;GO:0016020;GO:0032592;GO:0046872;GO:0051560;GO:0051561;GO:0070509;GO:1990246	NA
g652.t1	2025	0.388091	0.453336	1.69214	0.502768	0.830919	tr|A0A072VDJ0|A0A072VDJ0_MEDTR Octicosapeptide/phox/Bem1p domain protein OS=Medicago truncatula GN=MTR_1g012840 PE=4 SV=1	Medtr1g012840.1 pacid=31093755 transcript=Medtr1g012840.1 locus=Medtr1g012840 ID=Medtr1g012840.1.JCVIMt4.0v1 annot-version=Mt4.0v1	sp|Q84JR9|TTL4_ARATH TPR repeat-containing thioredoxin TTL4 OS=Arabidopsis thaliana GN=TTL4 PE=2 SV=1	GO:0005623;GO:0006970;GO:0045454	NA
g653.t1	891	1.7564	2.18902	5.89143	3.20196	4.24875	tr|A0A072VE35|A0A072VE35_MEDTR AmmeMemoRadiSam system protein B OS=Medicago truncatula GN=MTR_1g012830 PE=3 SV=1	Medtr1g012830.1 pacid=31095156 transcript=Medtr1g012830.1 locus=Medtr1g012830 ID=Medtr1g012830.1.JCVIMt4.0v1 annot-version=Mt4.0v1	sp|Q6DJ03|MEMO1_XENTR Protein MEMO1 OS=Xenopus tropicalis GN=memo1 PE=2 SV=1	K06990	NA
g654.t1	1680	0	0	0	0	0	tr|A0A072VCU4|A0A072VCU4_MEDTR Topless-like protein OS=Medicago truncatula GN=MTR_1g012820 PE=4 SV=1	Medtr1g012820.1 pacid=31096681 transcript=Medtr1g012820.1 locus=Medtr1g012820 ID=Medtr1g012820.1.JCVIMt4.0v1 annot-version=Mt4.0v1	sp|Q94AI7|TPL_ARATH Protein TOPLESS OS=Arabidopsis thaliana GN=TPL PE=1 SV=1	GO:0005515;GO:0005515;GO:0005515;GO:0005515;GO:0005515;GO:0005515;GO:0005515;GO:0005515;GO:0005515;GO:0005515;GO:0005515;GO:0005515;GO:0005515;GO:0005515;GO:0005515;GO:0005515;GO:0005515;GO:0005515;GO:0005515;GO:0005515;GO:0005515;GO:0005515;GO:0005515;GO:0005515;GO:0005515;GO:0005515;GO:0005515;GO:0005515;GO:0005515;GO:0005515;GO:0005515;GO:0005515;GO:0005515;GO:0005515;GO:0005515;GO:0005515;GO:…	NA
g655.t1	1041	1.76943	2.01609	5.46879	2.31671	3.9215	tr|A0A072VEH9|A0A072VEH9_MEDTR Beta-1,3-galactosyltransferase-like protein OS=Medicago truncatula GN=MTR_1g012800 PE=4 SV=1	Medtr1g012800.1 pacid=31094741 transcript=Medtr1g012800.1 locus=Medtr1g012800 ID=Medtr1g012800.1.JCVIMt4.0v1 annot-version=Mt4.0v1	sp|Q94A05|B3GTA_ARATH Probable beta-1,3-galactosyltransferase 10 OS=Arabidopsis thaliana GN=B3GALT10 PE=1 SV=1	GO:0000139;GO:0005794;GO:0006486;GO:0006486;GO:0008378;GO:0016020;GO:0016020;GO:0016021;GO:0016740;GO:0016757;GO:1990714	NA
g656.t1	1086	0.915168	1.38059	2.36744	1.00285	2.15522	tr|A0A072VDI4|A0A072VDI4_MEDTR Nodulin MtN21/EamA-like transporter family protein OS=Medicago truncatula GN=MTR_1g012790 PE=4 SV=1	Medtr1g012790.1 pacid=31095458 transcript=Medtr1g012790.1 locus=Medtr1g012790 ID=Medtr1g012790.1.JCVIMt4.0v1 annot-version=Mt4.0v1	sp|Q03730|YMB8_YEAST Uncharacterized vacuolar membrane protein YML018C OS=Saccharomyces cerevisiae (strain ATCC 204508 / S288c) GN=YML018C PE=1 SV=1	GO:0003674;GO:0005773;GO:0005774;GO:0008150;GO:0016020;GO:0016021	K15289
g657.t1	222	0	0	0	0	0	tr|G7I7I8|G7I7I8_MEDTR FAR1 DNA-binding domain protein OS=Medicago truncatula GN=MTR_1g012760 PE=4 SV=1	Medtr1g012760.1 pacid=31098422 transcript=Medtr1g012760.1 locus=Medtr1g012760 ID=Medtr1g012760.1.JCVIMt4.0v1 annot-version=Mt4.0v1	NA	NA	NA
g658.t1	2310	0.358353	0.420231	0.747788	0.4949	0.502249	tr|G7I718|G7I718_MEDTR Myosin heavy chain-like protein OS=Medicago truncatula GN=MTR_1g012620 PE=4 SV=1	Medtr1g012620.1 pacid=31097348 transcript=Medtr1g012620.1 locus=Medtr1g012620 ID=Medtr1g012620.1.JCVIMt4.0v1 annot-version=Mt4.0v1	NA	NA	NA
g659.t1	2424	0.761158	0.798627	1.51889	0.746752	2.05802	tr|G7I717|G7I717_MEDTR Tyrosine kinase family protein OS=Medicago truncatula GN=MTR_1g012610 PE=4 SV=2	Medtr1g012610.1 pacid=31095637 transcript=Medtr1g012610.1 locus=Medtr1g012610 ID=Medtr1g012610.1.JCVIMt4.0v1 annot-version=Mt4.0v1	sp|Q9FY48|KEG_ARATH E3 ubiquitin-protein ligase KEG OS=Arabidopsis thaliana GN=KEG PE=1 SV=2	GO:0000166;GO:0004672;GO:0004672;GO:0004674;GO:0004842;GO:0004842;GO:0005515;GO:0005515;GO:0005515;GO:0005515;GO:0005524;GO:0005524;GO:0005768;GO:0005769;GO:0005769;GO:0005769;GO:0005794;GO:0005794;GO:0005802;GO:0005802;GO:0006468;GO:0006952;GO:0008270;GO:0009737;GO:0009738;GO:0009738;GO:0009738;GO:0009738;GO:0009788;GO:0016197;GO:0016301;GO:0016310;GO:0016567;GO:0016567;GO:0016740;GO:0016874;GO:…	NA
g660.t1	1035	1.27229	1.01476	2.25225	2.40295	1.74609	tr|C6TGJ6|C6TGJ6_SOYBN Putative uncharacterized protein OS=Glycine max PE=2 SV=1	Glyma.17G211500.1.p pacid=30479079 transcript=Glyma.17G211500.1 locus=Glyma.17G211500 ID=Glyma.17G211500.1.Wm82.a2.v1 annot-version=Wm82.a2.v1	sp|Q95YI5|US74C_DROME UDP-sugar transporter UST74c OS=Drosophila melanogaster GN=frc PE=1 SV=2	GO:0000139;GO:0001745;GO:0005459;GO:0005460;GO:0005461;GO:0005461;GO:0005461;GO:0005462;GO:0005462;GO:0005462;GO:0005464;GO:0005794;GO:0005797;GO:0006810;GO:0007367;GO:0007423;GO:0007447;GO:0007476;GO:0008643;GO:0009880;GO:0009880;GO:0015297;GO:0015785;GO:0015786;GO:0015787;GO:0015787;GO:0015787;GO:0015788;GO:0015788;GO:0015788;GO:0015790;GO:0016020;GO:0016021;GO:0055085;GO:0072334;GO:1990569;GO:…	K15281
g661.t1	1290	0	5.10097e-10	0	0	0	tr|G7I709|G7I709_MEDTR Serine/threonine-protein kinase OS=Medicago truncatula GN=MTR_1g012550 PE=3 SV=1	Medtr1g012550.1 pacid=31099600 transcript=Medtr1g012550.1 locus=Medtr1g012550 ID=Medtr1g012550.1.JCVIMt4.0v1 annot-version=Mt4.0v1	sp|Q8RWZ5|SD25_ARATH G-type lectin S-receptor-like serine/threonine-protein kinase SD2-5 OS=Arabidopsis thaliana GN=SD25 PE=1 SV=1	GO:0000166;GO:0004672;GO:0004672;GO:0004674;GO:0004674;GO:0004674;GO:0004674;GO:0005516;GO:0005524;GO:0005524;GO:0005886;GO:0005886;GO:0005886;GO:0005886;GO:0006468;GO:0016020;GO:0016021;GO:0016301;GO:0016310;GO:0016740;GO:0030246;GO:0031625;GO:0031625;GO:0031625;GO:0046777	NA
g661.t2	1083	0	0	0.0359392	0	0	tr|G7I709|G7I709_MEDTR Serine/threonine-protein kinase OS=Medicago truncatula GN=MTR_1g012550 PE=3 SV=1	Medtr1g012550.1 pacid=31099600 transcript=Medtr1g012550.1 locus=Medtr1g012550 ID=Medtr1g012550.1.JCVIMt4.0v1 annot-version=Mt4.0v1	sp|Q8RWZ5|SD25_ARATH G-type lectin S-receptor-like serine/threonine-protein kinase SD2-5 OS=Arabidopsis thaliana GN=SD25 PE=1 SV=1	GO:0000166;GO:0004672;GO:0004672;GO:0004674;GO:0004674;GO:0004674;GO:0004674;GO:0005516;GO:0005524;GO:0005524;GO:0005886;GO:0005886;GO:0005886;GO:0005886;GO:0006468;GO:0016020;GO:0016021;GO:0016301;GO:0016310;GO:0016740;GO:0030246;GO:0031625;GO:0031625;GO:0031625;GO:0046777	NA
g661.t3	1491	0.0675938	0.252681	1.50782	4.11713	1.05768	tr|G7I709|G7I709_MEDTR Serine/threonine-protein kinase OS=Medicago truncatula GN=MTR_1g012550 PE=3 SV=1	Medtr1g012550.1 pacid=31099600 transcript=Medtr1g012550.1 locus=Medtr1g012550 ID=Medtr1g012550.1.JCVIMt4.0v1 annot-version=Mt4.0v1	sp|Q8RWZ5|SD25_ARATH G-type lectin S-receptor-like serine/threonine-protein kinase SD2-5 OS=Arabidopsis thaliana GN=SD25 PE=1 SV=1	GO:0000166;GO:0004672;GO:0004672;GO:0004674;GO:0004674;GO:0004674;GO:0004674;GO:0005516;GO:0005524;GO:0005524;GO:0005886;GO:0005886;GO:0005886;GO:0005886;GO:0006468;GO:0016020;GO:0016021;GO:0016301;GO:0016310;GO:0016740;GO:0030246;GO:0031625;GO:0031625;GO:0031625;GO:0046777	NA
g662.t1	1377	4.31674	6.57446	13.4395	4.9571	7.31407	tr|G7I707|G7I707_MEDTR TPX2 (Targeting protein for Xklp2) family protein OS=Medicago truncatula GN=MTR_1g012530 PE=4 SV=2	Medtr1g012530.1 pacid=31097561 transcript=Medtr1g012530.1 locus=Medtr1g012530 ID=Medtr1g012530.1.JCVIMt4.0v1 annot-version=Mt4.0v1	sp|Q84ZT9|WVD2_ARATH Protein WAVE-DAMPENED 2 OS=Arabidopsis thaliana GN=WVD2 PE=2 SV=1	GO:0000226;GO:0001578;GO:0003674;GO:0005737;GO:0005856;GO:0005856;GO:0005874;GO:0007163;GO:0009825;GO:0010091;GO:0055028	NA
g663.t1	1935	7.25822	4.37909	26.8425	13.0593	22.1158	tr|G7I706|G7I706_MEDTR EIN3-binding F-box-like protein OS=Medicago truncatula GN=MTR_1g012520 PE=4 SV=1	Medtr1g012520.1 pacid=31100534 transcript=Medtr1g012520.1 locus=Medtr1g012520 ID=Medtr1g012520.1.JCVIMt4.0v1 annot-version=Mt4.0v1	sp|Q9SKK0|EBF1_ARATH EIN3-binding F-box protein 1 OS=Arabidopsis thaliana GN=EBF1 PE=1 SV=1	GO:0005515;GO:0005515;GO:0005515;GO:0005515;GO:0005515;GO:0005515;GO:0005515;GO:0005515;GO:0005515;GO:0005515;GO:0005515;GO:0005515;GO:0005515;GO:0005515;GO:0005515;GO:0005634;GO:0005634;GO:0005634;GO:0005634;GO:0006511;GO:0009723;GO:0009873;GO:0010105;GO:0016567	K14515
g664.t1	513	2.65932	0.4521	2.40526	1.02055	0.905264	tr|A0A072VNX2|A0A072VNX2_MEDTR DUF4050 family protein OS=Medicago truncatula GN=MTR_1g012480 PE=4 SV=1	Medtr1g012480.5 pacid=31094815 transcript=Medtr1g012480.5 locus=Medtr1g012480 ID=Medtr1g012480.5.JCVIMt4.0v1 annot-version=Mt4.0v1	NA	NA	NA
g665.t1	330	0	0	0	0	0	NA	NA	NA	NA	NA
g666.t1	369	0	0.485592	0	0	0	tr|G7I702|G7I702_MEDTR Ethylene response factor OS=Medicago truncatula GN=MTR_1g012470 PE=4 SV=1	Medtr1g012470.1 pacid=31097069 transcript=Medtr1g012470.1 locus=Medtr1g012470 ID=Medtr1g012470.1.JCVIMt4.0v1 annot-version=Mt4.0v1	sp|Q9XI33|WIN1_ARATH Ethylene-responsive transcription factor WIN1 OS=Arabidopsis thaliana GN=WIN1 PE=2 SV=1	GO:0003677;GO:0003677;GO:0003700;GO:0003700;GO:0003700;GO:0003700;GO:0005634;GO:0005634;GO:0006351;GO:0006355;GO:0006355;GO:0009414;GO:0009873;GO:0009873;GO:0010143;GO:0010166;GO:0043565	NA
g667.t1	957	1.28137	1.18034	2.53609	1.23902	2.9927	tr|G7I700|G7I700_MEDTR IDS4-like protein OS=Medicago truncatula GN=MTR_1g012440 PE=4 SV=1	Medtr1g012440.1 pacid=31099728 transcript=Medtr1g012440.1 locus=Medtr1g012440 ID=Medtr1g012440.1.JCVIMt4.0v1 annot-version=Mt4.0v1	sp|O48781|SPX2_ARATH SPX domain-containing protein 2 OS=Arabidopsis thaliana GN=SPX2 PE=2 SV=1	GO:0005634;GO:0005634;GO:0005634;GO:0005783;GO:0016036;GO:0016036	NA
g668.t1	939	0	0	0	0	0	tr|G7I6Z9|G7I6Z9_MEDTR Alpha/beta hydrolase fold protein OS=Medicago truncatula GN=MTR_1g012430 PE=4 SV=1	Medtr1g012430.1 pacid=31095341 transcript=Medtr1g012430.1 locus=Medtr1g012430 ID=Medtr1g012430.1.JCVIMt4.0v1 annot-version=Mt4.0v1	sp|Q9SX78|CXE2_ARATH Probable carboxylesterase 2 OS=Arabidopsis thaliana GN=CXE2 PE=2 SV=1	GO:0008152;GO:0016787;GO:0016787;GO:0052689;GO:0052689	NA
g669.t1	1452	1.33217	2.26738	3.59872	8.28444	3.61616	tr|G7I6Z7|G7I6Z7_MEDTR DEAD-box ATP-dependent RNA helicase-like protein OS=Medicago truncatula GN=MTR_1g012420 PE=4 SV=1	Medtr1g012420.1 pacid=31092795 transcript=Medtr1g012420.1 locus=Medtr1g012420 ID=Medtr1g012420.1.JCVIMt4.0v1 annot-version=Mt4.0v1	sp|Q9LFN6|RH56_ARATH DEAD-box ATP-dependent RNA helicase 56 OS=Arabidopsis thaliana GN=RH56 PE=1 SV=2	GO:0000166;GO:0003676;GO:0003723;GO:0004386;GO:0005515;GO:0005515;GO:0005524;GO:0005524;GO:0005634;GO:0005634;GO:0006397;GO:0006810;GO:0008380;GO:0016787;GO:0051028	K12812
g669.t2	432	0.417196	0.901903	0.316138	7.84107	1.21472	tr|A0A0L9VR61|A0A0L9VR61_PHAAN Uncharacterized protein OS=Phaseolus angularis GN=LR48_Vigan11g027600 PE=4 SV=1	mrna11642.1-v1.0-hybrid pacid=27266623 transcript=mrna11642.1-v1.0-hybrid locus=gene11642-v1.0-hybrid ID=mrna11642.1-v1.0-hybrid.v1.1 annot-version=v1.1	sp|Q9LFN6|RH56_ARATH DEAD-box ATP-dependent RNA helicase 56 OS=Arabidopsis thaliana GN=RH56 PE=1 SV=2	GO:0000166;GO:0003676;GO:0003723;GO:0004386;GO:0005515;GO:0005515;GO:0005524;GO:0005524;GO:0005634;GO:0005634;GO:0006397;GO:0006810;GO:0008380;GO:0016787;GO:0051028	NA
g670.t1	1179	0	0.109369	0.161649	0	0.0654341	tr|G7I6Z3|G7I6Z3_MEDTR PPR containing plant-like protein OS=Medicago truncatula GN=MTR_1g012380 PE=4 SV=1	Medtr1g012380.1 pacid=31096631 transcript=Medtr1g012380.1 locus=Medtr1g012380 ID=Medtr1g012380.1.JCVIMt4.0v1 annot-version=Mt4.0v1	sp|Q9SIL5|PP165_ARATH Pentatricopeptide repeat-containing protein At2g20540 OS=Arabidopsis thaliana GN=PCMP-E78 PE=2 SV=1	GO:0005739;GO:0080156	NA
g671.t1	2829	0.37446	0.593793	0.957121	0.61071	2.10327	tr|G7I6Z2|G7I6Z2_MEDTR AFG1-family ATPase OS=Medicago truncatula GN=MTR_1g012370 PE=4 SV=2	Medtr1g012370.1 pacid=31097731 transcript=Medtr1g012370.1 locus=Medtr1g012370 ID=Medtr1g012370.1.JCVIMt4.0v1 annot-version=Mt4.0v1	sp|Q9SUV1|BRT1_ARATH Adenine nucleotide transporter BT1, chloroplastic/mitochondrial OS=Arabidopsis thaliana GN=BT1 PE=1 SV=1	GO:0003735;GO:0005739;GO:0005739;GO:0005739;GO:0005743;GO:0005743;GO:0006412;GO:0006810;GO:0009507;GO:0009507;GO:0009528;GO:0009536;GO:0009536;GO:0009536;GO:0009706;GO:0009941;GO:0016020;GO:0016021;GO:0055085	NA
g672.t1	2598	0.484024	1.20613	1.04711	0.256981	1.99572	tr|G7I6F1|G7I6F1_MEDTR Cysteine-rich polycomb-like protein OS=Medicago truncatula GN=MTR_1g012020 PE=4 SV=2	Medtr1g012020.1 pacid=31098714 transcript=Medtr1g012020.1 locus=Medtr1g012020 ID=Medtr1g012020.1.JCVIMt4.0v1 annot-version=Mt4.0v1	sp|Q9LUI3|TSO1_ARATH CRC domain-containing protein TSO1 OS=Arabidopsis thaliana GN=TSO1 PE=1 SV=1	GO:0003700;GO:0005634;GO:0005634;GO:0005634;GO:0005634;GO:0006355;GO:0007275;GO:0009934;GO:0046872;GO:0048444;GO:0051302	NA
g673.t1	2265	1.18385	1.95779	4.3448	2.46749	3.23747	tr|G7I6E7|G7I6E7_MEDTR Peptidyl-prolyl cis-trans isomerase OS=Medicago truncatula GN=MTR_1g011980 PE=4 SV=2	Medtr1g011980.2 pacid=31096107 transcript=Medtr1g011980.2 locus=Medtr1g011980 ID=Medtr1g011980.2.JCVIMt4.0v1 annot-version=Mt4.0v1	sp|Q8RWY7|CYP95_ARATH Peptidyl-prolyl cis-trans isomerase CYP95 OS=Arabidopsis thaliana GN=CYP95 PE=1 SV=2	GO:0000413;GO:0003755;GO:0003755;GO:0003755;GO:0005634;GO:0005634;GO:0006457;GO:0016853	K09566
g674.t1	1071	0.195749	13.7219	57.2538	60.4634	81.6066	tr|G7I6D7|G7I6D7_MEDTR Plant/F18G18-200 protein OS=Medicago truncatula GN=MTR_1g011800 PE=4 SV=2	Medtr1g011800.1 pacid=31092549 transcript=Medtr1g011800.1 locus=Medtr1g011800 ID=Medtr1g011800.1.JCVIMt4.0v1 annot-version=Mt4.0v1	NA	NA	NA
g675.t1	369	18.093	27.9216	76.8402	52.6974	66.7161	tr|D7SUP9|D7SUP9_VITVI Cytochrome b-c1 complex subunit 7 OS=Vitis vinifera GN=VIT_04s0008g05000 PE=3 SV=1	GSVIVT01035802001 pacid=17840897 transcript=GSVIVT01035802001 locus=GSVIVG01035802001 ID=GSVIVT01035802001.Genoscope12X annot-version=Genoscope.12X	sp|F4JWS8|QCR72_ARATH Cytochrome b-c1 complex subunit 7-2 OS=Arabidopsis thaliana GN=QCR7-2 PE=1 SV=1	GO:0005739;GO:0005739;GO:0005743;GO:0005743;GO:0005750;GO:0005750;GO:0006122;GO:0016020;GO:0016020;GO:0055114;GO:0070469	K00417
g676.t1	2493	0	0	0	0.0268458	0	tr|A0A072VEF5|A0A072VEF5_MEDTR Inwardly rectifying potassium channel subunit OS=Medicago truncatula GN=MTR_1g011755 PE=4 SV=1	Medtr1g011755.1 pacid=31094881 transcript=Medtr1g011755.1 locus=Medtr1g011755 ID=Medtr1g011755.1.JCVIMt4.0v1 annot-version=Mt4.0v1	sp|Q38998|AKT1_ARATH Potassium channel AKT1 OS=Arabidopsis thaliana GN=AKT1 PE=1 SV=2	GO:0005216;GO:0005242;GO:0005244;GO:0005249;GO:0005267;GO:0005515;GO:0005515;GO:0005515;GO:0005515;GO:0005515;GO:0005515;GO:0005515;GO:0005515;GO:0005886;GO:0005886;GO:0006810;GO:0006811;GO:0006811;GO:0006813;GO:0006813;GO:0006813;GO:0009414;GO:0009651;GO:0010107;GO:0016020;GO:0016020;GO:0016021;GO:0034765;GO:0042391;GO:0042802;GO:0042802;GO:0042802;GO:0048767;GO:0055085;GO:0071805;GO:0090333	NA
g677.t1	1527	0	0	0	0	0.147187	tr|G7I6E0|G7I6E0_MEDTR Boron transporter-like protein OS=Medicago truncatula GN=MTR_1g011840 PE=4 SV=2	Medtr1g011840.1 pacid=31093246 transcript=Medtr1g011840.1 locus=Medtr1g011840 ID=Medtr1g011840.1.JCVIMt4.0v1 annot-version=Mt4.0v1	sp|Q3E954|BOR6_ARATH Probable boron transporter 6 OS=Arabidopsis thaliana GN=BOR6 PE=2 SV=2	GO:0005452;GO:0006810;GO:0006811;GO:0006820;GO:0015301;GO:0016020;GO:0016020;GO:0016020;GO:0016021;GO:0016021;GO:0098656;GO:0098656	NA
g678.t1	405	10.3017	15.7981	24.9679	15.3421	33.7345	tr|G7I6D5|G7I6D5_MEDTR Histone H2A OS=Medicago truncatula GN=MTR_1g011750 PE=2 SV=2	Medtr1g011850.1 pacid=31095147 transcript=Medtr1g011850.1 locus=Medtr1g011850 ID=Medtr1g011850.1.JCVIMt4.0v1 annot-version=Mt4.0v1	sp|Q9C944|H2AV3_ARATH Probable histone H2A variant 3 OS=Arabidopsis thaliana GN=At1g52740 PE=1 SV=1	GO:0000786;GO:0000786;GO:0000790;GO:0003677;GO:0003677;GO:0003677;GO:0005515;GO:0005634;GO:0005634;GO:0005634;GO:0005694;GO:0005694;GO:0005773;GO:0006342;GO:0009266;GO:0042742;GO:0046982	K11251
g679.t1	2193	0.913362	1.36008	2.9164	1.47708	1.19434	tr|G7I6D2|G7I6D2_MEDTR Carbon catabolite repressor-like protein OS=Medicago truncatula GN=MTR_1g011720 PE=4 SV=2	Medtr1g011720.1 pacid=31099581 transcript=Medtr1g011720.1 locus=Medtr1g011720 ID=Medtr1g011720.1.JCVIMt4.0v1 annot-version=Mt4.0v1	sp|Q8VYU4|CCR4F_ARATH Carbon catabolite repressor protein 4 homolog 6 OS=Arabidopsis thaliana GN=CCR4-6 PE=2 SV=2	GO:0003723;GO:0004518;GO:0004527;GO:0004535;GO:0005634;GO:0005634;GO:0005737;GO:0005737;GO:0006351;GO:0006355;GO:0016787;GO:0046872;GO:0090305;GO:0090305;GO:0090503	NA
g680.t1	1143	1.59065	1.98223	4.96788	2.45895	2.71095	tr|G7KHH0|G7KHH0_MEDTR KRR1 small subunit processome component OS=Medicago truncatula GN=MTR_5g087520 PE=4 SV=1	Medtr5g087520.1 pacid=31084943 transcript=Medtr5g087520.1 locus=Medtr5g087520 ID=Medtr5g087520.1.JCVIMt4.0v1 annot-version=Mt4.0v1	sp|O74777|KRR1_SCHPO KRR1 small subunit processome component homolog OS=Schizosaccharomyces pombe (strain 972 / ATCC 24843) GN=mis3 PE=3 SV=1	GO:0003676;GO:0003723;GO:0003723;GO:0005634;GO:0005634;GO:0005730;GO:0005730;GO:0005730;GO:0006364;GO:0006364;GO:0030529;GO:0032040;GO:0032040;GO:0042254	K06961
g681.t1	1287	0.556833	0.545196	1.36653	1.43314	0.83011	tr|G7I6C9|G7I6C9_MEDTR FAD/NAD(P)-binding oxidoreductase family protein OS=Medicago truncatula GN=MTR_1g011690 PE=4 SV=1	Medtr1g011690.1 pacid=31097932 transcript=Medtr1g011690.1 locus=Medtr1g011690 ID=Medtr1g011690.1.JCVIMt4.0v1 annot-version=Mt4.0v1	sp|P86491|6HN3M_PSEFL 6-hydroxynicotinate 3-monooxygenase OS=Pseudomonas fluorescens PE=1 SV=1	GO:0004497;GO:0004497;GO:0016491;GO:0016491;GO:0019439;GO:0019439;GO:0055114;GO:0055114;GO:0071949	NA
g682.t1	555	6.31244	12.7535	37.0127	14.822	25.7396	tr|G7KRP2|G7KRP2_MEDTR Uncharacterized protein OS=Medicago truncatula GN=MTR_7g090330 PE=2 SV=1	Medtr7g090330.1 pacid=31084351 transcript=Medtr7g090330.1 locus=Medtr7g090330 ID=Medtr7g090330.1.JCVIMt4.0v1 annot-version=Mt4.0v1	sp|Q9SLA2|VATO2_ARATH V-type proton ATPase subunit c''2 OS=Arabidopsis thaliana GN=VHA-c''2 PE=1 SV=1	GO:0000139;GO:0005773;GO:0005783;GO:0005789;GO:0005794;GO:0006810;GO:0006811;GO:0015078;GO:0015991;GO:0015992;GO:0016020;GO:0016021;GO:0033177;GO:0033179	K03661
g683.t1	228	5.14546	4.09697	5.39299	7.44671	6.3466	tr|G7I920|G7I920_MEDTR 50S ribosomal protein L33 OS=Medicago truncatula GN=MTR_1g015500 PE=4 SV=1	Medtr1g015500.1 pacid=31098108 transcript=Medtr1g015500.1 locus=Medtr1g015500 ID=Medtr1g015500.1.JCVIMt4.0v1 annot-version=Mt4.0v1	sp|Q2W1A2|RL33_MAGSA 50S ribosomal protein L33 OS=Magnetospirillum magneticum (strain AMB-1 / ATCC 700264) GN=rpmG PE=3 SV=1	GO:0003735;GO:0005622;GO:0005840;GO:0005840;GO:0006412;GO:0006412;GO:0030529	K02913
g684.t1	1266	0.526647	0.151448	1.93892	0.954562	1.20791	tr|G7I6C6|G7I6C6_MEDTR HXXXD-type acyl-transferase family protein OS=Medicago truncatula GN=MTR_1g011660 PE=4 SV=1	Medtr1g011660.1 pacid=31097817 transcript=Medtr1g011660.1 locus=Medtr1g011660 ID=Medtr1g011660.1.JCVIMt4.0v1 annot-version=Mt4.0v1	sp|Q9LIS1|CR26L_ARATH Protein ECERIFERUM 26-like OS=Arabidopsis thaliana GN=CER26L PE=2 SV=1	GO:0009535;GO:0009555;GO:0016747;GO:0042761;GO:0071555	NA
g685.t1	1962	0	0	0	0	0	tr|Q84ZV5|Q84ZV5_SOYBN Polyprotein OS=Glycine max PE=4 SV=1	Kalax.0526s0002.1.p pacid=32560768 transcript=Kalax.0526s0002.1 locus=Kalax.0526s0002 ID=Kalax.0526s0002.1.v1.1 annot-version=v1.1	NA	NA	NA
g686.t1	351	6.52639	3.94229	12.2059	8.72575	3.48608	tr|G7I6C5|G7I6C5_MEDTR ABC-2 and plant PDR ABC-type transporter family protein OS=Medicago truncatula GN=MTR_1g011650 PE=4 SV=2	Medtr1g011650.1 pacid=31095491 transcript=Medtr1g011650.1 locus=Medtr1g011650 ID=Medtr1g011650.1.JCVIMt4.0v1 annot-version=Mt4.0v1	sp|A3BXL8|AB53G_ORYSJ ABC transporter G family member 53 OS=Oryza sativa subsp. japonica GN=ABCG53 PE=2 SV=1	GO:0000166;GO:0005524;GO:0005524;GO:0006810;GO:0008152;GO:0016020;GO:0016020;GO:0016020;GO:0016021;GO:0016887	NA
g687.t1	351	1.68423	0	0.265346	0	0	tr|G7I6C4|G7I6C4_MEDTR Drug resistance transporter-like ABC domain protein OS=Medicago truncatula GN=MTR_1g011640 PE=4 SV=1	Medtr1g011640.1 pacid=31095052 transcript=Medtr1g011640.1 locus=Medtr1g011640 ID=Medtr1g011640.1.JCVIMt4.0v1 annot-version=Mt4.0v1	sp|A3BXL8|AB53G_ORYSJ ABC transporter G family member 53 OS=Oryza sativa subsp. japonica GN=ABCG53 PE=2 SV=1	GO:0000166;GO:0005524;GO:0005524;GO:0006810;GO:0008152;GO:0016020;GO:0016020;GO:0016020;GO:0016021;GO:0016887	NA
g688.t1	219	0	0	0	0	0	tr|I6Y9K7|I6Y9K7_LINUS Phosphoesterase family protein OS=Linum usitatissimum PE=4 SV=1	Medtr1g011640.1 pacid=31095052 transcript=Medtr1g011640.1 locus=Medtr1g011640 ID=Medtr1g011640.1.JCVIMt4.0v1 annot-version=Mt4.0v1	sp|A3BXL8|AB53G_ORYSJ ABC transporter G family member 53 OS=Oryza sativa subsp. japonica GN=ABCG53 PE=2 SV=1	GO:0000166;GO:0005524;GO:0005524;GO:0006810;GO:0008152;GO:0016020;GO:0016020;GO:0016020;GO:0016021;GO:0016887	NA
g689.t1	540	3.72407	4.22055	9.67108	4.59832	5.40655	NA	NA	NA	NA	NA
g690.t1	645	0	0.111793	0.110967	0	0	tr|B9RPC3|B9RPC3_RICCO Putative uncharacterized protein OS=Ricinus communis GN=RCOM_0927390 PE=4 SV=1	MDP0000519742 pacid=22635431 transcript=MDP0000519742 locus=MDP0000519742 ID=MDP0000519742.GDRv1.0.196 annot-version=v1.0	NA	NA	NA
g691.t1	588	0.100934	0	0	0	0.151012	tr|A0A072VDZ3|A0A072VDZ3_MEDTR Sulfate transporter-like protein OS=Medicago truncatula GN=MTR_1g010210 PE=4 SV=1	Medtr1g010210.1 pacid=31098006 transcript=Medtr1g010210.1 locus=Medtr1g010210 ID=Medtr1g010210.1.JCVIMt4.0v1 annot-version=Mt4.0v1	sp|Q9SL95|MOT1_ARATH Molybdate transporter 1 OS=Arabidopsis thaliana GN=MOT1 PE=1 SV=1	GO:0005739;GO:0005739;GO:0005773;GO:0006810;GO:0015098;GO:0015098;GO:0015098;GO:0015689;GO:0015689;GO:0015689;GO:0016020;GO:0016021;GO:0016021;GO:0031966;NOT;NOT	NA
g692.t1	783	3.10786	0	0.0871189	0	0.421968	tr|A0A072VDZ3|A0A072VDZ3_MEDTR Sulfate transporter-like protein OS=Medicago truncatula GN=MTR_1g010210 PE=4 SV=1	Medtr1g010210.1 pacid=31098006 transcript=Medtr1g010210.1 locus=Medtr1g010210 ID=Medtr1g010210.1.JCVIMt4.0v1 annot-version=Mt4.0v1	sp|Q9SL95|MOT1_ARATH Molybdate transporter 1 OS=Arabidopsis thaliana GN=MOT1 PE=1 SV=1	GO:0005739;GO:0005739;GO:0005773;GO:0006810;GO:0015098;GO:0015098;GO:0015098;GO:0015689;GO:0015689;GO:0015689;GO:0016020;GO:0016021;GO:0016021;GO:0031966;NOT;NOT	NA
g693.t1	1596	0	0.0390894	0	0	0.0467433	tr|G7JQM9|G7JQM9_MEDTR Uncharacterized protein OS=Medicago truncatula GN=MTR_4g076620 PE=4 SV=1	Medtr4g076620.1 pacid=31110554 transcript=Medtr4g076620.1 locus=Medtr4g076620 ID=Medtr4g076620.1.JCVIMt4.0v1 annot-version=Mt4.0v1	NA	NA	NA
g694.t1	705	0.160545	0	0.991623	0.784689	0	tr|A0A0K1U4L2|A0A0K1U4L2_PEA Molybdate transporter 1-like protein OS=Pisum sativum GN=Motr1 PE=2 SV=1	Medtr1g010270.1 pacid=31096609 transcript=Medtr1g010270.1 locus=Medtr1g010270 ID=Medtr1g010270.1.JCVIMt4.0v1 annot-version=Mt4.0v1	sp|Q9SL95|MOT1_ARATH Molybdate transporter 1 OS=Arabidopsis thaliana GN=MOT1 PE=1 SV=1	GO:0005739;GO:0005739;GO:0005773;GO:0006810;GO:0015098;GO:0015098;GO:0015098;GO:0015689;GO:0015689;GO:0015689;GO:0016020;GO:0016021;GO:0016021;GO:0031966;NOT;NOT	NA
g695.t1	2043	0	0	0	0	0.0357859	tr|A0A072VEE4|A0A072VEE4_MEDTR ArfGap/RecO-like zinc finger protein, putative OS=Medicago truncatula GN=MTR_1g010280 PE=4 SV=1	Medtr1g010280.1 pacid=31098565 transcript=Medtr1g010280.1 locus=Medtr1g010280 ID=Medtr1g010280.1.JCVIMt4.0v1 annot-version=Mt4.0v1	sp|Q8RXE7|AGD14_ARATH Probable ADP-ribosylation factor GTPase-activating protein AGD14 OS=Arabidopsis thaliana GN=AGD14 PE=1 SV=2	GO:0005096;GO:0005096;GO:0043547;GO:0043547;GO:0046872	NA
g696.t1	2391	0.914548	1.24078	2.13774	0.926088	2.23946	tr|A0A072VCQ8|A0A072VCQ8_MEDTR Enhancer of polycomb-like transcription factor protein OS=Medicago truncatula GN=MTR_1g010290 PE=4 SV=1	Medtr1g010290.1 pacid=31097610 transcript=Medtr1g010290.1 locus=Medtr1g010290 ID=Medtr1g010290.1.JCVIMt4.0v1 annot-version=Mt4.0v1	NA	NA	NA
g697.t1	2601	0.409061	0.671833	0.886683	0.975335	1.16275	tr|A0A072VCQ8|A0A072VCQ8_MEDTR Enhancer of polycomb-like transcription factor protein OS=Medicago truncatula GN=MTR_1g010290 PE=4 SV=1	Medtr1g010290.1 pacid=31097610 transcript=Medtr1g010290.1 locus=Medtr1g010290 ID=Medtr1g010290.1.JCVIMt4.0v1 annot-version=Mt4.0v1	NA	NA	NA
g698.t1	6465	0.471013	0.604864	2.00756	1.10798	1.5095	tr|A0A072VNV3|A0A072VNV3_MEDTR Embryo defective 2410 protein OS=Medicago truncatula GN=MTR_1g010300 PE=4 SV=1	Medtr1g010300.1 pacid=31095181 transcript=Medtr1g010300.1 locus=Medtr1g010300 ID=Medtr1g010300.1.JCVIMt4.0v1 annot-version=Mt4.0v1	NA	NA	NA
g699.t1	711	2.22428	3.86145	8.53631	5.32399	5.10429	tr|I3SQ94|I3SQ94_MEDTR Uncharacterized protein OS=Medicago truncatula PE=2 SV=1	Medtr1g011280.1 pacid=31097708 transcript=Medtr1g011280.1 locus=Medtr1g011280 ID=Medtr1g011280.1.JCVIMt4.0v1 annot-version=Mt4.0v1	sp|Q9LYE5|CID5_ARATH Polyadenylate-binding protein-interacting protein 5 OS=Arabidopsis thaliana GN=CID5 PE=2 SV=1	GO:0005515;GO:0008150	NA
g700.t1	1212	2.68	1.21925	6.73672	3.48008	3.7422	tr|G7I5T7|G7I5T7_MEDTR Uncharacterized protein OS=Medicago truncatula GN=MTR_1g011380 PE=4 SV=1	Medtr1g011380.1 pacid=31098249 transcript=Medtr1g011380.1 locus=Medtr1g011380 ID=Medtr1g011380.1.JCVIMt4.0v1 annot-version=Mt4.0v1	sp|Q93Z92|RING4_ARATH E3 ubiquitin-protein ligase At4g11680 OS=Arabidopsis thaliana GN=At4g11680 PE=2 SV=1	GO:0005774;GO:0008270;GO:0016020;GO:0016020;GO:0016021;GO:0016567;GO:0016874;GO:0046872	NA
g701.t1	1488	1.52423	2.95448	5.39785	3.61052	4.84585	tr|G7I6A8|G7I6A8_MEDTR Protein phosphatase 2A regulatory B subunit family protein OS=Medicago truncatula GN=MTR_1g011460 PE=4 SV=1	Medtr1g011460.1 pacid=31098977 transcript=Medtr1g011460.1 locus=Medtr1g011460 ID=Medtr1g011460.1.JCVIMt4.0v1 annot-version=Mt4.0v1	sp|Q93YV6|2A5I_ARATH Serine/threonine protein phosphatase 2A 57 kDa regulatory subunit B' iota isoform OS=Arabidopsis thaliana GN=B'IOTA PE=2 SV=1	GO:0000159;GO:0007165;GO:0008601;GO:0034047	K11584
g702.t1	1128	0.230663	0.344939	0.113335	0.0640092	0.343993	tr|G7I6A9|G7I6A9_MEDTR Carboxy-terminal domain cyclin OS=Medicago truncatula GN=MTR_1g011470 PE=3 SV=2	Medtr1g011470.1 pacid=31100032 transcript=Medtr1g011470.1 locus=Medtr1g011470 ID=Medtr1g011470.1.JCVIMt4.0v1 annot-version=Mt4.0v1	sp|Q147G5|CCA22_ARATH Cyclin-A2-2 OS=Arabidopsis thaliana GN=CYCA2-2 PE=2 SV=1	GO:0005515;GO:0005634;GO:0007049;GO:0008283;GO:0051301;GO:2000123	K06627
g703.t1	486	0.390379	0.324491	2.10709	8.07074	0.390024	tr|I1MWM4|I1MWM4_SOYBN Uncharacterized protein OS=Glycine max GN=GLYMA_17G205000 PE=4 SV=1	Glyma.17G205000.1.p pacid=30482559 transcript=Glyma.17G205000.1 locus=Glyma.17G205000 ID=Glyma.17G205000.1.Wm82.a2.v1 annot-version=Wm82.a2.v1	sp|Q9LU21|PNSB3_ARATH Photosynthetic NDH subunit of subcomplex B 3, chloroplastic OS=Arabidopsis thaliana GN=PNSB3 PE=2 SV=1	GO:0006810;GO:0009055;GO:0009507;GO:0009507;GO:0009535;GO:0009535;GO:0009536;GO:0009579;GO:0009773;GO:0010598;GO:0010598;GO:0016020;GO:0046872;GO:0051536;GO:0051536;GO:0051537	NA
g704.t1	1602	0	1.46428e-08	0.267855	0	0	tr|G7I6B3|G7I6B3_MEDTR PPR containing plant-like protein OS=Medicago truncatula GN=MTR_1g011520 PE=4 SV=1	Medtr1g011520.1 pacid=31095913 transcript=Medtr1g011520.1 locus=Medtr1g011520 ID=Medtr1g011520.1.JCVIMt4.0v1 annot-version=Mt4.0v1	sp|Q9LFM6|PP375_ARATH Pentatricopeptide repeat-containing protein At5g11310, mitochondrial OS=Arabidopsis thaliana GN=At5g11310 PE=2 SV=1	GO:0003674;GO:0005634;GO:0005739;GO:0005739;GO:0005829;GO:0009788;GO:0009845;GO:0010029	NA
g704.t2	1572	0.255151	0.357675	0.312797	0.176542	0.380197	tr|G7I6B3|G7I6B3_MEDTR PPR containing plant-like protein OS=Medicago truncatula GN=MTR_1g011520 PE=4 SV=1	Medtr1g011520.1 pacid=31095913 transcript=Medtr1g011520.1 locus=Medtr1g011520 ID=Medtr1g011520.1.JCVIMt4.0v1 annot-version=Mt4.0v1	sp|Q9LFM6|PP375_ARATH Pentatricopeptide repeat-containing protein At5g11310, mitochondrial OS=Arabidopsis thaliana GN=At5g11310 PE=2 SV=1	GO:0003674;GO:0005634;GO:0005739;GO:0005739;GO:0005829;GO:0009788;GO:0009845;GO:0010029	NA
g705.t1	867	1.56368	0	0	0	0	tr|G7I6B9|G7I6B9_MEDTR Gibberellin 2-beta-dioxygenase OS=Medicago truncatula GN=MTR_1g011580 PE=3 SV=1	Medtr1g011580.1 pacid=31097238 transcript=Medtr1g011580.1 locus=Medtr1g011580 ID=Medtr1g011580.1.JCVIMt4.0v1 annot-version=Mt4.0v1	sp|O24648|G3OX_PEA Gibberellin 3-beta-dioxygenase 1 OS=Pisum sativum GN=LE PE=1 SV=1	GO:0009686;GO:0009686;GO:0016491;GO:0016491;GO:0016707;GO:0016707;GO:0046872;GO:0051213;GO:0055114;GO:0055114	K04124
g706.t1	570	0.210191	0.262022	0	0	0.157277	tr|A0A072U9X8|A0A072U9X8_MEDTR 2OG-Fe(II) oxygenase family oxidoreductase OS=Medicago truncatula GN=MTR_6g035160 PE=4 SV=1	Medtr6g035160.1 pacid=31103091 transcript=Medtr6g035160.1 locus=Medtr6g035160 ID=Medtr6g035160.1.JCVIMt4.0v1 annot-version=Mt4.0v1	sp|Q945B6|AOP1L_ARATH Probable 2-oxoglutarate-dependent dioxygenase AOP1.2 OS=Arabidopsis thaliana GN=AOP1.2 PE=2 SV=1	GO:0016491;GO:0016491;GO:0046872;GO:0051213;GO:0055114;GO:0055114	NA
g707.t1	381	0.185171	0	0	0	0	tr|G7I6C0|G7I6C0_MEDTR 2-oxoglutarate-dependent dioxygenase OS=Medicago truncatula GN=MTR_1g011600 PE=4 SV=1	Medtr1g011600.1 pacid=31095238 transcript=Medtr1g011600.1 locus=Medtr1g011600 ID=Medtr1g011600.1.JCVIMt4.0v1 annot-version=Mt4.0v1	sp|Q944X7|AOP3V_ARATH 2-oxoglutarate-dependent dioxygenase AOP3 OS=Arabidopsis thaliana GN=AOP3 PE=2 SV=1	GO:0016491;GO:0016491;GO:0046872;GO:0051213;GO:0055114;GO:0055114	NA
g708.t1	777	0.356459	11.107	0.351763	0.0993888	0.745357	tr|G7I6C0|G7I6C0_MEDTR 2-oxoglutarate-dependent dioxygenase OS=Medicago truncatula GN=MTR_1g011600 PE=4 SV=1	Medtr1g011600.1 pacid=31095238 transcript=Medtr1g011600.1 locus=Medtr1g011600 ID=Medtr1g011600.1.JCVIMt4.0v1 annot-version=Mt4.0v1	sp|Q945B6|AOP1L_ARATH Probable 2-oxoglutarate-dependent dioxygenase AOP1.2 OS=Arabidopsis thaliana GN=AOP1.2 PE=2 SV=1	GO:0016491;GO:0016491;GO:0046872;GO:0051213;GO:0055114;GO:0055114	NA
g709.t1	2367	1.48009	1.50718	4.4589	2.02995	3.80105	tr|G7I6C1|G7I6C1_MEDTR Transcriptional corepressor leunig-like protein OS=Medicago truncatula GN=MTR_1g011610 PE=4 SV=1	Medtr1g011610.1 pacid=31098244 transcript=Medtr1g011610.1 locus=Medtr1g011610 ID=Medtr1g011610.1.JCVIMt4.0v1 annot-version=Mt4.0v1	sp|Q9FUY2|LEUNG_ARATH Transcriptional corepressor LEUNIG OS=Arabidopsis thaliana GN=LUG PE=1 SV=2	GO:0001666;GO:0005515;GO:0005515;GO:0005515;GO:0005515;GO:0005515;GO:0005515;GO:0005515;GO:0005515;GO:0005515;GO:0005515;GO:0005515;GO:0005515;GO:0005515;GO:0005634;GO:0005634;GO:0006351;GO:0006355;GO:0006974;GO:0006979;GO:0007275;GO:0009414;GO:0009611;GO:0009617;GO:0009620;GO:0009624;GO:0009733;GO:0009908;GO:0009909;GO:0009944;GO:0010073;GO:0010272;GO:0010393;GO:0030154;GO:0045892;GO:0045892;GO:…	NA
g709.t2	2394	1.76471	0.812065	3.51351	1.80591	2.68185	tr|A0A072VNV9|A0A072VNV9_MEDTR Transcriptional corepressor leunig-like protein OS=Medicago truncatula GN=MTR_1g011610 PE=4 SV=1	Medtr1g011610.2 pacid=31098243 transcript=Medtr1g011610.2 locus=Medtr1g011610 ID=Medtr1g011610.2.JCVIMt4.0v1 annot-version=Mt4.0v1	sp|Q9FUY2|LEUNG_ARATH Transcriptional corepressor LEUNIG OS=Arabidopsis thaliana GN=LUG PE=1 SV=2	GO:0001666;GO:0005515;GO:0005515;GO:0005515;GO:0005515;GO:0005515;GO:0005515;GO:0005515;GO:0005515;GO:0005515;GO:0005515;GO:0005515;GO:0005515;GO:0005515;GO:0005634;GO:0005634;GO:0006351;GO:0006355;GO:0006974;GO:0006979;GO:0007275;GO:0009414;GO:0009611;GO:0009617;GO:0009620;GO:0009624;GO:0009733;GO:0009908;GO:0009909;GO:0009944;GO:0010073;GO:0010272;GO:0010393;GO:0030154;GO:0045892;GO:0045892;GO:…	NA
g710.t1	570	0	0.262022	0	0	0	tr|G7I6C3|G7I6C3_MEDTR Flavin-containing monooxygenase OS=Medicago truncatula GN=MTR_1g011630 PE=3 SV=1	Medtr1g011630.1 pacid=31092967 transcript=Medtr1g011630.1 locus=Medtr1g011630 ID=Medtr1g011630.1.JCVIMt4.0v1 annot-version=Mt4.0v1	sp|Q9LFM5|YUC4_ARATH Probable indole-3-pyruvate monooxygenase YUCCA4 OS=Arabidopsis thaliana GN=YUC4 PE=1 SV=1	GO:0000139;GO:0004497;GO:0004497;GO:0004499;GO:0005654;GO:0005737;GO:0005737;GO:0005783;GO:0005783;GO:0005789;GO:0005789;GO:0005794;GO:0005829;GO:0009851;GO:0009851;GO:0009851;GO:0009851;GO:0009911;GO:0010229;GO:0016020;GO:0016491;GO:0016491;GO:0047434;GO:0048825;GO:0048827;GO:0050660;GO:0050661;GO:0055114;GO:0055114;GO:0055114	K11816
g711.t1	321	1.95069	3.34829	4.93634	1.04966	4.41008	tr|A0A059DF71|A0A059DF71_EUCGR Uncharacterized protein OS=Eucalyptus grandis GN=EUGRSUZ_A01529 PE=4 SV=1	Eucgr.A01529.4.p pacid=32046241 transcript=Eucgr.A01529.4 locus=Eucgr.A01529 ID=Eucgr.A01529.4.v2.0 annot-version=v2.0	sp|Q65WT0|BD31B_ORYSJ Protein BUD31 homolog 2 OS=Oryza sativa subsp. japonica GN=Os05g0446300 PE=2 SV=1	GO:0000398;GO:0005634;GO:0005634;GO:0005634;GO:0005681	K12873
g712.t1	921	6.69971	4.35641	7.60091	8.18275	8.69436	tr|I1MWK2|I1MWK2_SOYBN Uncharacterized protein OS=Glycine max GN=GLYMA_17G202700 PE=4 SV=1	Glyma.17G202700.3.p pacid=30478516 transcript=Glyma.17G202700.3 locus=Glyma.17G202700 ID=Glyma.17G202700.3.Wm82.a2.v1 annot-version=Wm82.a2.v1	sp|Q8VZK0|MIEL1_ARATH E3 ubiquitin-protein ligase MIEL1 OS=Arabidopsis thaliana GN=MIEL1 PE=1 SV=1	GO:0004842;GO:0005634;GO:0005634;GO:0005634;GO:0005737;GO:0005737;GO:0005737;GO:0006952;GO:0008134;GO:0008270;GO:0016567;GO:0016567;GO:0016567;GO:0016874;GO:0046872;GO:1900425;GO:1901485	K10144
g713.t1	1056	0.497331	1.23956	2.56731	0.552411	1.11276	tr|A0A072VDY8|A0A072VDY8_MEDTR DUF581 family protein OS=Medicago truncatula GN=MTR_1g010140 PE=4 SV=1	Medtr1g010140.1 pacid=31098626 transcript=Medtr1g010140.1 locus=Medtr1g010140 ID=Medtr1g010140.1.JCVIMt4.0v1 annot-version=Mt4.0v1	NA	NA	NA
g714.t1	1209	0	0	0	0	0.0636044	NA	NA	NA	NA	NA
g715.t1	852	0.893939	0.557058	1.17999	1.51114	2.0018	tr|A0A072VNT6|A0A072VNT6_MEDTR Endonuclease V-like protein OS=Medicago truncatula GN=MTR_1g010130 PE=3 SV=1	Medtr1g010130.1 pacid=31094237 transcript=Medtr1g010130.1 locus=Medtr1g010130 ID=Medtr1g010130.1.JCVIMt4.0v1 annot-version=Mt4.0v1	sp|Q8C9A2|ENDOV_MOUSE Endonuclease V OS=Mus musculus GN=Endov PE=1 SV=2	GO:0000287;GO:0003677;GO:0003723;GO:0003727;GO:0003727;GO:0003727;GO:0004518;GO:0004519;GO:0004519;GO:0005634;GO:0005730;GO:0005730;GO:0005730;GO:0005730;GO:0005737;GO:0005737;GO:0005737;GO:0005737;GO:0005737;GO:0006281;GO:0006281;GO:0016787;GO:0016888;GO:0016891;GO:0016891;GO:0016891;GO:0043566;GO:0043566;GO:0043566;GO:0046872;GO:0090502;GO:0090502	NA
g716.t1	1437	0.527955	0.657879	0.73365	0.925991	1.46878	tr|A0A072VDD5|A0A072VDD5_MEDTR Glucan endo-1,3-beta-glucosidase-like protein OS=Medicago truncatula GN=MTR_1g010120 PE=3 SV=1	Medtr1g010120.1 pacid=31094993 transcript=Medtr1g010120.1 locus=Medtr1g010120 ID=Medtr1g010120.1.JCVIMt4.0v1 annot-version=Mt4.0v1	sp|Q9M088|E135_ARATH Glucan endo-1,3-beta-glucosidase 5 OS=Arabidopsis thaliana GN=At4g31140 PE=1 SV=1	GO:0004553;GO:0005773;GO:0005886;GO:0005886;GO:0005886;GO:0005886;GO:0005886;GO:0005975;GO:0006952;GO:0008152;GO:0009505;GO:0009506;GO:0016020;GO:0016787;GO:0016798;GO:0031225;GO:0031225;GO:0031225;GO:0042973;GO:0046658	K19893
g717.t1	1065	0	0	0	0	0.220395	tr|F6H2X2|F6H2X2_VITVI Putative uncharacterized protein OS=Vitis vinifera GN=VIT_04s0008g03100 PE=4 SV=1	Medtr3g108630.1 pacid=31053990 transcript=Medtr3g108630.1 locus=Medtr3g108630 ID=Medtr3g108630.1.JCVIMt4.0v1 annot-version=Mt4.0v1	NA	NA	NA
g718.t1	1650	0.060507	0.0753945	0.0741283	0.0418527	0.045076	tr|B8AHE2|B8AHE2_ORYSI Putative uncharacterized protein OS=Oryza sativa subsp. indica GN=OsI_05787 PE=4 SV=1	Lus10020369 pacid=23144076 transcript=Lus10020369 locus=Lus10020369.g ID=Lus10020369.BGIv1.0 annot-version=v1.0	sp|Q6YXZ7|ANM5_ORYSJ Protein arginine N-methyltransferase 5 OS=Oryza sativa subsp. japonica GN=PRMT5 PE=2 SV=1	GO:0005634;GO:0005737;GO:0005737;GO:0005829;GO:0005829;GO:0006164;GO:0006355;GO:0006406;GO:0006479;GO:0008168;GO:0008168;GO:0008276;GO:0008469;GO:0009560;GO:0009640;GO:0009793;GO:0009845;GO:0009909;GO:0009933;GO:0010074;GO:0010162;GO:0010182;GO:0010220;GO:0010228;GO:0016567;GO:0016570;GO:0016740;GO:0019915;GO:0019918;GO:0032259;GO:0034969;GO:0035246;GO:0048449;GO:0050826	K02516
g719.t1	1827	0.162549	0.0337566	0.199038	0.112369	0.121072	tr|A0A0B2Q925|A0A0B2Q925_GLYSO Protein arginine N-methyltransferase OS=Glycine soja GN=glysoja_036571 PE=3 SV=1	Glyma.06G075300.1.p pacid=30551771 transcript=Glyma.06G075300.1 locus=Glyma.06G075300 ID=Glyma.06G075300.1.Wm82.a2.v1 annot-version=Wm82.a2.v1	sp|Q8GWT4|ANM15_ARATH Protein arginine N-methyltransferase 1.5 OS=Arabidopsis thaliana GN=PMRT15 PE=1 SV=2	GO:0005634;GO:0005737;GO:0005737;GO:0005829;GO:0006351;GO:0006355;GO:0006355;GO:0006479;GO:0008168;GO:0008168;GO:0008276;GO:0008469;GO:0009909;GO:0010220;GO:0016568;GO:0016740;GO:0019918;GO:0032259;GO:0034969;GO:0035246	K02516
g720.t1	1890	0.287319	0.455639	0.895385	0.794342	0.622524	tr|A0A0B2Q925|A0A0B2Q925_GLYSO Protein arginine N-methyltransferase OS=Glycine soja GN=glysoja_036571 PE=3 SV=1	Glyma.06G075300.1.p pacid=30551771 transcript=Glyma.06G075300.1 locus=Glyma.06G075300 ID=Glyma.06G075300.1.Wm82.a2.v1 annot-version=Wm82.a2.v1	sp|Q8GWT4|ANM15_ARATH Protein arginine N-methyltransferase 1.5 OS=Arabidopsis thaliana GN=PMRT15 PE=1 SV=2	GO:0005634;GO:0005737;GO:0005737;GO:0005829;GO:0006351;GO:0006355;GO:0006355;GO:0006479;GO:0008168;GO:0008168;GO:0008276;GO:0008469;GO:0009909;GO:0010220;GO:0016568;GO:0016740;GO:0019918;GO:0032259;GO:0034969;GO:0035246	K02516
g721.t1	2568	0.659599	0.633979	1.4979	0.754459	1.23465	tr|A0A072VCN6|A0A072VCN6_MEDTR Uncharacterized protein OS=Medicago truncatula GN=MTR_1g010090 PE=4 SV=1	Medtr1g010090.1 pacid=31097583 transcript=Medtr1g010090.1 locus=Medtr1g010090 ID=Medtr1g010090.1.JCVIMt4.0v1 annot-version=Mt4.0v1	sp|Q9UQ35|SRRM2_HUMAN Serine/arginine repetitive matrix protein 2 OS=Homo sapiens GN=SRRM2 PE=1 SV=2	GO:0000398;GO:0003723;GO:0005634;GO:0005654;GO:0005681;GO:0006397;GO:0008380;GO:0015030;GO:0016607;GO:0016607;GO:0044822;GO:0044822;GO:0047485;GO:0070742;GO:0071013	K13172
g722.t1	570	0.210191	0	0	0	0	tr|G7J9H2|G7J9H2_MEDTR Uncharacterized protein OS=Medicago truncatula GN=MTR_3g083030 PE=4 SV=1	Medtr3g083030.2 pacid=31057871 transcript=Medtr3g083030.2 locus=Medtr3g083030 ID=Medtr3g083030.2.JCVIMt4.0v1 annot-version=Mt4.0v1	NA	NA	NA
g723.t1	735	0.152539	0.475297	1.31816	2.66069	0.797631	tr|A0A072VEB9|A0A072VEB9_MEDTR DUF1997 family protein OS=Medicago truncatula GN=MTR_1g010080 PE=4 SV=1	Medtr1g010080.1 pacid=31094543 transcript=Medtr1g010080.1 locus=Medtr1g010080 ID=Medtr1g010080.1.JCVIMt4.0v1 annot-version=Mt4.0v1	NA	NA	NA
g724.t1	1302	0.157053	0.538196	1.3007	2.17633	0.7609	tr|A0A072VDX8|A0A072VDX8_MEDTR 16S rRNA (Cytosine(1402)-N(4))-methyltransferase OS=Medicago truncatula GN=MTR_1g010070 PE=3 SV=1	Medtr1g010070.1 pacid=31093629 transcript=Medtr1g010070.1 locus=Medtr1g010070 ID=Medtr1g010070.1.JCVIMt4.0v1 annot-version=Mt4.0v1	sp|Q6MEG4|RSMH_PARUW Ribosomal RNA small subunit methyltransferase H OS=Protochlamydia amoebophila (strain UWE25) GN=rsmH PE=3 SV=1	GO:0005737;GO:0005737;GO:0005737;GO:0006364;GO:0008168;GO:0008168;GO:0016740;GO:0032259;GO:0070475;GO:0071424	NA
g725.t1	387	4.7011	0.676754	9.75897	7.45818	3.26059	tr|A0A072VNS6|A0A072VNS6_MEDTR GGL domain protein OS=Medicago truncatula GN=MTR_1g010050 PE=4 SV=1	Medtr1g010050.1 pacid=31095299 transcript=Medtr1g010050.1 locus=Medtr1g010050 ID=Medtr1g010050.1.JCVIMt4.0v1 annot-version=Mt4.0v1	sp|Q6YXX9|GG2_ORYSJ Guanine nucleotide-binding protein subunit gamma 2 OS=Oryza sativa subsp. japonica GN=RGG2 PE=1 SV=1	GO:0004871;GO:0004871;GO:0005515;GO:0005834;GO:0005886;GO:0005886;GO:0005886;GO:0007165;GO:0007186;GO:0016020	NA
g726.t1	3240	0.575992	0.736035	1.55208	1.18162	1.34109	tr|A0A072VDC3|A0A072VDC3_MEDTR Ubiquitin carboxyl-terminal hydrolase OS=Medicago truncatula GN=MTR_1g010040 PE=4 SV=1	Medtr1g010040.1 pacid=31098784 transcript=Medtr1g010040.1 locus=Medtr1g010040 ID=Medtr1g010040.1.JCVIMt4.0v1 annot-version=Mt4.0v1	sp|Q9SCJ9|UBP26_ARATH Ubiquitin carboxyl-terminal hydrolase 26 OS=Arabidopsis thaliana GN=UBP26 PE=1 SV=3	GO:0004843;GO:0005634;GO:0005634;GO:0005730;GO:0006508;GO:0006511;GO:0008233;GO:0008234;GO:0016579;GO:0016787;GO:0036459;GO:0036459;GO:0048316	K11858
g727.t1	1737	0.0858363	0.178258	0.455568	0.158279	0.255758	tr|A0A072VDB6|A0A072VDB6_MEDTR PPR containing plant-like protein OS=Medicago truncatula GN=MTR_1g010020 PE=4 SV=1	Medtr1g010020.2 pacid=31093454 transcript=Medtr1g010020.2 locus=Medtr1g010020 ID=Medtr1g010020.2.JCVIMt4.0v1 annot-version=Mt4.0v1	sp|Q8L6Y3|PP396_ARATH Pentatricopeptide repeat-containing protein At5g24830 OS=Arabidopsis thaliana GN=At5g24830 PE=2 SV=1	NA	NA
g728.t1	1419	1.28483	1.28971	3.23852	2.17463	1.80855	tr|A0A072VDW8|A0A072VDW8_MEDTR Transmembrane protein, putative OS=Medicago truncatula GN=MTR_1g010010 PE=4 SV=1	Medtr1g010010.1 pacid=31094654 transcript=Medtr1g010010.1 locus=Medtr1g010010 ID=Medtr1g010010.1.JCVIMt4.0v1 annot-version=Mt4.0v1	sp|Q9ZQ34|Y2433_ARATH Uncharacterized protein At2g24330 OS=Arabidopsis thaliana GN=At2g24330 PE=2 SV=1	NA	NA
g729.t1	579	0.617837	0.641815	0.510739	1.87737	0.154081	tr|I3SEK8|I3SEK8_LOTJA Uncharacterized protein OS=Lotus japonicus PE=2 SV=1	Glyma.14G132800.1.p pacid=30534282 transcript=Glyma.14G132800.1 locus=Glyma.14G132800 ID=Glyma.14G132800.1.Wm82.a2.v1 annot-version=Wm82.a2.v1	sp|Q9LXB4|Y5620_ARATH Putative RNA methyltransferase At5g10620 OS=Arabidopsis thaliana GN=At5g10620 PE=3 SV=1	GO:0005737;GO:0006364;GO:0008168;GO:0008168;GO:0016740;GO:0032259	K00783
g730.t1	699	0.243372	0.910021	5.91348	23.7942	2.061	tr|A0A072VE99|A0A072VE99_MEDTR Plastid lipid-associated protein OS=Medicago truncatula GN=MTR_1g009980 PE=4 SV=1	Medtr1g009980.1 pacid=31097396 transcript=Medtr1g009980.1 locus=Medtr1g009980 ID=Medtr1g009980.1.JCVIMt4.0v1 annot-version=Mt4.0v1	sp|Q941D3|PAP8_ARATH Probable plastid-lipid-associated protein 8, chloroplastic OS=Arabidopsis thaliana GN=PAP8 PE=1 SV=1	GO:0008150;GO:0009507;GO:0009507;GO:0009507;GO:0009534;GO:0009534;GO:0009536;GO:0009579;GO:0009941;GO:0009941;GO:0009941	NA
g731.t1	1149	1.98786	2.75873	4.49442	2.38163	3.97496	tr|A0A072VDW2|A0A072VDW2_MEDTR Core-2/I-branching enzyme OS=Medicago truncatula GN=MTR_1g009960 PE=4 SV=1	Medtr1g009960.1 pacid=31093165 transcript=Medtr1g009960.1 locus=Medtr1g009960 ID=Medtr1g009960.1.JCVIMt4.0v1 annot-version=Mt4.0v1	NA	NA	NA
g732.t1	1086	0.1445	0.66028	0.236744	0.133714	8.27202	tr|U5FI91|U5FI91_POPTR Uncharacterized protein OS=Populus trichocarpa GN=POPTR_0018s03800g PE=4 SV=1	Manes.03G002700.1.p pacid=32364970 transcript=Manes.03G002700.1 locus=Manes.03G002700 ID=Manes.03G002700.1.v6.1 annot-version=v6.1	NA	NA	NA
g733.t1	222	0	0	0	0	0	tr|A9NNS4|A9NNS4_PICSI Putative uncharacterized protein OS=Picea sitchensis PE=2 SV=1	Medtr0011s0330.1 pacid=31101182 transcript=Medtr0011s0330.1 locus=Medtr0011s0330 ID=Medtr0011s0330.1.JCVIMt4.0v1 annot-version=Mt4.0v1	sp|Q6C0I0|SNU13_YARLI 13 kDa ribonucleoprotein-associated protein OS=Yarrowia lipolytica (strain CLIB 122 / E 150) GN=SNU13 PE=3 SV=1	GO:0003723;GO:0003723;GO:0005634;GO:0005681;GO:0005730;GO:0005730;GO:0005730;GO:0006364;GO:0006397;GO:0008380;GO:0030529;GO:0030529;GO:0042254;GO:0042254	K12845
g734.t1	342	0	0	0	0	18.1465	tr|A0A072VDA4|A0A072VDA4_MEDTR Fasciclin domain protein OS=Medicago truncatula GN=MTR_1g009920 PE=4 SV=1	Medtr1g009920.1 pacid=31093862 transcript=Medtr1g009920.1 locus=Medtr1g009920 ID=Medtr1g009920.1.JCVIMt4.0v1 annot-version=Mt4.0v1	NA	NA	NA
g735.t1	348	0	0	0	0	17.8311	tr|I3T5X8|I3T5X8_MEDTR Uncharacterized protein OS=Medicago truncatula PE=2 SV=1	Medtr1g009910.1 pacid=31094505 transcript=Medtr1g009910.1 locus=Medtr1g009910 ID=Medtr1g009910.1.JCVIMt4.0v1 annot-version=Mt4.0v1	NA	NA	NA
g736.t1	312	0	0	0	0	31.0562	tr|A0A072VDV7|A0A072VDV7_MEDTR Fasciclin-like arabinogalactan protein OS=Medicago truncatula GN=MTR_1g009910 PE=4 SV=1	Medtr1g009910.1 pacid=31094505 transcript=Medtr1g009910.1 locus=Medtr1g009910 ID=Medtr1g009910.1.JCVIMt4.0v1 annot-version=Mt4.0v1	NA	NA	NA
g737.t1	330	8.14848	0	0.294163	0.667238	1.4029	tr|A0A0B2NVP1|A0A0B2NVP1_GLYSO Uncharacterized protein OS=Glycine soja GN=glysoja_042736 PE=4 SV=1	Glyma.17G202100.1.p pacid=30481526 transcript=Glyma.17G202100.1 locus=Glyma.17G202100 ID=Glyma.17G202100.1.Wm82.a2.v1 annot-version=Wm82.a2.v1	sp|Q9LXB5|FLP2_ARATH Flowering-promoting factor 1-like protein 2 OS=Arabidopsis thaliana GN=FLP2 PE=2 SV=1	GO:0003674;GO:0008150	NA
g738.t1	828	2.51017	2.96391	4.31496	2.48401	4.73427	tr|Q7XZT4|Q7XZT4_PEA RPA 32kDa OS=Pisum sativum PE=2 SV=1	Medtr1g009890.1 pacid=31094740 transcript=Medtr1g009890.1 locus=Medtr1g009890 ID=Medtr1g009890.1.JCVIMt4.0v1 annot-version=Mt4.0v1	sp|Q9ZQ19|RFA2A_ARATH Replication protein A 32 kDa subunit A OS=Arabidopsis thaliana GN=RPA2A PE=1 SV=2	GO:0003676;GO:0003677;GO:0003677;GO:0005515;GO:0005515;GO:0005515;GO:0005515;GO:0005515;GO:0005515;GO:0005515;GO:0005515;GO:0005634;GO:0005634;GO:0005634;GO:0005634;GO:0006260;GO:0006260;GO:0006281;GO:0006281;GO:0006281;GO:0006281;GO:0006310;GO:0006310;GO:0006974;GO:0016458;GO:0016458	K10739
g739.t1	1977	0.348421	0.465142	1.5536	6.84453	2.07586	tr|A0A072VE85|A0A072VE85_MEDTR Serine/Threonine kinase, ABC1 family protein OS=Medicago truncatula GN=MTR_1g009860 PE=4 SV=1	Medtr1g009860.1 pacid=31094384 transcript=Medtr1g009860.1 locus=Medtr1g009860 ID=Medtr1g009860.1.JCVIMt4.0v1 annot-version=Mt4.0v1	sp|Q8RWG1|Y4139_ARATH Uncharacterized aarF domain-containing protein kinase At4g31390, chloroplastic OS=Arabidopsis thaliana GN=At4g31390 PE=2 SV=1	GO:0000166;GO:0004672;GO:0005524;GO:0005524;GO:0006468;GO:0009507;GO:0009507;GO:0009507;GO:0009536;GO:0010287;GO:0010287;GO:0010287;GO:0015996;GO:0016301;GO:0016310;GO:0016740;GO:0080183	NA
g740.t1	1101	1.8968	1.89103	4.77741	3.15894	3.88981	tr|A0A072VDU4|A0A072VDU4_MEDTR DUF1644 family protein OS=Medicago truncatula GN=MTR_1g009790 PE=4 SV=1	Medtr1g009790.6 pacid=31096852 transcript=Medtr1g009790.6 locus=Medtr1g009790 ID=Medtr1g009790.6.JCVIMt4.0v1 annot-version=Mt4.0v1	NA	NA	NA
g741.t1	558	0.108066	0.404149	0.134111	0	0.161751	tr|A0A0B2P1J1|A0A0B2P1J1_GLYSO Uncharacterized protein OS=Glycine soja GN=glysoja_037916 PE=4 SV=1	Glyma.20G137100.2.p pacid=30520155 transcript=Glyma.20G137100.2 locus=Glyma.20G137100 ID=Glyma.20G137100.2.Wm82.a2.v1 annot-version=Wm82.a2.v1	NA	NA	NA
g742.t1	1230	2.30127	2.76344	7.13896	11.8337	5.17782	tr|A0A072VCJ8|A0A072VCJ8_MEDTR C2H2-type zinc finger protein OS=Medicago truncatula GN=MTR_1g009770 PE=4 SV=1	Medtr1g009770.1 pacid=31098432 transcript=Medtr1g009770.1 locus=Medtr1g009770 ID=Medtr1g009770.1.JCVIMt4.0v1 annot-version=Mt4.0v1	sp|Q8H1G5|REIL1_ARATH Cytoplasmic 60S subunit biogenesis factor REI1 homolog 1 OS=Arabidopsis thaliana GN=REIL1 PE=1 SV=1	GO:0005737;GO:0005737;GO:0042254;GO:0046872;GO:0046872	K14816
g743.t1	564	0.319681	0.797027	0.793253	1.64501	1.59483	tr|G7L0L4|G7L0L4_MEDTR Uncharacterized protein OS=Medicago truncatula GN=MTR_7g099970 PE=4 SV=1	Medtr7g099970.1 pacid=31079386 transcript=Medtr7g099970.1 locus=Medtr7g099970 ID=Medtr7g099970.1.JCVIMt4.0v1 annot-version=Mt4.0v1	NA	NA	NA
g744.t1	2307	0.316631	0.499714	0.774645	2.39047	2.07464	tr|A0A0B2RIV6|A0A0B2RIV6_GLYSO Plasma membrane ATPase OS=Glycine soja GN=glysoja_036206 PE=3 SV=1	GSVIVT01035525001 pacid=17840665 transcript=GSVIVT01035525001 locus=GSVIVG01035525001 ID=GSVIVT01035525001.Genoscope12X annot-version=Genoscope.12X	sp|Q9SJB3|PMA5_ARATH ATPase 5, plasma membrane-type OS=Arabidopsis thaliana GN=AHA5 PE=3 SV=3	GO:0000166;GO:0000166;GO:0005524;GO:0006754;GO:0006810;GO:0006811;GO:0008553;GO:0015992;GO:0016020;GO:0016020;GO:0016021;GO:0016021;GO:0016787;GO:0016887;GO:0046872;GO:0046872;GO:1902600	K01535
g745.t1	981	0.433072	1.95648	0.865599	0.526566	0.161538	tr|A0A072VDU0|A0A072VDU0_MEDTR Peroxidase OS=Medicago truncatula GN=MTR_1g009750 PE=3 SV=1	Medtr1g009750.1 pacid=31096971 transcript=Medtr1g009750.1 locus=Medtr1g009750 ID=Medtr1g009750.1.JCVIMt4.0v1 annot-version=Mt4.0v1	sp|Q96518|PER16_ARATH Peroxidase 16 OS=Arabidopsis thaliana GN=PER16 PE=1 SV=2	GO:0004601;GO:0004601;GO:0004601;GO:0005576;GO:0005576;GO:0006979;GO:0016491;GO:0020037;GO:0042744;GO:0046872;GO:0055114;GO:0055114;GO:0098869;GO:0098869;GO:0098869	K00430
g746.t1	2379	0	0.356402	0	0	0	tr|A0A0B2RIV6|A0A0B2RIV6_GLYSO Plasma membrane ATPase OS=Glycine soja GN=glysoja_036206 PE=3 SV=1	Araha.14127s0001.1.p pacid=28845167 transcript=Araha.14127s0001.1 locus=Araha.14127s0001 ID=Araha.14127s0001.1.v1.1 annot-version=v1.1	sp|Q7XPY2|PMA1_ORYSJ Plasma membrane ATPase OS=Oryza sativa subsp. japonica GN=Os04g0656100 PE=2 SV=1	GO:0000166;GO:0000166;GO:0005524;GO:0005886;GO:0005886;GO:0005887;GO:0006754;GO:0006810;GO:0006811;GO:0008553;GO:0008553;GO:0015992;GO:0016020;GO:0016021;GO:0016021;GO:0016787;GO:0016887;GO:0043231;GO:0046872;GO:0046872;GO:0051453;GO:1902600	K01535
g747.t1	231	0.454876	0	1.16477	0	0.68596	NA	NA	NA	NA	NA
g748.t1	1245	0.660427	0.411493	0.911908	0.629417	0.861552	tr|A0A072VD77|A0A072VD77_MEDTR Transcriptional regulator of RNA polII, SAGA, subunit OS=Medicago truncatula GN=MTR_1g009710 PE=4 SV=1	Medtr1g009710.1 pacid=31092466 transcript=Medtr1g009710.1 locus=Medtr1g009710 ID=Medtr1g009710.1.JCVIMt4.0v1 annot-version=Mt4.0v1	NA	NA	NA
g749.t1	363	0	0	0.753642	0	0.300298	NA	NA	NA	NA	NA
g750.t1	1251	0.246331	0.460444	0.554265	0.341461	0.244833	tr|G7I5S2|G7I5S2_MEDTR Transcriptional regulator of RNA polII, SAGA, subunit OS=Medicago truncatula GN=MTR_1g009690 PE=4 SV=1	Medtr1g009690.1 pacid=31095145 transcript=Medtr1g009690.1 locus=Medtr1g009690 ID=Medtr1g009690.1.JCVIMt4.0v1 annot-version=Mt4.0v1	NA	NA	NA
g751.t1	1467	0.825724	0.943177	1.34974	2.04822	1.43568	tr|G7I5S1|G7I5S1_MEDTR Uncharacterized protein OS=Medicago truncatula GN=MTR_1g009680 PE=4 SV=1	Medtr1g009680.1 pacid=31095038 transcript=Medtr1g009680.1 locus=Medtr1g009680 ID=Medtr1g009680.1.JCVIMt4.0v1 annot-version=Mt4.0v1	sp|Q7XTV7|HIP1_ORYSJ Probable E3 ubiquitin-protein ligase HIP1 OS=Oryza sativa subsp. japonica GN=HIP1 PE=1 SV=2	GO:0005515;GO:0008270;GO:0016567;GO:0016874;GO:0040008;GO:0046872	NA
g752.t1	1329	0.11513	0	0.282476	0	0.0572059	tr|G7I5R9|G7I5R9_MEDTR Uncharacterized protein OS=Medicago truncatula GN=MTR_1g009660 PE=4 SV=1	Medtr1g009660.1 pacid=31093489 transcript=Medtr1g009660.1 locus=Medtr1g009660 ID=Medtr1g009660.1.JCVIMt4.0v1 annot-version=Mt4.0v1	NA	NA	NA
g753.t1	1542	0.390878	0.202942	1.03796	1.80325	1.06785	tr|G7I5R8|G7I5R8_MEDTR Pentatricopeptide (PPR) repeat protein OS=Medicago truncatula GN=MTR_1g009650 PE=4 SV=1	Medtr1g009650.1 pacid=31097957 transcript=Medtr1g009650.1 locus=Medtr1g009650 ID=Medtr1g009650.1.JCVIMt4.0v1 annot-version=Mt4.0v1	sp|Q8VYD6|PP374_ARATH Pentatricopeptide repeat-containing protein At5g10690 OS=Arabidopsis thaliana GN=CBSPPR1 PE=2 SV=1	GO:0005829;GO:0008150	NA
g754.t1	285	4.80473	1.87736	3.82152	6.06321	2.71969	tr|B7FMH3|B7FMH3_MEDTR Putative uncharacterized protein OS=Medicago truncatula PE=2 SV=1	NA	NA	NA	NA
g755.t1	1980	0.397549	0.773977	1.67272	0.412062	1.07325	tr|G7I5R5|G7I5R5_MEDTR Exocyst complex exo70-like protein OS=Medicago truncatula GN=MTR_1g009620 PE=4 SV=2	Medtr1g009620.1 pacid=31093213 transcript=Medtr1g009620.1 locus=Medtr1g009620 ID=Medtr1g009620.1.JCVIMt4.0v1 annot-version=Mt4.0v1	sp|Q9LZD3|E70A1_ARATH Exocyst complex component EXO70A1 OS=Arabidopsis thaliana GN=EXO70A1 PE=1 SV=1	GO:0000145;GO:0005515;GO:0005576;GO:0005618;GO:0005618;GO:0005737;GO:0005829;GO:0005856;GO:0005886;GO:0005886;GO:0006810;GO:0006887;GO:0006887;GO:0009524;GO:0016020	K07195
g756.t1	1041	9.25158	1.95309	9.25966	2.87834	4.22315	tr|A0A072VCI7|A0A072VCI7_MEDTR Uncharacterized protein OS=Medicago truncatula GN=MTR_1g009613 PE=4 SV=1	Medtr1g009613.1 pacid=31098896 transcript=Medtr1g009613.1 locus=Medtr1g009613 ID=Medtr1g009613.1.JCVIMt4.0v1 annot-version=Mt4.0v1	sp|Q9SV15|WRK11_ARATH Probable WRKY transcription factor 11 OS=Arabidopsis thaliana GN=WRKY11 PE=2 SV=2	GO:0003677;GO:0003700;GO:0003700;GO:0003700;GO:0005516;GO:0005634;GO:0005634;GO:0005634;GO:0006351;GO:0006355;GO:0006355;GO:0010200;GO:0042742;GO:0043565	NA
g757.t1	8202	0.422057	1.73602	2.98939	1.27674	0.783985	tr|G7I5R4|G7I5R4_MEDTR Uncharacterized protein OS=Medicago truncatula GN=MTR_1g009610 PE=4 SV=2	Medtr1g009610.1 pacid=31095665 transcript=Medtr1g009610.1 locus=Medtr1g009610 ID=Medtr1g009610.1.JCVIMt4.0v1 annot-version=Mt4.0v1	NA	NA	NA
g757.t2	8178	0.711643	0.0138237	0.522878	0.463046	1.81871	tr|G7I5R4|G7I5R4_MEDTR Uncharacterized protein OS=Medicago truncatula GN=MTR_1g009610 PE=4 SV=2	Medtr1g009610.1 pacid=31095665 transcript=Medtr1g009610.1 locus=Medtr1g009610 ID=Medtr1g009610.1.JCVIMt4.0v1 annot-version=Mt4.0v1	NA	NA	NA
g758.t1	1968	0.0250093	0	0	0	0.037251	tr|G7I5R3|G7I5R3_MEDTR Rhamnose biosynthetic-like enzyme OS=Medicago truncatula GN=MTR_1g009600 PE=4 SV=1	Medtr1g009600.1 pacid=31096796 transcript=Medtr1g009600.1 locus=Medtr1g009600 ID=Medtr1g009600.1.JCVIMt4.0v1 annot-version=Mt4.0v1	sp|Q9SYM5|RHM1_ARATH Trifunctional UDP-glucose 4,6-dehydratase/UDP-4-keto-6-deoxy-D-glucose 3,5-epimerase/UDP-4-keto-L-rhamnose-reductase RHM1 OS=Arabidopsis thaliana GN=RHM1 PE=1 SV=1	GO:0003824;GO:0005737;GO:0005829;GO:0005829;GO:0008152;GO:0008460;GO:0009225;GO:0009506;GO:0010253;GO:0010253;GO:0010253;GO:0010280;GO:0010315;GO:0010315;GO:0016491;GO:0016829;GO:0016853;GO:0030154;GO:0042127;GO:0050377;GO:0050377;GO:0051555;GO:0051555;GO:0055114;GO:0071555	K12450
g759.t1	576	1.65873	2.06774	3.08556	1.01788	5.42961	tr|S8CY70|S8CY70_9LAMI Uncharacterized protein (Fragment) OS=Genlisea aurea GN=M569_02421 PE=4 SV=1	PGSC0003DMP400045689 pacid=24392435 transcript=PGSC0003DMT400067677 locus=PGSC0003DMG400026319 ID=PGSC0003DMT400067677.v3.4 annot-version=v3.4	sp|O81126|RSZ22_ARATH Serine/arginine-rich splicing factor RSZ22 OS=Arabidopsis thaliana GN=RSZ22 PE=1 SV=1	GO:0000166;GO:0000398;GO:0000398;GO:0003676;GO:0005515;GO:0005515;GO:0005515;GO:0005515;GO:0005634;GO:0005654;GO:0005681;GO:0005730;GO:0005730;GO:0005737;GO:0005737;GO:0006397;GO:0008270;GO:0008380;GO:0008380;GO:0016607;GO:0016607;GO:0016607;GO:0046872;NOT	K12896
g760.t1	375	0	0	0	0	0	tr|I3S136|I3S136_LOTJA Uncharacterized protein OS=Lotus japonicus PE=2 SV=1	Glyma.08G100200.1.p pacid=30539722 transcript=Glyma.08G100200.1 locus=Glyma.08G100200 ID=Glyma.08G100200.1.Wm82.a2.v1 annot-version=Wm82.a2.v1	NA	NA	NA
g761.t1	3105	0.779111	0.807307	3.19303	2.23551	1.72323	tr|A0A072TFG8|A0A072TFG8_MEDTR DNA topoisomerase OS=Medicago truncatula GN=MTR_0245s0010 PE=3 SV=1	Medtr0245s0010.2 pacid=31084866 transcript=Medtr0245s0010.2 locus=Medtr0245s0010 ID=Medtr0245s0010.2.JCVIMt4.0v1 annot-version=Mt4.0v1	sp|Q1RIM1|TOP1_RICBR DNA topoisomerase 1 OS=Rickettsia bellii (strain RML369-C) GN=topA PE=3 SV=1	GO:0000287;GO:0003677;GO:0003677;GO:0003916;GO:0003916;GO:0003917;GO:0003917;GO:0003917;GO:0005694;GO:0006265;GO:0006265;GO:0016853;GO:0046872	NA
g762.t1	330	0	0	0	0	0	tr|A0A072TGM0|A0A072TGM0_MEDTR Adenine nucleotide alpha hydrolase-like domain kinase (Fragment) OS=Medicago truncatula GN=MTR_0229s0010 PE=4 SV=1	Medtr0229s0010.1 pacid=31061773 transcript=Medtr0229s0010.1 locus=Medtr0229s0010 ID=Medtr0229s0010.1.JCVIMt4.0v1 annot-version=Mt4.0v1	sp|Q9FKG5|PUB51_ARATH U-box domain-containing protein 51 OS=Arabidopsis thaliana GN=PUB51 PE=2 SV=2	GO:0000166;GO:0004672;GO:0004674;GO:0004842;GO:0005524;GO:0005524;GO:0005886;GO:0006468;GO:0009507;GO:0016301;GO:0016310;GO:0016567;GO:0016567;GO:0016740;GO:0016874	NA
g763.t1	3102	0.487462	0.424286	1.09144	0.576794	0.897953	tr|A0A072TFG8|A0A072TFG8_MEDTR DNA topoisomerase OS=Medicago truncatula GN=MTR_0245s0010 PE=3 SV=1	Medtr0245s0010.2 pacid=31084866 transcript=Medtr0245s0010.2 locus=Medtr0245s0010 ID=Medtr0245s0010.2.JCVIMt4.0v1 annot-version=Mt4.0v1	sp|Q1RIM1|TOP1_RICBR DNA topoisomerase 1 OS=Rickettsia bellii (strain RML369-C) GN=topA PE=3 SV=1	GO:0000287;GO:0003677;GO:0003677;GO:0003916;GO:0003916;GO:0003917;GO:0003917;GO:0003917;GO:0005694;GO:0006265;GO:0006265;GO:0016853;GO:0046872	NA
g764.t1	2700	0	0.0222729	0.0218559	0	0.0798469	tr|G7I5N8|G7I5N8_MEDTR Adenine nucleotide alpha hydrolase-like domain kinase OS=Medicago truncatula GN=MTR_1g009310 PE=4 SV=2	Medtr1g009310.1 pacid=31093394 transcript=Medtr1g009310.1 locus=Medtr1g009310 ID=Medtr1g009310.1.JCVIMt4.0v1 annot-version=Mt4.0v1	sp|Q9SW11|PUB35_ARATH U-box domain-containing protein 35 OS=Arabidopsis thaliana GN=PUB35 PE=1 SV=2	GO:0000166;GO:0004672;GO:0004674;GO:0004842;GO:0005515;GO:0005524;GO:0005524;GO:0006468;GO:0006950;GO:0016301;GO:0016310;GO:0016567;GO:0016567;GO:0016740;GO:0016874	NA
g764.t2	3321	0	0	0	0	0	tr|G7I5N8|G7I5N8_MEDTR Adenine nucleotide alpha hydrolase-like domain kinase OS=Medicago truncatula GN=MTR_1g009310 PE=4 SV=2	Medtr1g009310.1 pacid=31093394 transcript=Medtr1g009310.1 locus=Medtr1g009310 ID=Medtr1g009310.1.JCVIMt4.0v1 annot-version=Mt4.0v1	sp|Q9SW11|PUB35_ARATH U-box domain-containing protein 35 OS=Arabidopsis thaliana GN=PUB35 PE=1 SV=2	GO:0000166;GO:0004672;GO:0004674;GO:0004842;GO:0005515;GO:0005524;GO:0005524;GO:0006468;GO:0006950;GO:0016301;GO:0016310;GO:0016567;GO:0016567;GO:0016740;GO:0016874	NA
g765.t1	1791	0	0	0	0.0382741	0.0412353	tr|G7I573|G7I573_MEDTR LRR receptor-like kinase OS=Medicago truncatula GN=MTR_1g009270 PE=4 SV=2	Medtr1g009270.1 pacid=31092807 transcript=Medtr1g009270.1 locus=Medtr1g009270 ID=Medtr1g009270.1.JCVIMt4.0v1 annot-version=Mt4.0v1	sp|C0LGU0|PRK1_ARATH Pollen receptor-like kinase 1 OS=Arabidopsis thaliana GN=PRK1 PE=1 SV=1	GO:0000166;GO:0004672;GO:0004674;GO:0005524;GO:0005524;GO:0005886;GO:0005886;GO:0006468;GO:0016020;GO:0016021;GO:0016301;GO:0016310;GO:0016740	NA
g766.t1	1725	0	0.287363	0	0.159479	0.130602	tr|G7I570|G7I570_MEDTR Extracellular ligand-gated ion channel protein OS=Medicago truncatula GN=MTR_1g009230 PE=4 SV=2	Medtr1g009230.1 pacid=31098840 transcript=Medtr1g009230.1 locus=Medtr1g009230 ID=Medtr1g009230.1.JCVIMt4.0v1 annot-version=Mt4.0v1	NA	NA	NA
g767.t1	1461	0.345607	0.344524	0.466084	0.382797	0.257532	tr|G7I568|G7I568_MEDTR Myb/SANT-like DNA-binding domain protein OS=Medicago truncatula GN=MTR_1g009220 PE=4 SV=1	Medtr1g009220.1 pacid=31095363 transcript=Medtr1g009220.1 locus=Medtr1g009220 ID=Medtr1g009220.1.JCVIMt4.0v1 annot-version=Mt4.0v1	NA	NA	NA
g768.t1	1671	1.58154	1.59884	3.98454	1.40345	2.66755	tr|D2IU94|D2IU94_MEDTR LATD/NIP OS=Medicago truncatula GN=MTR_1g009200 PE=2 SV=1	Medtr1g009200.1 pacid=31100745 transcript=Medtr1g009200.1 locus=Medtr1g009200 ID=Medtr1g009200.1.JCVIMt4.0v1 annot-version=Mt4.0v1	sp|Q9M817|PTR6_ARATH Protein NRT1/ PTR FAMILY 1.2 OS=Arabidopsis thaliana GN=NPF1.2 PE=1 SV=1	GO:0005215;GO:0005886;GO:0005886;GO:0006810;GO:0016020;GO:0016020;GO:0016021;GO:0080054;GO:0080055	K14638
g769.t1	2985	1.97904	2.66619	4.30678	2.775	22.5158	tr|G7I565|G7I565_MEDTR Arabinose kinase-like protein OS=Medicago truncatula GN=MTR_1g009190 PE=4 SV=1	Medtr1g009190.1 pacid=31097380 transcript=Medtr1g009190.1 locus=Medtr1g009190 ID=Medtr1g009190.1.JCVIMt4.0v1 annot-version=Mt4.0v1	sp|O23461|ARAK_ARATH L-arabinokinase OS=Arabidopsis thaliana GN=ARA1 PE=1 SV=1	GO:0000166;GO:0005524;GO:0005524;GO:0005737;GO:0005829;GO:0005975;GO:0008152;GO:0009506;GO:0009702;GO:0009702;GO:0016020;GO:0016020;GO:0016021;GO:0016301;GO:0016301;GO:0016310;GO:0016740;GO:0016773;GO:0046835;GO:0046835	K12446
g770.t1	390	0.178699	0	0.224229	0	0	tr|G7I564|G7I564_MEDTR Nucleotide-diphospho-sugar transferase-like protein OS=Medicago truncatula GN=MTR_1g009180 PE=4 SV=1	Medtr1g009180.1 pacid=31099642 transcript=Medtr1g009180.1 locus=Medtr1g009180 ID=Medtr1g009180.1.JCVIMt4.0v1 annot-version=Mt4.0v1	sp|Q9C975|GT643_ARATH Glycosyltransferase family protein 64 C3 OS=Arabidopsis thaliana GN=At1g80290 PE=2 SV=1	GO:0006024;GO:0006486;GO:0015012;GO:0016021;GO:0016740;GO:0046872	NA
g771.t1	288	0.294621	0.368273	0.3748	0	0	NA	NA	NA	NA	NA
g772.t1	699	11.6008	0.101113	6.41463	2.60604	1.33359	tr|B7FKT7|B7FKT7_MEDTR Uncharacterized protein OS=Medicago truncatula PE=2 SV=1	Glyma.17G188800.1.p pacid=30479875 transcript=Glyma.17G188800.1 locus=Glyma.17G188800 ID=Glyma.17G188800.1.Wm82.a2.v1 annot-version=Wm82.a2.v1	NA	NA	NA
g773.t1	405	1.6888	0.842565	2.7507	0.719159	1.7755	tr|I3SFH2|I3SFH2_MEDTR Uncharacterized protein OS=Medicago truncatula PE=2 SV=1	Medtr8g095630.1 pacid=31070580 transcript=Medtr8g095630.1 locus=Medtr8g095630 ID=Medtr8g095630.1.JCVIMt4.0v1 annot-version=Mt4.0v1	NA	NA	NA
g774.t1	918	8.07039	2.47808	5.83067	1.95193	1.83282	tr|G7I545|G7I545_MEDTR BZIP transcription factor OS=Medicago truncatula GN=MTR_1g008990 PE=4 SV=1	Medtr1g008990.1 pacid=31100596 transcript=Medtr1g008990.1 locus=Medtr1g008990 ID=Medtr1g008990.1.JCVIMt4.0v1 annot-version=Mt4.0v1	sp|Q9FUD3|BZIP9_ARATH Basic leucine zipper 9 OS=Arabidopsis thaliana GN=BZIP9 PE=1 SV=1	GO:0003677;GO:0003700;GO:0003700;GO:0003700;GO:0005515;GO:0005515;GO:0005515;GO:0005515;GO:0005515;GO:0005515;GO:0005634;GO:0005634;GO:0005634;GO:0006351;GO:0006355;GO:0006355;GO:0042803;GO:0043565;GO:0046982;GO:0071333	NA
g775.t1	2877	2.8931	2.5003	14.4116	7.03836	6.17442	tr|V7CTQ1|V7CTQ1_PHAVU Uncharacterized protein OS=Phaseolus vulgaris GN=PHAVU_001G077100g PE=4 SV=1	Phvul.001G077100.1 pacid=27164166 transcript=Phvul.001G077100.1 locus=Phvul.001G077100 ID=Phvul.001G077100.1.v1.0 annot-version=v1.0	sp|P73577|Y889_SYNY3 Uncharacterized protein slr0889 OS=Synechocystis sp. (strain PCC 6803 / Kazusa) GN=slr0889 PE=3 SV=1	GO:0004672;GO:0005524;GO:0006468	K08869
g776.t1	216	2.10392	3.28819	9.45857	4.57566	7.92543	NA	NA	NA	NA	NA
g777.t1	372	1.53684	1.91793	4.83123	1.64268	3.17797	tr|G7I4I3|G7I4I3_MEDTR Organellar single-stranded DNA-binding protein OS=Medicago truncatula GN=MTR_1g021080 PE=4 SV=1	Medtr1g021080.1 pacid=31098103 transcript=Medtr1g021080.1 locus=Medtr1g021080 ID=Medtr1g021080.1.JCVIMt4.0v1 annot-version=Mt4.0v1	sp|Q9SX99|OSB1_ARATH Protein OSB1, mitochondrial OS=Arabidopsis thaliana GN=OSB1 PE=1 SV=1	GO:0000002;GO:0003677;GO:0003697;GO:0003697;GO:0005739;GO:0005739;GO:0005739;GO:0006260;GO:0045910;GO:0048046	NA
g778.t1	348	1.92107	1.86535	6.3339	0.915737	4.49899	tr|G7I4I3|G7I4I3_MEDTR Organellar single-stranded DNA-binding protein OS=Medicago truncatula GN=MTR_1g021080 PE=4 SV=1	Medtr1g021080.1 pacid=31098103 transcript=Medtr1g021080.1 locus=Medtr1g021080 ID=Medtr1g021080.1.JCVIMt4.0v1 annot-version=Mt4.0v1	sp|Q9SX99|OSB1_ARATH Protein OSB1, mitochondrial OS=Arabidopsis thaliana GN=OSB1 PE=1 SV=1	GO:0000002;GO:0003677;GO:0003697;GO:0003697;GO:0005739;GO:0005739;GO:0005739;GO:0006260;GO:0045910;GO:0048046	NA
g779.t1	234	0.442535	1.70471	1.93484	0	1.79058	tr|A0A0L9UPU4|A0A0L9UPU4_PHAAN Uncharacterized protein OS=Phaseolus angularis GN=LR48_Vigan05g220200 PE=4 SV=1	Glyma.13G365100.1.p pacid=30504946 transcript=Glyma.13G365100.1 locus=Glyma.13G365100 ID=Glyma.13G365100.1.Wm82.a2.v1 annot-version=Wm82.a2.v1	NA	NA	NA
g779.t2	237	0.4306	1.57362	9.01571	2.49568	3.45554	tr|G7I4C6|G7I4C6_MEDTR Diphthamide biosynthesis protein OS=Medicago truncatula GN=MTR_1g008370 PE=4 SV=1	Medtr1g008370.1 pacid=31094207 transcript=Medtr1g008370.1 locus=Medtr1g008370 ID=Medtr1g008370.1.JCVIMt4.0v1 annot-version=Mt4.0v1	NA	NA	NA
g780.t1	531	3.56147	3.39588	4.15834	2.42169	4.5858	tr|G7LDZ5|G7LDZ5_MEDTR Uncharacterized protein OS=Medicago truncatula PE=2 SV=1	Medtr8g077440.1 pacid=31071152 transcript=Medtr8g077440.1 locus=Medtr8g077440 ID=Medtr8g077440.1.JCVIMt4.0v1 annot-version=Mt4.0v1	NA	NA	NA
g781.t1	933	0	0	0	0	0.0856343	tr|A0A072TSG5|A0A072TSG5_MEDTR Ubiquitin-protein ligase OS=Medicago truncatula GN=MTR_8g077205 PE=4 SV=1	Medtr8g077205.1 pacid=31071155 transcript=Medtr8g077205.1 locus=Medtr8g077205 ID=Medtr8g077205.1.JCVIMt4.0v1 annot-version=Mt4.0v1	sp|O48700|PUB6_ARATH U-box domain-containing protein 6 OS=Arabidopsis thaliana GN=PUB6 PE=2 SV=2	GO:0004842;GO:0009507;GO:0016567;GO:0016567;GO:0016874	NA
g782.t1	753	0	0	0	0	0	tr|A0A072U3P0|A0A072U3P0_MEDTR Ubiquitin-protein ligase OS=Medicago truncatula GN=MTR_8g077205 PE=4 SV=1	Medtr8g077205.2 pacid=31071156 transcript=Medtr8g077205.2 locus=Medtr8g077205 ID=Medtr8g077205.2.JCVIMt4.0v1 annot-version=Mt4.0v1	sp|O23225|PUB5_ARATH U-box domain-containing protein 5 OS=Arabidopsis thaliana GN=PUB5 PE=3 SV=3	GO:0004842;GO:0016567;GO:0016567;GO:0016874	NA
g783.t1	975	0.754303	1.64529	2.64992	4.33191	3.11524	tr|A0A072UV98|A0A072UV98_MEDTR Serine carboxypeptidase-like protein OS=Medicago truncatula GN=MTR_3g045770 PE=4 SV=1	Medtr3g045770.1 pacid=31059770 transcript=Medtr3g045770.1 locus=Medtr3g045770 ID=Medtr3g045770.1.JCVIMt4.0v1 annot-version=Mt4.0v1	sp|Q9C7Z9|SCP18_ARATH Serine carboxypeptidase-like 18 OS=Arabidopsis thaliana GN=SCPL18 PE=2 SV=2	GO:0004180;GO:0004185;GO:0005576;GO:0005576;GO:0006508;GO:0006508;GO:0008233;GO:0016787	K16296
g784.t1	1497	0	0.0838564	0.612079	0.095652	0.451294	tr|A0A072UV98|A0A072UV98_MEDTR Serine carboxypeptidase-like protein OS=Medicago truncatula GN=MTR_3g045770 PE=4 SV=1	Medtr3g045770.1 pacid=31059770 transcript=Medtr3g045770.1 locus=Medtr3g045770 ID=Medtr3g045770.1.JCVIMt4.0v1 annot-version=Mt4.0v1	sp|Q9C7Z9|SCP18_ARATH Serine carboxypeptidase-like 18 OS=Arabidopsis thaliana GN=SCPL18 PE=2 SV=2	GO:0004180;GO:0004185;GO:0005576;GO:0005576;GO:0006508;GO:0006508;GO:0008233;GO:0016787	K16296
g785.t1	657	2.80422	0.218458	0.433546	0	0	tr|G7I524|G7I524_MEDTR NAC transcription factor-like protein OS=Medicago truncatula GN=MTR_1g008740 PE=4 SV=1	Medtr1g008740.1 pacid=31094198 transcript=Medtr1g008740.1 locus=Medtr1g008740 ID=Medtr1g008740.1.JCVIMt4.0v1 annot-version=Mt4.0v1	NA	NA	NA
g786.t1	381	2.5924	0.924225	4.41926	2.6359	1.39171	tr|G7I4F4|G7I4F4_MEDTR 2-on-2 hemoglobin OS=Medicago truncatula GN=MTR_1g008700 PE=2 SV=2	Medtr1g008700.1 pacid=31094706 transcript=Medtr1g008700.1 locus=Medtr1g008700 ID=Medtr1g008700.1.JCVIMt4.0v1 annot-version=Mt4.0v1	sp|Q67XG0|GLB3_ARATH Two-on-two hemoglobin-3 OS=Arabidopsis thaliana GN=GLB3 PE=1 SV=1	GO:0001666;GO:0005344;GO:0005344;GO:0006810;GO:0009733;GO:0015671;GO:0015671;GO:0019825;GO:0020037;GO:0046872	NA
g787.t1	336	0.451975	0.282131	9.985	5.50192	3.4037	tr|I1M9X2|I1M9X2_SOYBN Uncharacterized protein OS=Glycine max GN=GLYMA_14G140500 PE=4 SV=1	Glyma.14G140500.1.p pacid=30533526 transcript=Glyma.14G140500.1 locus=Glyma.14G140500 ID=Glyma.14G140500.1.Wm82.a2.v1 annot-version=Wm82.a2.v1	NA	NA	NA
g788.t1	555	0.544176	0	2.56657	1.06963	0.488728	tr|G7I4E5|G7I4E5_MEDTR Transmembrane protein, putative OS=Medicago truncatula GN=MTR_1g008620 PE=4 SV=1	Medtr1g008620.1 pacid=31093979 transcript=Medtr1g008620.1 locus=Medtr1g008620 ID=Medtr1g008620.1.JCVIMt4.0v1 annot-version=Mt4.0v1	NA	NA	NA
g789.t1	567	1.3757	1.58302	7.74539	5.34566	3.32581	tr|G7I4F1|G7I4F1_MEDTR Bromo-adjacent-like (BAH) domain protein OS=Medicago truncatula GN=MTR_1g008670 PE=4 SV=1	Medtr1g008670.2 pacid=31092762 transcript=Medtr1g008670.2 locus=Medtr1g008670 ID=Medtr1g008670.2.JCVIMt4.0v1 annot-version=Mt4.0v1	NA	NA	NA
g790.t1	246	0	0.499101	1.0203	0	0	tr|A0A072VD64|A0A072VD64_MEDTR Transmembrane protein, putative OS=Medicago truncatula GN=MTR_1g008675 PE=4 SV=1	Medtr1g008675.1 pacid=31099193 transcript=Medtr1g008675.1 locus=Medtr1g008675 ID=Medtr1g008675.1.JCVIMt4.0v1 annot-version=Mt4.0v1	NA	NA	NA
g791.t1	516	0.239861	0.897105	1.34214	1.1811	1.43698	tr|G7I4E4|G7I4E4_MEDTR Bromo-adjacent-like (BAH) domain protein OS=Medicago truncatula GN=MTR_1g008610 PE=2 SV=1	Medtr1g008610.1 pacid=31093292 transcript=Medtr1g008610.1 locus=Medtr1g008610 ID=Medtr1g008610.1.JCVIMt4.0v1 annot-version=Mt4.0v1	NA	NA	NA
g792.t1	6930	0.0607552	0.218663	0.123572	0.204556	0.261149	tr|G7I4E3|G7I4E3_MEDTR ATP-binding protein (Fragment) OS=Medicago truncatula GN=MTR_1g008600 PE=4 SV=2	Medtr1g008600.1 pacid=31092718 transcript=Medtr1g008600.1 locus=Medtr1g008600 ID=Medtr1g008600.1.JCVIMt4.0v1 annot-version=Mt4.0v1	sp|Q588V7|TEB_ARATH Helicase and polymerase-containing protein TEBICHI OS=Arabidopsis thaliana GN=TEB PE=2 SV=1	GO:0000166;GO:0003676;GO:0003677;GO:0003887;GO:0004386;GO:0005524;GO:0005524;GO:0006260;GO:0006261;GO:0007049;GO:0007275;GO:0009640;GO:0009933;GO:0010468;GO:0010468;GO:0010468;GO:0010468;GO:0016787;GO:0051301;GO:0051301;GO:0071897;GO:1902749;GO:1990067;GO:2000011	K02349
g793.t1	351	0	0	0	0	0	tr|A0A0R0FTX8|A0A0R0FTX8_SOYBN Uncharacterized protein OS=Glycine max GN=GLYMA_16G022800 PE=4 SV=1	Glyma.16G022800.1.p pacid=30559902 transcript=Glyma.16G022800.1 locus=Glyma.16G022800 ID=Glyma.16G022800.1.Wm82.a2.v1 annot-version=Wm82.a2.v1	NA	NA	NA
g794.t1	795	0	0	0	0	0	tr|A0A0B2PCC2|A0A0B2PCC2_GLYSO Transposon TX1 putative 149 kDa protein (Fragment) OS=Glycine soja GN=glysoja_032784 PE=4 SV=1	PGSC0003DMP400063135 pacid=24388674 transcript=PGSC0003DMT400091460 locus=PGSC0003DMG400041031 ID=PGSC0003DMT400091460.v3.4 annot-version=v3.4	sp|P11369|LORF2_MOUSE LINE-1 retrotransposable element ORF2 protein OS=Mus musculus GN=Pol PE=1 SV=2	GO:0003824;GO:0003964;GO:0003964;GO:0004518;GO:0004519;GO:0006278;GO:0006278;GO:0006310;GO:0008152;GO:0016740;GO:0016779;GO:0016787;GO:0046872;GO:0090305;GO:0090305	NA
g795.t1	531	0.230811	31.9396	120.449	48.8303	37.6704	tr|G7I4D4|G7I4D4_MEDTR Dehydration-responsive protein RD22 OS=Medicago truncatula GN=MTR_1g008500 PE=4 SV=1	Medtr1g008500.1 pacid=31097585 transcript=Medtr1g008500.1 locus=Medtr1g008500 ID=Medtr1g008500.1.JCVIMt4.0v1 annot-version=Mt4.0v1	NA	NA	NA
g796.t1	402	0	0	0	0	0	tr|G7L8E1|G7L8E1_MEDTR Leginsulin/Albumin-1 OS=Medicago truncatula GN=MTR_8g022430 PE=4 SV=2	Medtr8g022430.1 pacid=31070980 transcript=Medtr8g022430.1 locus=Medtr8g022430 ID=Medtr8g022430.1.JCVIMt4.0v1 annot-version=Mt4.0v1	sp|P62927|ALB1B_PEA Albumin-1 B OS=Pisum sativum PE=2 SV=1	GO:0009405;GO:0045735;GO:0045735;GO:0045735	NA
g797.t1	1323	0	0	0.0473183	0.160322	0.0574951	tr|G7I4C7|G7I4C7_MEDTR Flavin-containing monooxygenase OS=Medicago truncatula GN=MTR_1g008380 PE=3 SV=1	Medtr1g008380.1 pacid=31093467 transcript=Medtr1g008380.1 locus=Medtr1g008380 ID=Medtr1g008380.1.JCVIMt4.0v1 annot-version=Mt4.0v1	sp|Q8VZ59|YUC6_ARATH Indole-3-pyruvate monooxygenase YUCCA6 OS=Arabidopsis thaliana GN=YUC6 PE=1 SV=1	GO:0004497;GO:0004499;GO:0005737;GO:0005737;GO:0009851;GO:0009851;GO:0016491;GO:0016491;GO:0050660;GO:0050661;GO:0055114;GO:0055114	K11816
g798.t1	1506	0.218584	0	0	0.740337	1.14573	tr|G7I4C6|G7I4C6_MEDTR Diphthamide biosynthesis protein OS=Medicago truncatula GN=MTR_1g008370 PE=4 SV=1	Medtr1g008370.1 pacid=31094207 transcript=Medtr1g008370.1 locus=Medtr1g008370 ID=Medtr1g008370.1.JCVIMt4.0v1 annot-version=Mt4.0v1	sp|A4QN59|DPH2_DANRE Diphthamide biosynthesis protein 2 OS=Danio rerio GN=dph2 PE=2 SV=1	GO:0017183;GO:0017183;GO:0017183	K17866
g798.t2	1509	0.215504	0.623435	1.2364	0	0	tr|G7I4C6|G7I4C6_MEDTR Diphthamide biosynthesis protein OS=Medicago truncatula GN=MTR_1g008370 PE=4 SV=1	Medtr1g008370.1 pacid=31094207 transcript=Medtr1g008370.1 locus=Medtr1g008370 ID=Medtr1g008370.1.JCVIMt4.0v1 annot-version=Mt4.0v1	sp|A4QN59|DPH2_DANRE Diphthamide biosynthesis protein 2 OS=Danio rerio GN=dph2 PE=2 SV=1	GO:0017183;GO:0017183;GO:0017183	K17866
g799.t1	324	0	0	0	0	0	NA	NA	NA	NA	NA
g800.t1	363	0	0	0	0	0	NA	NA	NA	NA	NA
g801.t1	1254	0.286616	0.204094	0.753778	0.397296	0.488352	tr|G7I4C5|G7I4C5_MEDTR PPR containing plant-like protein OS=Medicago truncatula GN=MTR_1g008360 PE=4 SV=1	Medtr1g008360.1 pacid=31097287 transcript=Medtr1g008360.1 locus=Medtr1g008360 ID=Medtr1g008360.1.JCVIMt4.0v1 annot-version=Mt4.0v1	sp|O49343|PP177_ARATH Pentatricopeptide repeat-containing protein At2g30780 OS=Arabidopsis thaliana GN=At2g30780 PE=2 SV=1	NA	NA
g802.t1	642	0.631516	0.674716	3.46058	1.89333	1.75365	tr|G7I4C4|G7I4C4_MEDTR Peroxisomal membrane 22 kDa (Mpv17/PMP22) family protein OS=Medicago truncatula GN=MTR_1g008350 PE=2 SV=1	Medtr1g008350.1 pacid=31097579 transcript=Medtr1g008350.1 locus=Medtr1g008350 ID=Medtr1g008350.1.JCVIMt4.0v1 annot-version=Mt4.0v1	sp|Q54XX9|PX24B_DICDI PXMP2/4 family protein 2 OS=Dictyostelium discoideum GN=DDB_G0278529 PE=3 SV=1	GO:0003674;GO:0008150;GO:0016020;GO:0016020;GO:0016021;GO:0016021	K13348
g803.t1	1068	0	0.183546	0	0	0	tr|G7IL49|G7IL49_MEDTR Uncharacterized protein OS=Medicago truncatula GN=MTR_2g005100 PE=4 SV=2	Medtr2g005100.1 pacid=31067672 transcript=Medtr2g005100.1 locus=Medtr2g005100 ID=Medtr2g005100.1.JCVIMt4.0v1 annot-version=Mt4.0v1	NA	NA	NA
g804.t1	843	0.129325	0.483537	0.87642	0.829215	0.38615	tr|G7I4B9|G7I4B9_MEDTR Rhomboid-like protein OS=Medicago truncatula GN=MTR_1g008300 PE=3 SV=2	Medtr1g008300.1 pacid=31093054 transcript=Medtr1g008300.1 locus=Medtr1g008300 ID=Medtr1g008300.1.JCVIMt4.0v1 annot-version=Mt4.0v1	sp|Q84MB5|RBL11_ARATH Rhomboid-like protein 11, chloroplastic OS=Arabidopsis thaliana GN=RBL11 PE=1 SV=1	GO:0004252;GO:0004252;GO:0006508;GO:0006508;GO:0008233;GO:0009507;GO:0009507;GO:0009528;GO:0009536;GO:0009706;GO:0009706;GO:0016020;GO:0016021;GO:0016021;GO:0016485;GO:0016787;GO:0080140	NA
g805.t1	1047	6.39383	4.19346	4.25963	2.44083	3.52108	tr|I3SXI0|I3SXI0_MEDTR Uncharacterized protein OS=Medicago truncatula PE=2 SV=1	Medtr1g008280.2 pacid=31094078 transcript=Medtr1g008280.2 locus=Medtr1g008280 ID=Medtr1g008280.2.JCVIMt4.0v1 annot-version=Mt4.0v1	sp|O81062|SIP_ARATH Signal peptide peptidase OS=Arabidopsis thaliana GN=SPP PE=2 SV=1	GO:0004190;GO:0005783;GO:0005783;GO:0005783;GO:0005783;GO:0005783;GO:0005789;GO:0005789;GO:0006508;GO:0008233;GO:0009555;GO:0009846;GO:0016020;GO:0016021;GO:0016021;GO:0016787;NOT	K09595
g806.t1	2400	1.07286	0.680978	2.03019	1.17396	0.994707	tr|G7I4B1|G7I4B1_MEDTR Histone-lysine N-methyltransferase OS=Medicago truncatula GN=MTR_1g008230 PE=4 SV=2	Medtr1g008230.1 pacid=31098777 transcript=Medtr1g008230.1 locus=Medtr1g008230 ID=Medtr1g008230.1.JCVIMt4.0v1 annot-version=Mt4.0v1	sp|Q8GZ42|ATX5_ARATH Histone-lysine N-methyltransferase ATX5 OS=Arabidopsis thaliana GN=ATX5 PE=2 SV=1	GO:0005634;GO:0005634;GO:0008168;GO:0008270;GO:0009294;GO:0009506;GO:0016568;GO:0016740;GO:0018024;GO:0032259;GO:0034968;GO:0046872	NA
g807.t1	849	6.09145	4.1555	7.18894	5.44533	6.03068	tr|G7I4B0|G7I4B0_MEDTR CCT motif protein OS=Medicago truncatula GN=MTR_1g008220 PE=2 SV=1	Medtr1g008220.1 pacid=31100447 transcript=Medtr1g008220.1 locus=Medtr1g008220 ID=Medtr1g008220.1.JCVIMt4.0v1 annot-version=Mt4.0v1	sp|Q9FHH8|COL5_ARATH Zinc finger protein CONSTANS-LIKE 5 OS=Arabidopsis thaliana GN=COL5 PE=2 SV=2	GO:0003700;GO:0005622;GO:0005634;GO:0005634;GO:0005634;GO:0006355;GO:0008270;GO:0009416;GO:0009909;GO:0046872	NA
g808.t1	885	3.54903	4.79329	4.50083	3.77884	3.90424	tr|G7I4A8|G7I4A8_MEDTR Nuclear movement family protein OS=Medicago truncatula GN=MTR_1g008200 PE=2 SV=2	Medtr1g008200.1 pacid=31097118 transcript=Medtr1g008200.1 locus=Medtr1g008200 ID=Medtr1g008200.1.JCVIMt4.0v1 annot-version=Mt4.0v1	sp|Q9LV09|BOB1_ARATH Protein BOBBER 1 OS=Arabidopsis thaliana GN=BOB1 PE=1 SV=1	GO:0005737;GO:0005737;GO:0005737;GO:0005829;GO:0006457;GO:0007275;GO:0009408;GO:0009408;GO:0009555;GO:0009735;GO:0009880;GO:0009965;GO:0010286;GO:0010450;GO:0032502;GO:0048448;GO:0048833	NA
g809.t1	1470	2.60892	0.0427754	0.547096	0.0950507	0.869699	tr|G7I4A5|G7I4A5_MEDTR O-acyltransferase (WSD1-like) family protein OS=Medicago truncatula GN=MTR_1g008160 PE=4 SV=1	Medtr1g008160.1 pacid=31099770 transcript=Medtr1g008160.1 locus=Medtr1g008160 ID=Medtr1g008160.1.JCVIMt4.0v1 annot-version=Mt4.0v1	sp|Q93ZR6|WSD1_ARATH O-acyltransferase WSD1 OS=Arabidopsis thaliana GN=WSD1 PE=2 SV=1	GO:0004144;GO:0004144;GO:0004144;GO:0005783;GO:0005783;GO:0005789;GO:0005886;GO:0010025;GO:0016020;GO:0016021;GO:0016740;GO:0016746;GO:0019432;GO:0019432;GO:0045017;GO:0047196;GO:0047196	NA
g810.t1	1437	1.79505	4.47357	8.027	5.70216	6.34725	tr|G7I4A4|G7I4A4_MEDTR Pectinesterase OS=Medicago truncatula GN=MTR_1g008140 PE=3 SV=1	Medtr1g008140.1 pacid=31099138 transcript=Medtr1g008140.1 locus=Medtr1g008140 ID=Medtr1g008140.1.JCVIMt4.0v1 annot-version=Mt4.0v1	sp|Q9FK05|PME61_ARATH Probable pectinesterase/pectinesterase inhibitor 61 OS=Arabidopsis thaliana GN=PME61 PE=2 SV=1	GO:0004857;GO:0005618;GO:0016020;GO:0016020;GO:0016021;GO:0016787;GO:0030599;GO:0030599;GO:0030599;GO:0030599;GO:0042545;GO:0043086;GO:0043086;GO:0045330;GO:0045490;GO:0046910;GO:0071555;GO:0071944	NA
g811.t1	4281	0.763286	1.075	2.51275	0.838684	1.83277	tr|Q41700|Q41700_VICSA ENBP1 protein OS=Vicia sativa GN=ENBP1 PE=2 SV=1	Medtr1g008060.1 pacid=31094350 transcript=Medtr1g008060.1 locus=Medtr1g008060 ID=Medtr1g008060.1.JCVIMt4.0v1 annot-version=Mt4.0v1	sp|Q8S3N1|SINA5_ARATH E3 ubiquitin-protein ligase SINAT5 OS=Arabidopsis thaliana GN=SINAT5 PE=1 SV=2	GO:0004842;GO:0005634;GO:0005634;GO:0005634;GO:0005737;GO:0005737;GO:0006511;GO:0007275;GO:0008270;GO:0016567;GO:0016567;GO:0016874;GO:0046872	NA
g812.t1	4464	0.15892	0.725978	0.284625	0.0438094	0.504554	tr|G7I3I1|G7I3I1_MEDTR Gamma-irradiation and mitomycin C induced protein, putative OS=Medicago truncatula GN=MTR_1g008050 PE=4 SV=2	Medtr1g008050.1 pacid=31098804 transcript=Medtr1g008050.1 locus=Medtr1g008050 ID=Medtr1g008050.1.JCVIMt4.0v1 annot-version=Mt4.0v1	sp|Q94A79|DMS3_ARATH Protein DEFECTIVE IN MERISTEM SILENCING 3 OS=Arabidopsis thaliana GN=DMS3 PE=1 SV=1	GO:0000419;GO:0000419;GO:0005515;GO:0005515;GO:0005515;GO:0005515;GO:0005634;GO:0005634;GO:0006306;GO:0006306;GO:0031047;GO:0031047;GO:0042803;GO:0070921;GO:0080188;GO:0080188	NA
g813.t1	1374	0.258891	2.21215	4.85363	0.665971	0.882021	tr|G7I3H1|G7I3H1_MEDTR IQ calmodulin-binding motif protein OS=Medicago truncatula GN=MTR_1g007920 PE=4 SV=1	Medtr1g007920.1 pacid=31098843 transcript=Medtr1g007920.1 locus=Medtr1g007920 ID=Medtr1g007920.1.JCVIMt4.0v1 annot-version=Mt4.0v1	sp|Q9SF32|IQD1_ARATH Protein IQ-DOMAIN 1 OS=Arabidopsis thaliana GN=IQD1 PE=1 SV=1	GO:0005516;GO:0005634;GO:0005634	NA
g814.t1	384	3.29332	1.36973	7.12206	2.34313	6.59964	tr|A0A072VE41|A0A072VE41_MEDTR Uncharacterized protein OS=Medicago truncatula GN=MTR_1g007905 PE=4 SV=1	Medtr1g007905.1 pacid=31093358 transcript=Medtr1g007905.1 locus=Medtr1g007905 ID=Medtr1g007905.1.JCVIMt4.0v1 annot-version=Mt4.0v1	NA	NA	NA
g815.t1	969	0.658938	0.547473	1.55364	0.228946	0.655463	tr|A0A072VD45|A0A072VD45_MEDTR ABIL1-like protein OS=Medicago truncatula GN=MTR_1g007880 PE=4 SV=1	Medtr1g007880.2 pacid=31095547 transcript=Medtr1g007880.2 locus=Medtr1g007880 ID=Medtr1g007880.2.JCVIMt4.0v1 annot-version=Mt4.0v1	sp|Q9M3A3|ABIL2_ARATH Protein ABIL2 OS=Arabidopsis thaliana GN=ABIL2 PE=2 SV=1	GO:0005737;GO:0005856;GO:0005856;GO:0008150	NA
g816.t1	297	3.06662	2.43828	9.56398	5.62058	3.78629	tr|B7FN15|B7FN15_MEDTR Transcription factor Pcc1 OS=Medicago truncatula GN=MTR_1g007870 PE=2 SV=1	Medtr1g007870.3 pacid=31099336 transcript=Medtr1g007870.3 locus=Medtr1g007870 ID=Medtr1g007870.3.JCVIMt4.0v1 annot-version=Mt4.0v1	NA	NA	K15902
g817.t1	1242	2.64886	1.39255	12.6491	6.82771	5.49187	tr|G7I3G4|G7I3G4_MEDTR Alpha/beta fold hydrolase OS=Medicago truncatula GN=MTR_1g007860 PE=4 SV=1	Medtr1g007860.1 pacid=31097904 transcript=Medtr1g007860.1 locus=Medtr1g007860 ID=Medtr1g007860.1.JCVIMt4.0v1 annot-version=Mt4.0v1	sp|A8IAD8|RUTD_AZOC5 Putative aminoacrylate hydrolase RutD OS=Azorhizobium caulinodans (strain ATCC 43989 / DSM 5975 / JCM 20966 / NBRC 14845 / NCIMB 13405 / ORS 571) GN=rutD PE=3 SV=1	GO:0006212;GO:0006212;GO:0016787;GO:0016787;GO:0016811;GO:0019740	NA
g818.t1	3327	0	0.0536986	0.0175546	0.0396324	0.235243	tr|Q2HRN2|Q2HRN2_MEDTR Phytochrome OS=Medicago truncatula GN=MTR_2g049520 PE=3 SV=1	Medtr2g049520.1 pacid=31067168 transcript=Medtr2g049520.1 locus=Medtr2g049520 ID=Medtr2g049520.1.JCVIMt4.0v1 annot-version=Mt4.0v1	sp|P55004|PHYE_IPONI Phytochrome E OS=Ipomoea nil GN=PHYE PE=2 SV=1	GO:0000155;GO:0000160;GO:0005622;GO:0006351;GO:0006355;GO:0006355;GO:0007165;GO:0009584;GO:0009585;GO:0009881;GO:0009881;GO:0017006;GO:0018298;GO:0018298;GO:0023014;GO:0042803;GO:0050896	K12123
g819.t1	951	2.7499	1.39883	8.42419	4.91483	3.76842	tr|G7I3G0|G7I3G0_MEDTR Transmembrane protein, putative OS=Medicago truncatula GN=MTR_1g007840 PE=4 SV=1	Medtr1g007840.1 pacid=31094629 transcript=Medtr1g007840.1 locus=Medtr1g007840 ID=Medtr1g007840.1.JCVIMt4.0v1 annot-version=Mt4.0v1	NA	NA	NA
g820.t1	522	0	0	0	0	7.6037	tr|G7I3F9|G7I3F9_MEDTR Calcium-binding EF-hand protein OS=Medicago truncatula GN=MTR_1g007830 PE=4 SV=2	Medtr1g007830.1 pacid=31100042 transcript=Medtr1g007830.1 locus=Medtr1g007830 ID=Medtr1g007830.1.JCVIMt4.0v1 annot-version=Mt4.0v1	NA	NA	NA
g821.t1	366	0	0	0	0	0	tr|A2Q523|A2Q523_MEDTR Polynucleotidyl transferase, Ribonuclease H fold OS=Medicago truncatula GN=MtrDRAFT_AC158497g46v2 PE=4 SV=1	Medtr8g008830.1 pacid=31069381 transcript=Medtr8g008830.1 locus=Medtr8g008830 ID=Medtr8g008830.1.JCVIMt4.0v1 annot-version=Mt4.0v1	NA	NA	NA
g822.t1	714	0.0790281	0	0.0976048	0	0	tr|G7I3F8|G7I3F8_MEDTR Glycoside hydrolase family 17 protein OS=Medicago truncatula GN=MTR_1g007810 PE=3 SV=1	Medtr1g007810.1 pacid=31098262 transcript=Medtr1g007810.1 locus=Medtr1g007810 ID=Medtr1g007810.1.JCVIMt4.0v1 annot-version=Mt4.0v1	sp|P52409|E13B_WHEAT Glucan endo-1,3-beta-glucosidase OS=Triticum aestivum GN=GLC1 PE=2 SV=1	GO:0004553;GO:0005975;GO:0006952;GO:0008152;GO:0016787;GO:0016798;GO:0042973	NA
g823.t1	699	1.54136	1.82004	6.71531	2.60604	9.45635	tr|G7I3F7|G7I3F7_MEDTR Enoyl-(Acyl carrier) reductase OS=Medicago truncatula GN=MTR_1g007800 PE=4 SV=1	Medtr1g007800.1 pacid=31097393 transcript=Medtr1g007800.1 locus=Medtr1g007800 ID=Medtr1g007800.1.JCVIMt4.0v1 annot-version=Mt4.0v1	sp|Q9LBG2|LVR_LEIAQ Levodione reductase OS=Leifsonia aquatica GN=lvr PE=1 SV=1	GO:0008152;GO:0016491;GO:0016491;GO:0055114	NA
g824.t1	1434	0.0352782	0.131879	0	0	0.0525778	NA	NA	NA	NA	NA
g825.t1	903	0	0	0	0	0	tr|G7I3E3|G7I3E3_MEDTR Appr-1-P processing enzyme family protein OS=Medicago truncatula GN=MTR_1g007640 PE=2 SV=1	Medtr1g007640.1 pacid=31096076 transcript=Medtr1g007640.1 locus=Medtr1g007640 ID=Medtr1g007640.1.JCVIMt4.0v1 annot-version=Mt4.0v1	sp|Q8P5Z8|Y3184_XANCP Macro domain-containing protein XCC3184 OS=Xanthomonas campestris pv. campestris (strain ATCC 33913 / DSM 3586 / NCPPB 528 / LMG 568 / P 25) GN=XCC3184 PE=3 SV=1	NA	NA
g826.t1	2166	0.316023	0.646887	1.02192	0.779573	1.37832	tr|G7ZWE5|G7ZWE5_MEDTR Transducin/WD40 repeat protein OS=Medicago truncatula GN=MTR_1g007740 PE=4 SV=1	Medtr1g007740.1 pacid=31095685 transcript=Medtr1g007740.1 locus=Medtr1g007740 ID=Medtr1g007740.1.JCVIMt4.0v1 annot-version=Mt4.0v1	sp|Q9XSC3|WDR44_BOVIN WD repeat-containing protein 44 OS=Bos taurus GN=WDR44 PE=1 SV=1	GO:0005737;GO:0005768;GO:0005794;GO:0005794;GO:0005829;GO:0010008;GO:0016020;GO:0048471	NA
g827.t1	972	0.43772	1.15922	0.269223	0	0.734749	tr|G7I3E6|G7I3E6_MEDTR Histone-lysine N-methyltransferase ATXR6-like protein OS=Medicago truncatula GN=MTR_1g007670 PE=4 SV=1	Medtr1g007670.1 pacid=31096930 transcript=Medtr1g007670.1 locus=Medtr1g007670 ID=Medtr1g007670.1.JCVIMt4.0v1 annot-version=Mt4.0v1	sp|Q9FNE9|ATXR6_ARATH Histone-lysine N-methyltransferase ATXR6 OS=Arabidopsis thaliana GN=ATXR6 PE=1 SV=1	GO:0005515;GO:0005634;GO:0005634;GO:0005634;GO:0006275;GO:0008168;GO:0008270;GO:0009901;GO:0016568;GO:0016740;GO:0018024;GO:0032259;GO:0046872;GO:0046976;GO:0051726;GO:0070734	NA
g828.t1	1533	0.622871	0.449344	1.16521	0.362983	0.439663	tr|A0A0R0GNL3|A0A0R0GNL3_SOYBN Uncharacterized protein OS=Glycine max GN=GLYMA_14G150400 PE=4 SV=1	Glyma.14G150400.1.p pacid=30532642 transcript=Glyma.14G150400.1 locus=Glyma.14G150400 ID=Glyma.14G150400.1.Wm82.a2.v1 annot-version=Wm82.a2.v1	sp|Q179T2|MUT7_AEDAE Exonuclease mut-7 homolog OS=Aedes aegypti GN=AAEL005527 PE=3 SV=1	GO:0003676;GO:0004518;GO:0004527;GO:0006139;GO:0008408;GO:0016787;GO:0046872;GO:0090305;GO:0090305;GO:0090305	K09122
g829.t1	705	0.96327	1.30067	2.87571	1.00889	0.839695	tr|G7I3E3|G7I3E3_MEDTR Appr-1-P processing enzyme family protein OS=Medicago truncatula GN=MTR_1g007640 PE=2 SV=1	Medtr1g007640.1 pacid=31096076 transcript=Medtr1g007640.1 locus=Medtr1g007640 ID=Medtr1g007640.1.JCVIMt4.0v1 annot-version=Mt4.0v1	sp|Q8P5Z8|Y3184_XANCP Macro domain-containing protein XCC3184 OS=Xanthomonas campestris pv. campestris (strain ATCC 33913 / DSM 3586 / NCPPB 528 / LMG 568 / P 25) GN=XCC3184 PE=3 SV=1	NA	NA
g830.t1	1491	0.608345	0.505363	0.745733	0.467855	0.654756	tr|G7I3E2|G7I3E2_MEDTR TLC ATP/ADP transporter OS=Medicago truncatula GN=MTR_1g007630 PE=4 SV=2	Medtr1g007630.1 pacid=31095697 transcript=Medtr1g007630.1 locus=Medtr1g007630 ID=Medtr1g007630.1.JCVIMt4.0v1 annot-version=Mt4.0v1	NA	NA	K03301
g831.t1	531	0	0	0.286782	0.162227	0.691201	tr|G7I3E0|G7I3E0_MEDTR Pentatricopeptide (PPR) repeat protein OS=Medicago truncatula GN=MTR_1g007610 PE=4 SV=1	GSVIVT01006977001 pacid=17820130 transcript=GSVIVT01006977001 locus=GSVIVG01006977001 ID=GSVIVT01006977001.Genoscope12X annot-version=Genoscope.12X	sp|Q9LIQ7|PP252_ARATH Pentatricopeptide repeat-containing protein At3g24000, mitochondrial OS=Arabidopsis thaliana GN=PCMP-H87 PE=3 SV=1	GO:0005739;GO:0005739;GO:0008270	NA
g832.t1	3456	0.704253	1.35916	2.83441	1.19983	1.68549	tr|G7I3D9|G7I3D9_MEDTR Pentatricopeptide (PPR) repeat protein OS=Medicago truncatula GN=MTR_1g007600 PE=4 SV=1	Medtr1g007600.1 pacid=31095869 transcript=Medtr1g007600.1 locus=Medtr1g007600 ID=Medtr1g007600.1.JCVIMt4.0v1 annot-version=Mt4.0v1	sp|Q9FXH1|PPR52_ARATH Pentatricopeptide repeat-containing protein At1g19720 OS=Arabidopsis thaliana GN=DYW7 PE=2 SV=1	GO:0005634;GO:0005737;GO:0008150;GO:0008270;GO:0009507	NA
g833.t1	1191	0.130153	0.486575	2.23722	5.95635	1.16442	tr|G7I294|G7I294_MEDTR Uncharacterized protein OS=Medicago truncatula GN=MTR_1g007490 PE=4 SV=2	Medtr1g007490.1 pacid=31099617 transcript=Medtr1g007490.1 locus=Medtr1g007490 ID=Medtr1g007490.1.JCVIMt4.0v1 annot-version=Mt4.0v1	NA	NA	NA
g834.t1	708	1.03809	1.29387	2.76185	2.78761	2.38654	tr|G7I293|G7I293_MEDTR Ribosomal protein L28 OS=Medicago truncatula GN=MTR_1g007480 PE=3 SV=1	Medtr1g007480.1 pacid=31094334 transcript=Medtr1g007480.1 locus=Medtr1g007480 ID=Medtr1g007480.1.JCVIMt4.0v1 annot-version=Mt4.0v1	sp|A0L5U1|RL28_MAGMM 50S ribosomal protein L28 OS=Magnetococcus marinus (strain ATCC BAA-1437 / JCM 17883 / MC-1) GN=rpmB PE=3 SV=1	GO:0003735;GO:0005622;GO:0005840;GO:0005840;GO:0006412;GO:0006412;GO:0030529	K02902
g835.t1	1755	0.792246	1.09293	1.07424	0.273898	1.13811	tr|G7I291|G7I291_MEDTR Uncharacterized protein OS=Medicago truncatula GN=MTR_1g007460 PE=4 SV=1	Medtr1g007460.1 pacid=31096235 transcript=Medtr1g007460.1 locus=Medtr1g007460 ID=Medtr1g007460.1.JCVIMt4.0v1 annot-version=Mt4.0v1	NA	NA	NA
g836.t1	2289	0.446984	0.530407	0.58168	0.323362	0.383962	tr|A0A072VDP9|A0A072VDP9_MEDTR Serine esterase family protein, putative OS=Medicago truncatula GN=MTR_1g007420 PE=4 SV=1	Medtr1g007420.1 pacid=31098295 transcript=Medtr1g007420.1 locus=Medtr1g007420 ID=Medtr1g007420.1.JCVIMt4.0v1 annot-version=Mt4.0v1	sp|Q641I1|F135B_XENLA Protein FAM135B OS=Xenopus laevis GN=fam135b PE=2 SV=1	NA	NA
g836.t2	2352	0	0	0.21907	0	0.489231	tr|A0A072VDP9|A0A072VDP9_MEDTR Serine esterase family protein, putative OS=Medicago truncatula GN=MTR_1g007420 PE=4 SV=1	Medtr1g007420.1 pacid=31098295 transcript=Medtr1g007420.1 locus=Medtr1g007420 ID=Medtr1g007420.1.JCVIMt4.0v1 annot-version=Mt4.0v1	sp|Q641I1|F135B_XENLA Protein FAM135B OS=Xenopus laevis GN=fam135b PE=2 SV=1	NA	NA
g837.t1	1494	0.674448	0.924455	4.0511	5.60181	2.66349	tr|G7I282|G7I282_MEDTR RNA polymerase sigma factor OS=Medicago truncatula GN=MTR_1g007370 PE=4 SV=1	Medtr1g007370.1 pacid=31099057 transcript=Medtr1g007370.1 locus=Medtr1g007370 ID=Medtr1g007370.1.JCVIMt4.0v1 annot-version=Mt4.0v1	sp|O24621|SIGC_ARATH RNA polymerase sigma factor sigC OS=Arabidopsis thaliana GN=SIGC PE=2 SV=1	GO:0001053;GO:0003677;GO:0003677;GO:0003700;GO:0003899;GO:0003899;GO:0006351;GO:0006352;GO:0006352;GO:0006352;GO:0006355;GO:0006355;GO:0006355;GO:0009507;GO:0009507;GO:0009507;GO:0009507;GO:0009507;GO:0009536;GO:0016987;GO:0016987;GO:0016987;GO:0071482;GO:0071482;GO:0071482;GO:2001141	K03093
g838.t1	2946	0.22838	0.447141	0.538355	0.292614	0.461424	tr|R0GUR6|R0GUR6_9BRAS Uncharacterized protein (Fragment) OS=Capsella rubella GN=CARUB_v10008352mg PE=4 SV=1	AT1G28350.1 pacid=19656470 transcript=AT1G28350.1 locus=AT1G28350 ID=AT1G28350.1.TAIR10 annot-version=TAIR10	sp|F4HWL4|SYYC2_ARATH Tyrosine--tRNA ligase 2, cytoplasmic OS=Arabidopsis thaliana GN=At1g28350 PE=1 SV=1	GO:0000166;GO:0000166;GO:0004812;GO:0004812;GO:0004831;GO:0005524;GO:0005524;GO:0005737;GO:0005829;GO:0006412;GO:0006418;GO:0016874	K01866
g839.t1	672	0.596338	1.48659	4.10767	4.40588	2.29219	tr|A0A072VDP4|A0A072VDP4_MEDTR Haloacid dehalogenase-like hydrolase OS=Medicago truncatula GN=MTR_1g007320 PE=3 SV=1	Medtr1g007320.2 pacid=31097186 transcript=Medtr1g007320.2 locus=Medtr1g007320 ID=Medtr1g007320.2.JCVIMt4.0v1 annot-version=Mt4.0v1	sp|P0A8Y7|YIDA_SHIFL Sugar phosphatase YidA OS=Shigella flexneri GN=yidA PE=3 SV=1	GO:0000287;GO:0016311;GO:0016787;GO:0016787;GO:0016791;GO:0046872;GO:0050308;GO:0050308	NA
g840.t1	1584	0.695861	1.06415	1.6279	2.49479	1.97949	tr|G7I278|G7I278_MEDTR Haloacid dehalogenase-like hydrolase OS=Medicago truncatula GN=MTR_1g007320 PE=3 SV=2	Medtr1g007320.3 pacid=31097185 transcript=Medtr1g007320.3 locus=Medtr1g007320 ID=Medtr1g007320.3.JCVIMt4.0v1 annot-version=Mt4.0v1	sp|P52423|PUR3_VIGUN Phosphoribosylglycinamide formyltransferase, chloroplastic OS=Vigna unguiculata GN=PUR3 PE=2 SV=2	GO:0004644;GO:0004644;GO:0006164;GO:0006189;GO:0006189;GO:0008168;GO:0009058;GO:0009507;GO:0009507;GO:0009536;GO:0016740;GO:0016742;GO:0032259	NA
g841.t1	639	0.816768	1.6968	2.35839	7.49204	3.39252	tr|G7I265|G7I265_MEDTR Transmembrane amino acid transporter family protein OS=Medicago truncatula GN=MTR_1g007180 PE=4 SV=1	Medtr1g007180.1 pacid=31098881 transcript=Medtr1g007180.1 locus=Medtr1g007180 ID=Medtr1g007180.1.JCVIMt4.0v1 annot-version=Mt4.0v1	sp|O80592|AAP8_ARATH Amino acid permease 8 OS=Arabidopsis thaliana GN=AAP8 PE=1 SV=1	GO:0005886;GO:0005886;GO:0005886;GO:0006810;GO:0006865;GO:0015293;GO:0016020;GO:0016020;GO:0016021;GO:0055085	NA
g842.t1	579	0.617837	1.73219	0.638423	1.44413	1.38673	tr|A0A0S3RWK0|A0A0S3RWK0_PHAAN Uncharacterized protein OS=Vigna angularis var. angularis GN=Vigan.04G245600 PE=4 SV=1	Medtr1g007170.1 pacid=31093831 transcript=Medtr1g007170.1 locus=Medtr1g007170 ID=Medtr1g007170.1.JCVIMt4.0v1 annot-version=Mt4.0v1	sp|P52423|PUR3_VIGUN Phosphoribosylglycinamide formyltransferase, chloroplastic OS=Vigna unguiculata GN=PUR3 PE=2 SV=2	GO:0004644;GO:0004644;GO:0006164;GO:0006189;GO:0006189;GO:0008168;GO:0009058;GO:0009507;GO:0009507;GO:0009536;GO:0016740;GO:0016742;GO:0032259	NA
g843.t1	2073	0.718934	1.47372	2.75016	1.40544	1.93774	tr|G7I262|G7I262_MEDTR ATP-dependent protease LA (Lon) domain protein OS=Medicago truncatula GN=MTR_1g007160 PE=4 SV=1	Medtr1g007160.1 pacid=31096397 transcript=Medtr1g007160.1 locus=Medtr1g007160 ID=Medtr1g007160.1.JCVIMt4.0v1 annot-version=Mt4.0v1	sp|Q68EH9|CRBN_DANRE Protein cereblon OS=Danio rerio GN=crbn PE=1 SV=1	GO:0000151;GO:0004176;GO:0005634;GO:0005634;GO:0005634;GO:0005737;GO:0005737;GO:0005737;GO:0006508;GO:0016567;GO:0016567;GO:0031464;GO:0033333;GO:0035118;GO:0043161;GO:0046872;GO:0060173;GO:0071599;GO:0071600	K11793
g844.t1	2001	4.10276	2.69376	7.0363	4.48148	6.47676	tr|G7I261|G7I261_MEDTR Casein kinase I-like protein OS=Medicago truncatula GN=MTR_1g007150 PE=4 SV=2	Medtr1g007150.1 pacid=31092774 transcript=Medtr1g007150.1 locus=Medtr1g007150 ID=Medtr1g007150.1.JCVIMt4.0v1 annot-version=Mt4.0v1	sp|P54367|KC1A_DROME Casein kinase I isoform alpha OS=Drosophila melanogaster GN=CkIalpha PE=1 SV=1	GO:0000166;GO:0000902;GO:0002121;GO:0004672;GO:0004672;GO:0004674;GO:0004674;GO:0004674;GO:0004674;GO:0005515;GO:0005524;GO:0005524;GO:0005634;GO:0005634;GO:0005634;GO:0005634;GO:0005634;GO:0005737;GO:0005737;GO:0005737;GO:0005737;GO:0005737;GO:0006281;GO:0006468;GO:0006468;GO:0006468;GO:0006909;GO:0010906;GO:0016055;GO:0016301;GO:0016310;GO:0016740;GO:0018105;GO:0022008;GO:0030111;GO:0030162;GO:…	NA
g845.t1	2331	0.354929	0.676349	1.22585	0.288325	0.994888	tr|I1KWF8|I1KWF8_SOYBN Uncharacterized protein OS=Glycine max GN=GLYMA_08G246800 PE=4 SV=1	Glyma.08G246800.1.p pacid=30539164 transcript=Glyma.08G246800.1 locus=Glyma.08G246800 ID=Glyma.08G246800.1.Wm82.a2.v1 annot-version=Wm82.a2.v1	sp|Q96B26|EXOS8_HUMAN Exosome complex component RRP43 OS=Homo sapiens GN=EXOSC8 PE=1 SV=1	GO:0000176;GO:0000177;GO:0000178;GO:0000178;GO:0000288;GO:0000467;GO:0003723;GO:0005515;GO:0005515;GO:0005515;GO:0005515;GO:0005515;GO:0005515;GO:0005515;GO:0005515;GO:0005515;GO:0005515;GO:0005515;GO:0005515;GO:0005515;GO:0005515;GO:0005515;GO:0005515;GO:0005515;GO:0005515;GO:0005515;GO:0005515;GO:0005515;GO:0005515;GO:0005515;GO:0005634;GO:0005634;GO:0005634;GO:0005730;GO:0005737;GO:0005737;GO:…	K12586
g846.t1	552	0	0.546596	0	0	0	tr|A0A0B2QUG3|A0A0B2QUG3_GLYSO Uncharacterized protein (Fragment) OS=Glycine soja GN=glysoja_040246 PE=4 SV=1	Glyma.06G171300.1.p pacid=30551291 transcript=Glyma.06G171300.1 locus=Glyma.06G171300 ID=Glyma.06G171300.1.Wm82.a2.v1 annot-version=Wm82.a2.v1	NA	NA	NA
g847.t1	330	0.465628	0.872	1.47082	0	0	tr|A0A072VCE3|A0A072VCE3_MEDTR E3 ubiquitin-protein ligase HERC2-like protein OS=Medicago truncatula GN=MTR_1g006695 PE=4 SV=1	Medtr1g006695.1 pacid=31094960 transcript=Medtr1g006695.1 locus=Medtr1g006695 ID=Medtr1g006695.1.JCVIMt4.0v1 annot-version=Mt4.0v1	sp|Q6PAV2|HERC4_MOUSE Probable E3 ubiquitin-protein ligase HERC4 OS=Mus musculus GN=Herc4 PE=1 SV=2	GO:0004842;GO:0004842;GO:0005737;GO:0005829;GO:0007283;GO:0007283;GO:0016567;GO:0016567;GO:0016874;GO:0030154;GO:0042787;GO:0061630	NA
[truncated: 31,458 more rows]

## Sheet: Table S2
Table S2. Functional annotation of the predicted protein-coding genes
Database	Number	Percentage
Phytozome	29157	90.2
Swissprot	21752	67.3
TrEMBL	29070	89.9
GO	21278	65.8
KEGG	8864	27.4
Total annotated*	32333
*Number of unique genes showing hit with at least one of the databases

## Sheet: Table S3
Table S3. Functional composition of the assembled reference sequence Trifolium subterraneum L. genome assembly TSub_v2.0
[truncated: 159 more rows]

## Sheet: Table S4
Table S4. Non-coding RNA genes in the advanced draft genome assembly
Type		Number of total loci	Average length (bases)	Length (bases)	% of genome
[truncated: 9 more rows]

## Sheet: Table S5
Table S5. Statistics of the completeness of the advanced genome Tsub_Refv2.0 assembly based using CEGMA pipeline
[truncated: 5 more rows]

[truncated: 14 more sheets: TableS6, Table S7, Table S8, Table S9, Table S10, Table S11, Table S12, Table S13, Table S14, Table S15, Table S16, Table S17, Table S18, Table S19]
